# Supplementary material for: New Pyrimidine and Pyridine Derivatives as Multitarget Cholinesterase Inhibitors: Design, Synthesis, and In Vitro and In Cellulo Evaluation
Source: ACS Chem Neurosci. 2021 Oct 15;12(21):4090–112. doi: 10.1021/acschemneuro.1c00485 (PMC8569681; doi:10.1021/acschemneuro.1c00485)
Supplement: Supplementary file 3 — cn1c00485_si_003.pdb [file cn1c00485_si_003.pdb]

ATOM      1  N   GLU A   4       2.407 -35.250  69.597  1.00 63.34           N  
ATOM      2  CA  GLU A   4       2.169 -35.067  68.166  1.00 69.93           C  
ATOM      3  C   GLU A   4       3.415 -35.431  67.344  1.00 69.11           C  
ATOM      4  O   GLU A   4       4.541 -35.156  67.762  1.00 68.26           O  
ATOM      5  CB  GLU A   4       1.657 -33.636  67.887  1.00 75.30           C  
ATOM      6  CG  GLU A   4       1.424 -33.300  66.397  1.00 72.83           C  
ATOM      7  CD  GLU A   4       0.669 -31.985  66.191  1.00 85.00           C  
ATOM      8  OE1 GLU A   4       0.976 -31.018  66.924  1.00 82.36           O  
ATOM      9  OE2 GLU A   4      -0.197 -31.963  65.289  1.00 82.44           O1-
ATOM     10  N   ASP A   5       3.201 -36.067  66.181  1.00 52.26           N  
ATOM     11  CA  ASP A   5       4.240 -36.528  65.262  1.00 52.44           C  
ATOM     12  C   ASP A   5       4.736 -35.350  64.399  1.00 54.45           C  
ATOM     13  O   ASP A   5       3.966 -34.759  63.640  1.00 49.84           O  
ATOM     14  CB  ASP A   5       3.612 -37.638  64.381  1.00 39.43           C  
ATOM     15  CG  ASP A   5       4.587 -38.438  63.507  1.00 48.34           C  
ATOM     16  OD1 ASP A   5       4.103 -39.409  62.884  1.00 48.09           O  
ATOM     17  OD2 ASP A   5       5.791 -38.104  63.477  1.00 39.55           O1-
ATOM     18  N   ALA A   6       6.034 -35.030  64.523  1.00 49.41           N  
ATOM     19  CA  ALA A   6       6.711 -33.931  63.833  1.00 47.25           C  
ATOM     20  C   ALA A   6       7.060 -34.254  62.367  1.00 50.52           C  
ATOM     21  O   ALA A   6       7.305 -33.329  61.592  1.00 49.69           O  
ATOM     22  CB  ALA A   6       8.021 -33.637  64.581  1.00 39.15           C  
ATOM     23  N   GLU A   7       7.033 -35.540  61.970  1.00 44.06           N  
ATOM     24  CA  GLU A   7       7.234 -35.998  60.591  1.00 44.76           C  
ATOM     25  C   GLU A   7       6.007 -35.722  59.707  1.00 43.05           C  
ATOM     26  O   GLU A   7       6.132 -35.720  58.483  1.00 37.71           O  
ATOM     27  CB  GLU A   7       7.484 -37.523  60.585  1.00 47.62           C  
ATOM     28  CG  GLU A   7       8.732 -37.981  61.368  1.00 46.10           C  
ATOM     29  CD  GLU A   7      10.047 -37.398  60.843  1.00 51.67           C  
ATOM     30  OE1 GLU A   7      10.108 -37.086  59.633  1.00 46.41           O  
ATOM     31  OE2 GLU A   7      10.985 -37.294  61.663  1.00 47.54           O1-
ATOM     32  N   LEU A   8       4.846 -35.454  60.322  1.00 37.36           N  
ATOM     33  CA  LEU A   8       3.595 -35.105  59.660  1.00 37.81           C  
ATOM     34  C   LEU A   8       3.315 -33.593  59.725  1.00 37.82           C  
ATOM     35  O   LEU A   8       2.237 -33.179  59.312  1.00 34.33           O  
ATOM     36  CB  LEU A   8       2.446 -35.880  60.341  1.00 37.14           C  
ATOM     37  CG  LEU A   8       2.603 -37.416  60.323  1.00 40.81           C  
ATOM     38  CD1 LEU A   8       1.403 -38.078  61.014  1.00 36.15           C  
ATOM     39  CD2 LEU A   8       2.812 -37.982  58.906  1.00 31.05           C  
ATOM     40  N   LEU A   9       4.263 -32.763  60.194  1.00 37.67           N  
ATOM     41  CA  LEU A   9       4.166 -31.303  60.193  1.00 33.55           C  
ATOM     42  C   LEU A   9       5.201 -30.741  59.208  1.00 34.56           C  
ATOM     43  O   LEU A   9       6.403 -30.938  59.387  1.00 36.14           O  
ATOM     44  CB  LEU A   9       4.431 -30.763  61.617  1.00 38.69           C  
ATOM     45  CG  LEU A   9       3.393 -31.187  62.681  1.00 44.18           C  
ATOM     46  CD1 LEU A   9       3.816 -30.682  64.069  1.00 36.23           C  
ATOM     47  CD2 LEU A   9       1.966 -30.714  62.350  1.00 39.51           C  
ATOM     48  N   VAL A  10       4.714 -30.038  58.173  1.00 32.80           N  
ATOM     49  CA  VAL A  10       5.492 -29.394  57.112  1.00 28.75           C  
ATOM     50  C   VAL A  10       4.997 -27.952  56.948  1.00 28.14           C  
ATOM     51  O   VAL A  10       3.792 -27.712  56.970  1.00 25.42           O  
ATOM     52  CB  VAL A  10       5.426 -30.225  55.795  1.00 33.53           C  
ATOM     53  CG1 VAL A  10       6.028 -29.491  54.583  1.00 33.30           C  
ATOM     54  CG2 VAL A  10       6.133 -31.580  55.933  1.00 37.85           C  
ATOM     55  N   THR A  11       5.929 -27.009  56.739  1.00 32.95           N  
ATOM     56  CA  THR A  11       5.641 -25.622  56.381  1.00 33.65           C  
ATOM     57  C   THR A  11       6.070 -25.430  54.920  1.00 29.68           C  
ATOM     58  O   THR A  11       7.236 -25.627  54.578  1.00 32.40           O  
ATOM     59  CB  THR A  11       6.429 -24.672  57.317  1.00 34.32           C  
ATOM     60  OG1 THR A  11       5.977 -24.868  58.643  1.00 35.79           O  
ATOM     61  CG2 THR A  11       6.217 -23.179  57.004  1.00 27.62           C  
ATOM     62  N   VAL A  12       5.113 -25.010  54.083  1.00 26.59           N  
ATOM     63  CA  VAL A  12       5.304 -24.542  52.710  1.00 33.50           C  
ATOM     64  C   VAL A  12       5.133 -23.008  52.688  1.00 30.59           C  
ATOM     65  O   VAL A  12       4.840 -22.396  53.718  1.00 37.88           O  
ATOM     66  CB  VAL A  12       4.297 -25.274  51.777  1.00 29.54           C  
ATOM     67  CG1 VAL A  12       4.640 -26.771  51.672  1.00 28.07           C  
ATOM     68  CG2 VAL A  12       2.810 -25.090  52.143  1.00 22.96           C  
ATOM     69  N   ARG A  13       5.329 -22.375  51.518  1.00 29.75           N  
ATOM     70  CA  ARG A  13       5.255 -20.919  51.320  1.00 31.99           C  
ATOM     71  C   ARG A  13       3.866 -20.308  51.597  1.00 30.74           C  
ATOM     72  O   ARG A  13       3.782 -19.117  51.897  1.00 39.48           O  
ATOM     73  CB  ARG A  13       5.680 -20.573  49.879  1.00 27.11           C  
ATOM     74  CG  ARG A  13       7.172 -20.809  49.595  1.00 34.49           C  
ATOM     75  CD  ARG A  13       7.539 -20.426  48.157  1.00 46.28           C  
ATOM     76  NE  ARG A  13       8.921 -20.810  47.838  1.00 55.78           N  
ATOM     77  CZ  ARG A  13       9.679 -20.284  46.861  1.00 55.33           C  
ATOM     78  NH1 ARG A  13       9.221 -19.305  46.068  1.00 55.82           N  
ATOM     79  NH2 ARG A  13      10.916 -20.758  46.670  1.00 51.58           N1+
ATOM     80  N   GLY A  14       2.794 -21.115  51.529  1.00 33.97           N  
ATOM     81  CA  GLY A  14       1.429 -20.717  51.861  1.00 28.80           C  
ATOM     82  C   GLY A  14       1.073 -20.868  53.349  1.00 31.36           C  
ATOM     83  O   GLY A  14       0.032 -20.366  53.762  1.00 35.36           O  
ATOM     84  N   GLY A  15       1.912 -21.537  54.155  1.00 34.77           N  
ATOM     85  CA  GLY A  15       1.681 -21.800  55.573  1.00 32.18           C  
ATOM     86  C   GLY A  15       1.872 -23.277  55.924  1.00 29.53           C  
ATOM     87  O   GLY A  15       2.514 -24.025  55.188  1.00 35.95           O  
ATOM     88  N   ARG A  16       1.344 -23.680  57.089  1.00 34.28           N  
ATOM     89  CA  ARG A  16       1.558 -24.996  57.691  1.00 36.24           C  
ATOM     90  C   ARG A  16       0.520 -26.025  57.218  1.00 34.39           C  
ATOM     91  O   ARG A  16      -0.645 -25.700  56.987  1.00 31.78           O  
ATOM     92  CB  ARG A  16       1.427 -24.858  59.218  1.00 37.88           C  
ATOM     93  CG  ARG A  16       2.529 -23.981  59.838  1.00 44.59           C  
ATOM     94  CD  ARG A  16       2.427 -23.892  61.365  1.00 36.64           C  
ATOM     95  NE  ARG A  16       1.314 -23.022  61.772  1.00 46.69           N  
ATOM     96  CZ  ARG A  16       0.709 -23.026  62.972  1.00 52.46           C  
ATOM     97  NH1 ARG A  16       1.081 -23.873  63.942  1.00 49.27           N  
ATOM     98  NH2 ARG A  16      -0.285 -22.160  63.202  1.00 47.23           N1+
ATOM     99  N   LEU A  17       0.980 -27.277  57.105  1.00 28.61           N  
ATOM    100  CA  LEU A  17       0.238 -28.476  56.726  1.00 32.47           C  
ATOM    101  C   LEU A  17       0.325 -29.513  57.855  1.00 29.60           C  
ATOM    102  O   LEU A  17       1.288 -29.519  58.626  1.00 28.51           O  
ATOM    103  CB  LEU A  17       0.864 -29.076  55.444  1.00 29.75           C  
ATOM    104  CG  LEU A  17       0.907 -28.136  54.222  1.00 27.85           C  
ATOM    105  CD1 LEU A  17       1.746 -28.758  53.099  1.00 26.86           C  
ATOM    106  CD2 LEU A  17      -0.497 -27.773  53.722  1.00 31.11           C  
ATOM    107  N   ARG A  18      -0.660 -30.423  57.903  1.00 29.63           N  
ATOM    108  CA  ARG A  18      -0.715 -31.573  58.800  1.00 35.47           C  
ATOM    109  C   ARG A  18      -1.105 -32.822  58.003  1.00 39.58           C  
ATOM    110  O   ARG A  18      -2.265 -32.973  57.624  1.00 30.43           O  
ATOM    111  CB  ARG A  18      -1.612 -31.274  60.017  1.00 33.61           C  
ATOM    112  CG  ARG A  18      -1.801 -32.471  60.975  1.00 43.66           C  
ATOM    113  CD  ARG A  18      -2.598 -32.142  62.251  1.00 58.88           C  
ATOM    114  NE  ARG A  18      -3.808 -31.348  61.979  1.00 65.15           N  
ATOM    115  CZ  ARG A  18      -4.874 -31.730  61.254  1.00 61.20           C  
ATOM    116  NH1 ARG A  18      -4.961 -32.951  60.714  1.00 56.33           N  
ATOM    117  NH2 ARG A  18      -5.872 -30.862  61.051  1.00 52.28           N1+
ATOM    118  N   GLY A  19      -0.133 -33.717  57.776  1.00 32.94           N  
ATOM    119  CA  GLY A  19      -0.278 -34.972  57.048  1.00 34.62           C  
ATOM    120  C   GLY A  19      -0.753 -36.139  57.920  1.00 37.12           C  
ATOM    121  O   GLY A  19      -1.095 -35.968  59.091  1.00 39.77           O  
ATOM    122  N   ILE A  20      -0.749 -37.335  57.317  1.00 33.27           N  
ATOM    123  CA  ILE A  20      -1.136 -38.623  57.888  1.00 27.99           C  
ATOM    124  C   ILE A  20      -0.042 -39.661  57.594  1.00 31.46           C  
ATOM    125  O   ILE A  20       0.512 -39.688  56.495  1.00 33.31           O  
ATOM    126  CB  ILE A  20      -2.549 -39.033  57.385  1.00 33.65           C  
ATOM    127  CG1 ILE A  20      -3.073 -40.295  58.109  1.00 33.66           C  
ATOM    128  CG2 ILE A  20      -2.621 -39.202  55.849  1.00 30.57           C  
ATOM    129  CD1 ILE A  20      -4.583 -40.525  57.955  1.00 29.74           C  
ATOM    130  N   ARG A  21       0.248 -40.530  58.574  1.00 34.29           N  
ATOM    131  CA  ARG A  21       1.148 -41.669  58.425  1.00 34.59           C  
ATOM    132  C   ARG A  21       0.307 -42.870  57.957  1.00 34.51           C  
ATOM    133  O   ARG A  21      -0.544 -43.366  58.696  1.00 29.00           O  
ATOM    134  CB  ARG A  21       1.788 -41.958  59.800  1.00 32.91           C  
ATOM    135  CG  ARG A  21       2.788 -43.129  59.816  1.00 35.53           C  
ATOM    136  CD  ARG A  21       3.486 -43.268  61.176  1.00 45.17           C  
ATOM    137  NE  ARG A  21       2.558 -43.756  62.207  1.00 42.00           N  
ATOM    138  CZ  ARG A  21       2.081 -43.059  63.254  1.00 49.68           C  
ATOM    139  NH1 ARG A  21       2.423 -41.782  63.485  1.00 41.69           N  
ATOM    140  NH2 ARG A  21       1.228 -43.658  64.094  1.00 51.93           N1+
ATOM    141  N   LEU A  22       0.552 -43.314  56.717  1.00 30.03           N  
ATOM    142  CA  LEU A  22      -0.084 -44.462  56.075  1.00 29.84           C  
ATOM    143  C   LEU A  22       0.816 -45.696  56.226  1.00 32.54           C  
ATOM    144  O   LEU A  22       2.040 -45.579  56.241  1.00 32.66           O  
ATOM    145  CB  LEU A  22      -0.216 -44.183  54.560  1.00 34.51           C  
ATOM    146  CG  LEU A  22      -1.085 -42.965  54.178  1.00 41.05           C  
ATOM    147  CD1 LEU A  22      -1.165 -42.834  52.649  1.00 32.75           C  
ATOM    148  CD2 LEU A  22      -2.498 -43.016  54.784  1.00 34.25           C  
ATOM    149  N   LYS A  23       0.194 -46.882  56.305  1.00 33.18           N  
ATOM    150  CA  LYS A  23       0.866 -48.180  56.370  1.00 29.77           C  
ATOM    151  C   LYS A  23       1.048 -48.757  54.956  1.00 28.39           C  
ATOM    152  O   LYS A  23       0.194 -48.572  54.087  1.00 31.50           O  
ATOM    153  CB  LYS A  23      -0.044 -49.169  57.130  1.00 32.71           C  
ATOM    154  CG  LYS A  23      -0.265 -48.807  58.610  1.00 32.52           C  
ATOM    155  CD  LYS A  23      -0.993 -49.906  59.405  1.00 32.93           C  
ATOM    156  CE  LYS A  23      -2.447 -50.138  58.961  1.00 42.37           C  
ATOM    157  NZ  LYS A  23      -3.099 -51.177  59.776  1.00 45.50           N1+
ATOM    158  N   THR A  24       2.138 -49.519  54.774  1.00 26.18           N  
ATOM    159  CA  THR A  24       2.416 -50.402  53.636  1.00 33.85           C  
ATOM    160  C   THR A  24       2.978 -51.736  54.192  1.00 35.23           C  
ATOM    161  O   THR A  24       3.459 -51.745  55.329  1.00 29.03           O  
ATOM    162  CB  THR A  24       3.309 -49.720  52.546  1.00 26.38           C  
ATOM    163  OG1 THR A  24       4.676 -50.046  52.687  1.00 27.27           O  
ATOM    164  CG2 THR A  24       3.207 -48.192  52.431  1.00 30.78           C  
ATOM    165  N   PRO A  25       2.972 -52.849  53.417  1.00 36.40           N  
ATOM    166  CA  PRO A  25       3.607 -54.134  53.780  1.00 31.77           C  
ATOM    167  C   PRO A  25       5.082 -54.064  54.227  1.00 33.56           C  
ATOM    168  O   PRO A  25       5.496 -54.862  55.067  1.00 44.91           O  
ATOM    169  CB  PRO A  25       3.518 -54.999  52.514  1.00 34.71           C  
ATOM    170  CG  PRO A  25       2.344 -54.437  51.745  1.00 38.21           C  
ATOM    171  CD  PRO A  25       2.268 -52.965  52.139  1.00 35.26           C  
ATOM    172  N   GLY A  26       5.860 -53.121  53.669  1.00 29.29           N  
ATOM    173  CA  GLY A  26       7.281 -52.932  53.948  1.00 24.77           C  
ATOM    174  C   GLY A  26       7.591 -51.856  54.999  1.00 30.64           C  
ATOM    175  O   GLY A  26       8.766 -51.642  55.293  1.00 31.70           O  
ATOM    176  N   GLY A  27       6.569 -51.187  55.560  1.00 28.81           N  
ATOM    177  CA  GLY A  27       6.705 -50.143  56.575  1.00 28.06           C  
ATOM    178  C   GLY A  27       5.902 -48.875  56.246  1.00 35.77           C  
ATOM    179  O   GLY A  27       5.207 -48.834  55.230  1.00 34.74           O  
ATOM    180  N   PRO A  28       5.967 -47.839  57.112  1.00 28.77           N  
ATOM    181  CA  PRO A  28       5.159 -46.618  56.993  1.00 29.10           C  
ATOM    182  C   PRO A  28       5.676 -45.620  55.938  1.00 26.94           C  
ATOM    183  O   PRO A  28       6.841 -45.651  55.539  1.00 27.73           O  
ATOM    184  CB  PRO A  28       5.203 -45.995  58.398  1.00 28.73           C  
ATOM    185  CG  PRO A  28       6.529 -46.459  58.981  1.00 28.40           C  
ATOM    186  CD  PRO A  28       6.765 -47.826  58.341  1.00 24.19           C  
ATOM    187  N   VAL A  29       4.776 -44.714  55.527  1.00 24.78           N  
ATOM    188  CA  VAL A  29       4.964 -43.610  54.584  1.00 25.61           C  
ATOM    189  C   VAL A  29       4.207 -42.379  55.112  1.00 29.05           C  
ATOM    190  O   VAL A  29       3.079 -42.508  55.583  1.00 29.22           O  
ATOM    191  CB  VAL A  29       4.573 -44.059  53.144  1.00 31.92           C  
ATOM    192  CG1 VAL A  29       4.271 -42.905  52.168  1.00 24.51           C  
ATOM    193  CG2 VAL A  29       5.647 -44.972  52.533  1.00 27.21           C  
ATOM    194  N   SER A  30       4.808 -41.184  54.988  1.00 27.29           N  
ATOM    195  CA  SER A  30       4.163 -39.897  55.263  1.00 28.01           C  
ATOM    196  C   SER A  30       3.380 -39.479  54.007  1.00 28.27           C  
ATOM    197  O   SER A  30       3.891 -39.607  52.895  1.00 29.39           O  
ATOM    198  CB  SER A  30       5.245 -38.820  55.491  1.00 32.65           C  
ATOM    199  OG  SER A  30       5.992 -39.059  56.662  1.00 37.71           O  
ATOM    200  N   ALA A  31       2.152 -38.974  54.185  1.00 27.82           N  
ATOM    201  CA  ALA A  31       1.257 -38.551  53.112  1.00 30.49           C  
ATOM    202  C   ALA A  31       0.557 -37.246  53.485  1.00 33.65           C  
ATOM    203  O   ALA A  31      -0.016 -37.133  54.566  1.00 29.88           O  
ATOM    204  CB  ALA A  31       0.284 -39.681  52.756  1.00 26.08           C  
ATOM    205  N   PHE A  32       0.611 -36.268  52.575  1.00 27.48           N  
ATOM    206  CA  PHE A  32       0.067 -34.925  52.717  1.00 25.43           C  
ATOM    207  C   PHE A  32      -0.895 -34.718  51.546  1.00 28.56           C  
ATOM    208  O   PHE A  32      -0.525 -34.154  50.519  1.00 27.10           O  
ATOM    209  CB  PHE A  32       1.220 -33.904  52.722  1.00 23.49           C  
ATOM    210  CG  PHE A  32       2.206 -34.040  53.866  1.00 28.30           C  
ATOM    211  CD1 PHE A  32       3.282 -34.950  53.772  1.00 28.07           C  
ATOM    212  CD2 PHE A  32       2.076 -33.223  55.007  1.00 29.85           C  
ATOM    213  CE1 PHE A  32       4.213 -35.055  54.821  1.00 35.26           C  
ATOM    214  CE2 PHE A  32       3.014 -33.323  56.050  1.00 33.86           C  
ATOM    215  CZ  PHE A  32       4.072 -34.247  55.964  1.00 27.54           C  
ATOM    216  N   LEU A  33      -2.118 -35.242  51.694  1.00 24.65           N  
ATOM    217  CA  LEU A  33      -3.139 -35.320  50.657  1.00 25.47           C  
ATOM    218  C   LEU A  33      -4.037 -34.076  50.719  1.00 27.68           C  
ATOM    219  O   LEU A  33      -4.469 -33.687  51.799  1.00 27.95           O  
ATOM    220  CB  LEU A  33      -4.026 -36.555  50.948  1.00 24.75           C  
ATOM    221  CG  LEU A  33      -3.281 -37.900  51.120  1.00 26.93           C  
ATOM    222  CD1 LEU A  33      -4.282 -39.029  51.405  1.00 23.65           C  
ATOM    223  CD2 LEU A  33      -2.391 -38.249  49.916  1.00 27.62           C  
ATOM    224  N   GLY A  34      -4.358 -33.475  49.564  1.00 21.27           N  
ATOM    225  CA  GLY A  34      -5.328 -32.384  49.469  1.00 21.36           C  
ATOM    226  C   GLY A  34      -4.794 -30.996  49.864  1.00 24.57           C  
ATOM    227  O   GLY A  34      -5.535 -30.214  50.457  1.00 30.16           O  
ATOM    228  N   ILE A  35      -3.527 -30.688  49.539  1.00 25.33           N  
ATOM    229  CA  ILE A  35      -2.872 -29.395  49.774  1.00 25.24           C  
ATOM    230  C   ILE A  35      -3.287 -28.431  48.637  1.00 27.40           C  
ATOM    231  O   ILE A  35      -3.099 -28.791  47.475  1.00 26.75           O  
ATOM    232  CB  ILE A  35      -1.323 -29.562  49.691  1.00 24.33           C  
ATOM    233  CG1 ILE A  35      -0.748 -30.646  50.632  1.00 22.51           C  
ATOM    234  CG2 ILE A  35      -0.607 -28.213  49.928  1.00 26.56           C  
ATOM    235  CD1 ILE A  35       0.638 -31.132  50.172  1.00 18.98           C  
ATOM    236  N   PRO A  36      -3.796 -27.210  48.918  1.00 27.84           N  
ATOM    237  CA  PRO A  36      -4.185 -26.252  47.872  1.00 21.12           C  
ATOM    238  C   PRO A  36      -2.955 -25.578  47.236  1.00 27.67           C  
ATOM    239  O   PRO A  36      -2.132 -24.994  47.943  1.00 28.79           O  
ATOM    240  CB  PRO A  36      -5.066 -25.227  48.600  1.00 25.38           C  
ATOM    241  CG  PRO A  36      -4.601 -25.262  50.050  1.00 30.08           C  
ATOM    242  CD  PRO A  36      -4.090 -26.689  50.255  1.00 27.02           C  
ATOM    243  N   PHE A  37      -2.856 -25.658  45.898  1.00 22.83           N  
ATOM    244  CA  PHE A  37      -1.813 -25.016  45.089  1.00 26.61           C  
ATOM    245  C   PHE A  37      -2.354 -23.816  44.290  1.00 26.03           C  
ATOM    246  O   PHE A  37      -1.564 -23.031  43.766  1.00 29.33           O  
ATOM    247  CB  PHE A  37      -1.171 -26.064  44.147  1.00 29.84           C  
ATOM    248  CG  PHE A  37      -2.018 -26.599  42.997  1.00 21.80           C  
ATOM    249  CD1 PHE A  37      -2.093 -25.882  41.785  1.00 24.95           C  
ATOM    250  CD2 PHE A  37      -2.704 -27.825  43.116  1.00 21.93           C  
ATOM    251  CE1 PHE A  37      -2.861 -26.369  40.713  1.00 26.08           C  
ATOM    252  CE2 PHE A  37      -3.437 -28.336  42.026  1.00 21.82           C  
ATOM    253  CZ  PHE A  37      -3.520 -27.606  40.827  1.00 22.95           C  
ATOM    254  N   ALA A  38      -3.687 -23.666  44.215  1.00 22.72           N  
ATOM    255  CA  ALA A  38      -4.396 -22.596  43.523  1.00 22.93           C  
ATOM    256  C   ALA A  38      -5.606 -22.133  44.337  1.00 27.43           C  
ATOM    257  O   ALA A  38      -6.110 -22.868  45.189  1.00 21.52           O  
ATOM    258  CB  ALA A  38      -4.786 -23.063  42.115  1.00 21.83           C  
ATOM    259  N   GLU A  39      -6.105 -20.928  44.023  1.00 30.23           N  
ATOM    260  CA  GLU A  39      -7.390 -20.414  44.497  1.00 28.42           C  
ATOM    261  C   GLU A  39      -8.527 -21.138  43.739  1.00 33.53           C  
ATOM    262  O   GLU A  39      -8.343 -21.428  42.553  1.00 25.87           O  
ATOM    263  CB  GLU A  39      -7.488 -18.907  44.168  1.00 26.70           C  
ATOM    264  CG  GLU A  39      -6.635 -17.999  45.076  1.00 31.16           C  
ATOM    265  CD  GLU A  39      -7.067 -18.024  46.546  1.00 39.36           C  
ATOM    266  OE1 GLU A  39      -8.290 -18.048  46.801  1.00 44.15           O  
ATOM    267  OE2 GLU A  39      -6.158 -18.039  47.403  1.00 36.49           O1-
ATOM    268  N   PRO A  40      -9.683 -21.429  44.388  1.00 30.29           N  
ATOM    269  CA  PRO A  40     -10.853 -22.086  43.776  1.00 25.69           C  
ATOM    270  C   PRO A  40     -11.301 -21.438  42.440  1.00 28.41           C  
ATOM    271  O   PRO A  40     -11.678 -20.265  42.451  1.00 34.41           O  
ATOM    272  CB  PRO A  40     -11.970 -21.979  44.828  1.00 28.73           C  
ATOM    273  CG  PRO A  40     -11.257 -21.821  46.157  1.00 22.70           C  
ATOM    274  CD  PRO A  40      -9.913 -21.185  45.815  1.00 27.33           C  
ATOM    275  N   PRO A  41     -11.255 -22.158  41.293  1.00 29.22           N  
ATOM    276  CA  PRO A  41     -11.616 -21.628  39.966  1.00 29.57           C  
ATOM    277  C   PRO A  41     -13.145 -21.644  39.720  1.00 36.71           C  
ATOM    278  O   PRO A  41     -13.620 -22.136  38.697  1.00 30.33           O  
ATOM    279  CB  PRO A  41     -10.851 -22.542  38.995  1.00 24.51           C  
ATOM    280  CG  PRO A  41     -10.862 -23.888  39.694  1.00 27.29           C  
ATOM    281  CD  PRO A  41     -10.733 -23.522  41.172  1.00 25.77           C  
ATOM    282  N   MET A  42     -13.912 -21.109  40.682  1.00 32.51           N  
ATOM    283  CA  MET A  42     -15.371 -21.051  40.698  1.00 36.67           C  
ATOM    284  C   MET A  42     -15.853 -19.640  40.333  1.00 38.40           C  
ATOM    285  O   MET A  42     -15.119 -18.663  40.497  1.00 34.05           O  
ATOM    286  CB  MET A  42     -15.852 -21.348  42.136  1.00 39.73           C  
ATOM    287  CG  MET A  42     -15.352 -22.691  42.688  1.00 36.68           C  
ATOM    288  SD  MET A  42     -16.347 -23.367  44.044  1.00 57.16           S  
ATOM    289  CE  MET A  42     -15.925 -22.207  45.371  1.00 49.99           C  
ATOM    290  N   GLY A  43     -17.114 -19.541  39.877  1.00 30.37           N  
ATOM    291  CA  GLY A  43     -17.815 -18.292  39.587  1.00 33.05           C  
ATOM    292  C   GLY A  43     -17.186 -17.537  38.406  1.00 34.49           C  
ATOM    293  O   GLY A  43     -17.211 -18.071  37.296  1.00 30.76           O  
ATOM    294  N   PRO A  44     -16.600 -16.333  38.615  1.00 35.11           N  
ATOM    295  CA  PRO A  44     -15.916 -15.573  37.558  1.00 31.66           C  
ATOM    296  C   PRO A  44     -14.562 -16.178  37.134  1.00 35.68           C  
ATOM    297  O   PRO A  44     -14.099 -15.883  36.033  1.00 33.51           O  
ATOM    298  CB  PRO A  44     -15.745 -14.163  38.142  1.00 31.49           C  
ATOM    299  CG  PRO A  44     -15.665 -14.382  39.643  1.00 35.04           C  
ATOM    300  CD  PRO A  44     -16.535 -15.615  39.892  1.00 31.47           C  
ATOM    301  N   ARG A  45     -13.952 -17.036  37.973  1.00 36.60           N  
ATOM    302  CA  ARG A  45     -12.683 -17.718  37.705  1.00 34.54           C  
ATOM    303  C   ARG A  45     -12.858 -19.059  36.966  1.00 32.23           C  
ATOM    304  O   ARG A  45     -11.851 -19.689  36.635  1.00 30.53           O  
ATOM    305  CB  ARG A  45     -11.943 -17.975  39.036  1.00 32.99           C  
ATOM    306  CG  ARG A  45     -11.564 -16.712  39.836  1.00 43.08           C  
ATOM    307  CD  ARG A  45     -10.831 -15.617  39.039  1.00 53.00           C  
ATOM    308  NE  ARG A  45      -9.693 -16.138  38.263  1.00 59.27           N  
ATOM    309  CZ  ARG A  45      -8.815 -15.384  37.579  1.00 65.17           C  
ATOM    310  NH1 ARG A  45      -8.893 -14.046  37.587  1.00 56.69           N  
ATOM    311  NH2 ARG A  45      -7.843 -15.973  36.871  1.00 53.00           N1+
ATOM    312  N   ARG A  46     -14.099 -19.472  36.642  1.00 29.33           N  
ATOM    313  CA  ARG A  46     -14.377 -20.591  35.739  1.00 27.71           C  
ATOM    314  C   ARG A  46     -14.008 -20.164  34.306  1.00 27.01           C  
ATOM    315  O   ARG A  46     -14.360 -19.064  33.878  1.00 31.91           O  
ATOM    316  CB  ARG A  46     -15.875 -20.962  35.811  1.00 28.48           C  
ATOM    317  CG  ARG A  46     -16.247 -22.209  34.976  1.00 27.46           C  
ATOM    318  CD  ARG A  46     -17.752 -22.382  34.728  1.00 26.70           C  
ATOM    319  NE  ARG A  46     -18.455 -22.919  35.896  1.00 29.15           N  
ATOM    320  CZ  ARG A  46     -19.777 -23.137  35.974  1.00 31.56           C  
ATOM    321  NH1 ARG A  46     -20.587 -22.862  34.950  1.00 30.91           N  
ATOM    322  NH2 ARG A  46     -20.313 -23.640  37.089  1.00 23.30           N1+
ATOM    323  N   PHE A  47     -13.279 -21.040  33.596  1.00 28.25           N  
ATOM    324  CA  PHE A  47     -12.776 -20.904  32.223  1.00 31.69           C  
ATOM    325  C   PHE A  47     -11.453 -20.124  32.119  1.00 29.70           C  
ATOM    326  O   PHE A  47     -10.785 -20.222  31.091  1.00 27.89           O  
ATOM    327  CB  PHE A  47     -13.831 -20.404  31.205  1.00 27.02           C  
ATOM    328  CG  PHE A  47     -15.150 -21.156  31.172  1.00 27.00           C  
ATOM    329  CD1 PHE A  47     -15.199 -22.493  30.728  1.00 24.51           C  
ATOM    330  CD2 PHE A  47     -16.339 -20.509  31.567  1.00 28.87           C  
ATOM    331  CE1 PHE A  47     -16.432 -23.171  30.667  1.00 27.39           C  
ATOM    332  CE2 PHE A  47     -17.571 -21.184  31.500  1.00 21.67           C  
ATOM    333  CZ  PHE A  47     -17.618 -22.516  31.048  1.00 24.31           C  
ATOM    334  N   LEU A  48     -11.070 -19.365  33.162  1.00 26.60           N  
ATOM    335  CA  LEU A  48      -9.852 -18.554  33.216  1.00 30.25           C  
ATOM    336  C   LEU A  48      -8.671 -19.375  33.773  1.00 31.08           C  
ATOM    337  O   LEU A  48      -8.904 -20.318  34.533  1.00 25.38           O  
ATOM    338  CB  LEU A  48     -10.065 -17.375  34.202  1.00 34.18           C  
ATOM    339  CG  LEU A  48     -11.149 -16.348  33.810  1.00 35.89           C  
ATOM    340  CD1 LEU A  48     -11.159 -15.171  34.798  1.00 34.69           C  
ATOM    341  CD2 LEU A  48     -10.962 -15.803  32.388  1.00 34.23           C  
ATOM    342  N   PRO A  49      -7.405 -19.004  33.454  1.00 29.00           N  
ATOM    343  CA  PRO A  49      -6.176 -19.523  34.088  1.00 25.22           C  
ATOM    344  C   PRO A  49      -6.205 -19.528  35.635  1.00 28.57           C  
ATOM    345  O   PRO A  49      -6.867 -18.670  36.226  1.00 31.57           O  
ATOM    346  CB  PRO A  49      -5.057 -18.595  33.595  1.00 23.67           C  
ATOM    347  CG  PRO A  49      -5.545 -18.085  32.254  1.00 31.86           C  
ATOM    348  CD  PRO A  49      -7.066 -18.055  32.388  1.00 26.41           C  
ATOM    349  N   PRO A  50      -5.494 -20.458  36.304  1.00 26.46           N  
ATOM    350  CA  PRO A  50      -5.503 -20.566  37.766  1.00 25.74           C  
ATOM    351  C   PRO A  50      -4.592 -19.509  38.411  1.00 31.16           C  
ATOM    352  O   PRO A  50      -3.472 -19.271  37.955  1.00 29.04           O  
ATOM    353  CB  PRO A  50      -4.971 -21.973  38.039  1.00 25.39           C  
ATOM    354  CG  PRO A  50      -4.017 -22.237  36.884  1.00 22.68           C  
ATOM    355  CD  PRO A  50      -4.649 -21.494  35.706  1.00 23.59           C  
ATOM    356  N   GLU A  51      -5.087 -18.899  39.493  1.00 29.94           N  
ATOM    357  CA  GLU A  51      -4.350 -17.959  40.331  1.00 33.02           C  
ATOM    358  C   GLU A  51      -3.659 -18.772  41.445  1.00 30.96           C  
ATOM    359  O   GLU A  51      -4.330 -19.616  42.043  1.00 30.72           O  
ATOM    360  CB  GLU A  51      -5.371 -17.017  41.004  1.00 32.89           C  
ATOM    361  CG  GLU A  51      -6.112 -16.109  40.005  1.00 50.33           C  
ATOM    362  CD  GLU A  51      -7.260 -15.336  40.654  1.00 65.18           C  
ATOM    363  OE1 GLU A  51      -8.165 -16.004  41.201  1.00 61.78           O  
ATOM    364  OE2 GLU A  51      -7.228 -14.089  40.566  1.00 71.56           O1-
ATOM    365  N   PRO A  52      -2.360 -18.538  41.756  1.00 29.16           N  
ATOM    366  CA  PRO A  52      -1.649 -19.134  42.906  1.00 27.90           C  
ATOM    367  C   PRO A  52      -2.396 -18.956  44.240  1.00 30.01           C  
ATOM    368  O   PRO A  52      -2.976 -17.894  44.477  1.00 28.32           O  
ATOM    369  CB  PRO A  52      -0.294 -18.411  42.965  1.00 27.69           C  
ATOM    370  CG  PRO A  52      -0.065 -17.867  41.566  1.00 22.16           C  
ATOM    371  CD  PRO A  52      -1.460 -17.695  40.967  1.00 24.99           C  
ATOM    372  N   LYS A  53      -2.375 -19.990  45.100  1.00 27.89           N  
ATOM    373  CA  LYS A  53      -3.052 -19.996  46.398  1.00 30.42           C  
ATOM    374  C   LYS A  53      -2.437 -18.946  47.333  1.00 32.66           C  
ATOM    375  O   LYS A  53      -1.230 -18.963  47.579  1.00 30.34           O  
ATOM    376  CB  LYS A  53      -2.956 -21.407  47.030  1.00 26.75           C  
ATOM    377  CG  LYS A  53      -3.641 -21.568  48.403  1.00 30.16           C  
ATOM    378  CD  LYS A  53      -5.155 -21.315  48.356  1.00 31.12           C  
ATOM    379  CE  LYS A  53      -5.831 -21.391  49.727  1.00 26.92           C  
ATOM    380  NZ  LYS A  53      -7.252 -21.015  49.621  1.00 28.34           N1+
ATOM    381  N   GLN A  54      -3.286 -18.050  47.860  0.57 31.52           N  
ATOM    382  CA  GLN A  54      -2.902 -17.003  48.801  0.57 35.32           C  
ATOM    383  C   GLN A  54      -2.666 -17.628  50.191  0.57 34.34           C  
ATOM    384  O   GLN A  54      -3.466 -18.477  50.594  0.57 33.27           O  
ATOM    385  CB  GLN A  54      -4.043 -15.967  48.909  0.57 34.72           C  
ATOM    386  CG  GLN A  54      -4.262 -15.141  47.624  0.57 35.33           C  
ATOM    387  CD  GLN A  54      -3.061 -14.263  47.259  0.57 36.68           C  
ATOM    388  OE1 GLN A  54      -2.461 -13.625  48.122  0.57 40.73           O  
ATOM    389  NE2 GLN A  54      -2.693 -14.241  45.976  0.57 34.01           N  
ATOM    390  N   PRO A  55      -1.585 -17.243  50.914  1.00 33.15           N  
ATOM    391  CA  PRO A  55      -1.238 -17.756  52.247  1.00 34.19           C  
ATOM    392  C   PRO A  55      -2.382 -17.774  53.275  1.00 33.93           C  
ATOM    393  O   PRO A  55      -3.106 -16.789  53.427  1.00 31.90           O  
ATOM    394  CB  PRO A  55      -0.089 -16.868  52.745  1.00 30.69           C  
ATOM    395  CG  PRO A  55       0.576 -16.359  51.482  1.00 36.57           C  
ATOM    396  CD  PRO A  55      -0.538 -16.332  50.437  1.00 30.62           C  
ATOM    397  N   TRP A  56      -2.514 -18.908  53.974  1.00 30.06           N  
ATOM    398  CA  TRP A  56      -3.469 -19.143  55.050  1.00 31.65           C  
ATOM    399  C   TRP A  56      -2.767 -18.999  56.409  1.00 37.29           C  
ATOM    400  O   TRP A  56      -1.584 -19.318  56.551  1.00 29.83           O  
ATOM    401  CB  TRP A  56      -4.022 -20.584  54.928  1.00 29.54           C  
ATOM    402  CG  TRP A  56      -3.032 -21.718  54.880  1.00 30.99           C  
ATOM    403  CD1 TRP A  56      -2.561 -22.389  55.957  1.00 31.93           C  
ATOM    404  CD2 TRP A  56      -2.397 -22.336  53.716  1.00 31.44           C  
ATOM    405  NE1 TRP A  56      -1.680 -23.365  55.545  1.00 33.07           N  
ATOM    406  CE2 TRP A  56      -1.529 -23.374  54.176  1.00 30.32           C  
ATOM    407  CE3 TRP A  56      -2.451 -22.122  52.317  1.00 31.14           C  
ATOM    408  CZ2 TRP A  56      -0.750 -24.150  53.302  1.00 26.50           C  
ATOM    409  CZ3 TRP A  56      -1.678 -22.900  51.429  1.00 28.31           C  
ATOM    410  CH2 TRP A  56      -0.830 -23.913  51.918  1.00 28.66           C  
ATOM    411  N   SER A  57      -3.537 -18.577  57.422  1.00 33.45           N  
ATOM    412  CA  SER A  57      -3.183 -18.661  58.836  1.00 39.57           C  
ATOM    413  C   SER A  57      -3.635 -20.027  59.395  1.00 41.61           C  
ATOM    414  O   SER A  57      -4.515 -20.683  58.832  1.00 41.55           O  
ATOM    415  CB  SER A  57      -3.889 -17.504  59.580  1.00 41.88           C  
ATOM    416  OG  SER A  57      -5.299 -17.629  59.604  1.00 45.04           O  
ATOM    417  N   GLY A  58      -3.015 -20.455  60.505  1.00 40.86           N  
ATOM    418  CA  GLY A  58      -3.277 -21.741  61.147  1.00 37.53           C  
ATOM    419  C   GLY A  58      -2.567 -22.901  60.441  1.00 44.22           C  
ATOM    420  O   GLY A  58      -1.486 -22.720  59.876  1.00 41.44           O  
ATOM    421  N   VAL A  59      -3.177 -24.094  60.511  1.00 39.11           N  
ATOM    422  CA  VAL A  59      -2.695 -25.340  59.918  1.00 41.07           C  
ATOM    423  C   VAL A  59      -3.830 -25.926  59.066  1.00 40.03           C  
ATOM    424  O   VAL A  59      -4.915 -26.192  59.585  1.00 35.57           O  
ATOM    425  CB  VAL A  59      -2.211 -26.324  61.023  1.00 40.95           C  
ATOM    426  CG1 VAL A  59      -1.601 -27.605  60.428  1.00 36.13           C  
ATOM    427  CG2 VAL A  59      -1.208 -25.697  62.009  1.00 32.77           C  
ATOM    428  N   VAL A  60      -3.561 -26.158  57.771  1.00 35.85           N  
ATOM    429  CA  VAL A  60      -4.450 -26.858  56.841  1.00 32.06           C  
ATOM    430  C   VAL A  60      -4.365 -28.368  57.116  1.00 34.95           C  
ATOM    431  O   VAL A  60      -3.274 -28.930  57.222  1.00 32.51           O  
ATOM    432  CB  VAL A  60      -4.031 -26.503  55.381  1.00 31.60           C  
ATOM    433  CG1 VAL A  60      -4.407 -27.538  54.296  1.00 29.25           C  
ATOM    434  CG2 VAL A  60      -4.615 -25.138  54.985  1.00 31.86           C  
ATOM    435  N   ASP A  61      -5.539 -29.013  57.193  1.00 33.02           N  
ATOM    436  CA  ASP A  61      -5.695 -30.459  57.296  1.00 38.98           C  
ATOM    437  C   ASP A  61      -5.380 -31.085  55.927  1.00 41.18           C  
ATOM    438  O   ASP A  61      -5.980 -30.710  54.919  1.00 42.08           O  
ATOM    439  CB  ASP A  61      -7.154 -30.763  57.725  1.00 38.86           C  
ATOM    440  CG  ASP A  61      -7.490 -32.255  57.827  1.00 47.45           C  
ATOM    441  OD1 ASP A  61      -6.668 -32.987  58.421  1.00 52.46           O  
ATOM    442  OD2 ASP A  61      -8.566 -32.640  57.324  1.00 57.14           O1-
ATOM    443  N   ALA A  62      -4.434 -32.032  55.917  1.00 33.88           N  
ATOM    444  CA  ALA A  62      -3.938 -32.731  54.737  1.00 33.27           C  
ATOM    445  C   ALA A  62      -3.874 -34.248  54.972  1.00 29.34           C  
ATOM    446  O   ALA A  62      -2.964 -34.920  54.491  1.00 26.52           O  
ATOM    447  CB  ALA A  62      -2.635 -32.081  54.233  1.00 28.50           C  
ATOM    448  N   THR A  63      -4.848 -34.782  55.727  1.00 29.97           N  
ATOM    449  CA  THR A  63      -4.960 -36.195  56.092  1.00 34.87           C  
ATOM    450  C   THR A  63      -5.876 -36.992  55.137  1.00 34.98           C  
ATOM    451  O   THR A  63      -5.998 -38.206  55.303  1.00 34.94           O  
ATOM    452  CB  THR A  63      -5.524 -36.290  57.537  1.00 35.26           C  
ATOM    453  OG1 THR A  63      -6.842 -35.779  57.647  1.00 32.20           O  
ATOM    454  CG2 THR A  63      -4.629 -35.626  58.593  1.00 30.47           C  
ATOM    455  N   THR A  64      -6.524 -36.336  54.158  1.00 32.28           N  
ATOM    456  CA  THR A  64      -7.542 -36.921  53.284  1.00 29.96           C  
ATOM    457  C   THR A  64      -7.516 -36.289  51.884  1.00 32.97           C  
ATOM    458  O   THR A  64      -7.159 -35.120  51.734  1.00 31.19           O  
ATOM    459  CB  THR A  64      -8.923 -36.910  53.993  1.00 31.00           C  
ATOM    460  OG1 THR A  64      -9.885 -37.614  53.229  1.00 46.09           O  
ATOM    461  CG2 THR A  64      -9.476 -35.497  54.263  1.00 25.37           C  
ATOM    462  N   PHE A  65      -7.936 -37.062  50.868  1.00 26.42           N  
ATOM    463  CA  PHE A  65      -8.092 -36.615  49.485  1.00 25.38           C  
ATOM    464  C   PHE A  65      -9.269 -35.637  49.364  1.00 26.15           C  
ATOM    465  O   PHE A  65     -10.368 -35.907  49.852  1.00 28.45           O  
ATOM    466  CB  PHE A  65      -8.396 -37.821  48.573  1.00 25.63           C  
ATOM    467  CG  PHE A  65      -7.234 -38.749  48.271  1.00 20.84           C  
ATOM    468  CD1 PHE A  65      -6.076 -38.255  47.636  1.00 20.39           C  
ATOM    469  CD2 PHE A  65      -7.336 -40.126  48.560  1.00 20.16           C  
ATOM    470  CE1 PHE A  65      -5.033 -39.134  47.285  1.00 21.43           C  
ATOM    471  CE2 PHE A  65      -6.294 -41.004  48.207  1.00 18.76           C  
ATOM    472  CZ  PHE A  65      -5.146 -40.509  47.564  1.00 22.11           C  
ATOM    473  N   GLN A  66      -9.015 -34.519  48.672  1.00 24.40           N  
ATOM    474  CA  GLN A  66      -9.977 -33.469  48.355  1.00 22.11           C  
ATOM    475  C   GLN A  66     -10.843 -33.832  47.136  1.00 26.84           C  
ATOM    476  O   GLN A  66     -10.631 -34.853  46.476  1.00 25.86           O  
ATOM    477  CB  GLN A  66      -9.170 -32.179  48.074  1.00 27.01           C  
ATOM    478  CG  GLN A  66      -8.959 -31.339  49.350  1.00 24.82           C  
ATOM    479  CD  GLN A  66     -10.188 -30.514  49.755  1.00 35.60           C  
ATOM    480  OE1 GLN A  66     -11.256 -30.613  49.151  1.00 35.85           O  
ATOM    481  NE2 GLN A  66     -10.034 -29.679  50.783  1.00 26.54           N  
ATOM    482  N   SER A  67     -11.844 -32.977  46.876  1.00 19.94           N  
ATOM    483  CA  SER A  67     -12.890 -33.114  45.864  1.00 26.24           C  
ATOM    484  C   SER A  67     -12.338 -33.246  44.436  1.00 29.68           C  
ATOM    485  O   SER A  67     -11.395 -32.549  44.057  1.00 24.61           O  
ATOM    486  CB  SER A  67     -13.812 -31.884  45.952  1.00 27.81           C  
ATOM    487  OG  SER A  67     -14.477 -31.861  47.198  1.00 34.46           O  
ATOM    488  N   VAL A  68     -12.965 -34.133  43.650  1.00 26.74           N  
ATOM    489  CA  VAL A  68     -12.691 -34.382  42.235  1.00 22.55           C  
ATOM    490  C   VAL A  68     -13.216 -33.199  41.402  1.00 23.76           C  
ATOM    491  O   VAL A  68     -14.266 -32.637  41.715  1.00 23.36           O  
ATOM    492  CB  VAL A  68     -13.402 -35.705  41.824  1.00 24.54           C  
ATOM    493  CG1 VAL A  68     -13.312 -36.006  40.316  1.00 22.63           C  
ATOM    494  CG2 VAL A  68     -12.874 -36.905  42.630  1.00 18.61           C  
ATOM    495  N   CYS A  69     -12.491 -32.837  40.330  1.00 20.75           N  
ATOM    496  CA  CYS A  69     -12.885 -31.784  39.392  1.00 24.58           C  
ATOM    497  C   CYS A  69     -14.081 -32.237  38.547  1.00 26.10           C  
ATOM    498  O   CYS A  69     -14.071 -33.354  38.031  1.00 24.20           O  
ATOM    499  CB  CYS A  69     -11.705 -31.436  38.466  1.00 22.99           C  
ATOM    500  SG  CYS A  69     -10.304 -30.607  39.267  1.00 27.26           S  
ATOM    501  N   TYR A  70     -15.104 -31.369  38.446  1.00 25.05           N  
ATOM    502  CA  TYR A  70     -16.405 -31.597  37.806  1.00 26.87           C  
ATOM    503  C   TYR A  70     -16.319 -32.264  36.423  1.00 27.98           C  
ATOM    504  O   TYR A  70     -15.714 -31.712  35.503  1.00 25.35           O  
ATOM    505  CB  TYR A  70     -17.238 -30.296  37.804  1.00 30.15           C  
ATOM    506  CG  TYR A  70     -18.541 -30.429  38.568  1.00 32.51           C  
ATOM    507  CD1 TYR A  70     -18.707 -29.781  39.808  1.00 26.53           C  
ATOM    508  CD2 TYR A  70     -19.586 -31.220  38.050  1.00 32.44           C  
ATOM    509  CE1 TYR A  70     -19.900 -29.938  40.539  1.00 29.37           C  
ATOM    510  CE2 TYR A  70     -20.781 -31.372  38.776  1.00 36.45           C  
ATOM    511  CZ  TYR A  70     -20.938 -30.736  40.023  1.00 33.93           C  
ATOM    512  OH  TYR A  70     -22.096 -30.891  40.728  1.00 52.19           O  
ATOM    513  N   GLN A  71     -16.873 -33.483  36.322  1.00 27.96           N  
ATOM    514  CA  GLN A  71     -16.659 -34.411  35.217  1.00 25.32           C  
ATOM    515  C   GLN A  71     -17.857 -35.337  35.000  1.00 31.39           C  
ATOM    516  O   GLN A  71     -18.722 -35.474  35.867  1.00 24.05           O  
ATOM    517  CB  GLN A  71     -15.326 -35.166  35.423  1.00 21.80           C  
ATOM    518  CG  GLN A  71     -15.334 -36.261  36.517  1.00 20.79           C  
ATOM    519  CD  GLN A  71     -13.941 -36.796  36.860  1.00 23.12           C  
ATOM    520  OE1 GLN A  71     -13.758 -38.001  37.016  1.00 20.38           O  
ATOM    521  NE2 GLN A  71     -12.942 -35.918  36.954  1.00 22.86           N  
ATOM    522  N   TYR A  72     -17.853 -36.012  33.841  1.00 23.07           N  
ATOM    523  CA  TYR A  72     -18.775 -37.084  33.483  1.00 21.23           C  
ATOM    524  C   TYR A  72     -18.383 -38.374  34.224  1.00 25.36           C  
ATOM    525  O   TYR A  72     -17.221 -38.784  34.204  1.00 28.13           O  
ATOM    526  CB  TYR A  72     -18.679 -37.311  31.956  1.00 26.46           C  
ATOM    527  CG  TYR A  72     -19.484 -38.491  31.435  1.00 25.78           C  
ATOM    528  CD1 TYR A  72     -20.892 -38.431  31.400  1.00 25.20           C  
ATOM    529  CD2 TYR A  72     -18.824 -39.670  31.028  1.00 22.40           C  
ATOM    530  CE1 TYR A  72     -21.636 -39.556  30.992  1.00 26.16           C  
ATOM    531  CE2 TYR A  72     -19.567 -40.789  30.610  1.00 27.90           C  
ATOM    532  CZ  TYR A  72     -20.974 -40.740  30.613  1.00 27.12           C  
ATOM    533  OH  TYR A  72     -21.692 -41.847  30.265  1.00 26.34           O  
ATOM    534  N   VAL A  73     -19.388 -39.016  34.837  1.00 26.54           N  
ATOM    535  CA  VAL A  73     -19.315 -40.337  35.455  1.00 25.16           C  
ATOM    536  C   VAL A  73     -19.778 -41.345  34.387  1.00 25.01           C  
ATOM    537  O   VAL A  73     -20.850 -41.176  33.804  1.00 31.16           O  
ATOM    538  CB  VAL A  73     -20.288 -40.369  36.671  1.00 30.05           C  
ATOM    539  CG1 VAL A  73     -20.291 -41.728  37.398  1.00 26.01           C  
ATOM    540  CG2 VAL A  73     -19.980 -39.251  37.688  1.00 22.33           C  
ATOM    541  N   ASP A  74     -18.971 -42.390  34.141  1.00 27.32           N  
ATOM    542  CA  ASP A  74     -19.243 -43.468  33.188  1.00 31.49           C  
ATOM    543  C   ASP A  74     -20.324 -44.405  33.754  1.00 29.08           C  
ATOM    544  O   ASP A  74     -20.189 -44.924  34.863  1.00 30.74           O  
ATOM    545  CB  ASP A  74     -17.917 -44.227  32.913  1.00 29.75           C  
ATOM    546  CG  ASP A  74     -17.974 -45.375  31.892  1.00 34.55           C  
ATOM    547  OD1 ASP A  74     -19.011 -45.528  31.209  1.00 32.93           O  
ATOM    548  OD2 ASP A  74     -16.946 -46.079  31.790  1.00 37.02           O1-
ATOM    549  N   THR A  75     -21.389 -44.607  32.966  1.00 32.23           N  
ATOM    550  CA  THR A  75     -22.576 -45.395  33.295  1.00 34.66           C  
ATOM    551  C   THR A  75     -22.908 -46.408  32.185  1.00 40.32           C  
ATOM    552  O   THR A  75     -24.073 -46.775  32.029  1.00 36.31           O  
ATOM    553  CB  THR A  75     -23.757 -44.476  33.714  1.00 28.12           C  
ATOM    554  OG1 THR A  75     -24.204 -43.692  32.622  1.00 33.41           O  
ATOM    555  CG2 THR A  75     -23.465 -43.564  34.916  1.00 25.24           C  
ATOM    556  N   LEU A  76     -21.896 -46.879  31.426  1.00 38.02           N  
ATOM    557  CA  LEU A  76     -22.038 -47.924  30.404  1.00 36.60           C  
ATOM    558  C   LEU A  76     -22.397 -49.285  31.034  1.00 41.25           C  
ATOM    559  O   LEU A  76     -23.223 -50.010  30.481  1.00 39.67           O  
ATOM    560  CB  LEU A  76     -20.720 -48.042  29.596  1.00 33.09           C  
ATOM    561  CG  LEU A  76     -20.746 -49.066  28.430  1.00 36.15           C  
ATOM    562  CD1 LEU A  76     -21.700 -48.648  27.300  1.00 26.38           C  
ATOM    563  CD2 LEU A  76     -19.344 -49.322  27.866  1.00 35.68           C  
ATOM    564  N   TYR A  77     -21.803 -49.602  32.197  1.00 28.58           N  
ATOM    565  CA  TYR A  77     -22.033 -50.822  32.966  1.00 31.33           C  
ATOM    566  C   TYR A  77     -22.160 -50.450  34.456  1.00 33.33           C  
ATOM    567  O   TYR A  77     -21.164 -50.544  35.171  1.00 31.60           O  
ATOM    568  CB  TYR A  77     -20.916 -51.850  32.661  1.00 33.27           C  
ATOM    569  CG  TYR A  77     -20.841 -52.332  31.219  1.00 42.31           C  
ATOM    570  CD1 TYR A  77     -21.907 -53.066  30.657  1.00 40.46           C  
ATOM    571  CD2 TYR A  77     -19.701 -52.053  30.434  1.00 37.43           C  
ATOM    572  CE1 TYR A  77     -21.832 -53.524  29.327  1.00 41.00           C  
ATOM    573  CE2 TYR A  77     -19.625 -52.514  29.104  1.00 34.21           C  
ATOM    574  CZ  TYR A  77     -20.690 -53.250  28.549  1.00 41.56           C  
ATOM    575  OH  TYR A  77     -20.611 -53.707  27.266  1.00 41.25           O  
ATOM    576  N   PRO A  78     -23.342 -49.988  34.938  1.00 36.04           N  
ATOM    577  CA  PRO A  78     -23.580 -49.595  36.341  1.00 34.13           C  
ATOM    578  C   PRO A  78     -23.205 -50.686  37.365  1.00 32.92           C  
ATOM    579  O   PRO A  78     -23.686 -51.816  37.274  1.00 37.25           O  
ATOM    580  CB  PRO A  78     -25.087 -49.291  36.426  1.00 30.45           C  
ATOM    581  CG  PRO A  78     -25.505 -48.958  35.007  1.00 39.15           C  
ATOM    582  CD  PRO A  78     -24.524 -49.716  34.116  1.00 35.39           C  
ATOM    583  N   GLY A  79     -22.341 -50.335  38.330  1.00 34.95           N  
ATOM    584  CA  GLY A  79     -21.901 -51.199  39.425  1.00 34.30           C  
ATOM    585  C   GLY A  79     -20.804 -52.218  39.072  1.00 35.32           C  
ATOM    586  O   GLY A  79     -20.369 -52.950  39.960  1.00 36.39           O  
ATOM    587  N   PHE A  80     -20.350 -52.271  37.808  1.00 37.05           N  
ATOM    588  CA  PHE A  80     -19.284 -53.155  37.339  1.00 35.14           C  
ATOM    589  C   PHE A  80     -17.925 -52.503  37.634  1.00 31.41           C  
ATOM    590  O   PHE A  80     -17.657 -51.393  37.178  1.00 35.46           O  
ATOM    591  CB  PHE A  80     -19.442 -53.323  35.813  1.00 29.41           C  
ATOM    592  CG  PHE A  80     -18.361 -54.125  35.110  1.00 31.75           C  
ATOM    593  CD1 PHE A  80     -18.143 -55.481  35.431  1.00 29.32           C  
ATOM    594  CD2 PHE A  80     -17.572 -53.505  34.119  1.00 25.79           C  
ATOM    595  CE1 PHE A  80     -17.144 -56.213  34.759  1.00 30.14           C  
ATOM    596  CE2 PHE A  80     -16.581 -54.239  33.447  1.00 28.60           C  
ATOM    597  CZ  PHE A  80     -16.365 -55.590  33.766  1.00 28.60           C  
ATOM    598  N   GLU A  81     -17.070 -53.221  38.381  1.00 30.54           N  
ATOM    599  CA  GLU A  81     -15.732 -52.822  38.833  1.00 32.97           C  
ATOM    600  C   GLU A  81     -14.796 -52.268  37.740  1.00 39.81           C  
ATOM    601  O   GLU A  81     -14.000 -51.374  38.020  1.00 30.76           O  
ATOM    602  CB  GLU A  81     -15.114 -54.004  39.626  1.00 38.53           C  
ATOM    603  CG  GLU A  81     -13.628 -53.890  40.052  1.00 56.65           C  
ATOM    604  CD  GLU A  81     -13.314 -52.748  41.027  1.00 71.31           C  
ATOM    605  OE1 GLU A  81     -14.268 -52.179  41.604  1.00 67.23           O  
ATOM    606  OE2 GLU A  81     -12.106 -52.471  41.191  1.00 64.44           O1-
ATOM    607  N   GLY A  82     -14.917 -52.768  36.498  1.00 33.07           N  
ATOM    608  CA  GLY A  82     -14.084 -52.383  35.364  1.00 28.36           C  
ATOM    609  C   GLY A  82     -14.325 -50.964  34.830  1.00 27.54           C  
ATOM    610  O   GLY A  82     -13.406 -50.397  34.244  1.00 27.99           O  
ATOM    611  N   THR A  83     -15.519 -50.382  35.043  1.00 27.68           N  
ATOM    612  CA  THR A  83     -15.846 -48.988  34.713  1.00 31.99           C  
ATOM    613  C   THR A  83     -15.840 -48.096  35.970  1.00 34.89           C  
ATOM    614  O   THR A  83     -15.500 -46.917  35.866  1.00 32.43           O  
ATOM    615  CB  THR A  83     -17.238 -48.917  34.027  1.00 30.33           C  
ATOM    616  OG1 THR A  83     -18.269 -49.468  34.825  1.00 37.88           O  
ATOM    617  CG2 THR A  83     -17.277 -49.580  32.644  1.00 30.97           C  
ATOM    618  N   GLU A  84     -16.208 -48.640  37.145  1.00 28.50           N  
ATOM    619  CA  GLU A  84     -16.416 -47.882  38.382  1.00 32.61           C  
ATOM    620  C   GLU A  84     -15.110 -47.542  39.125  1.00 30.40           C  
ATOM    621  O   GLU A  84     -15.114 -46.603  39.920  1.00 29.64           O  
ATOM    622  CB  GLU A  84     -17.318 -48.708  39.330  1.00 33.86           C  
ATOM    623  CG  GLU A  84     -18.779 -48.883  38.850  1.00 40.69           C  
ATOM    624  CD  GLU A  84     -19.652 -47.625  38.868  1.00 46.33           C  
ATOM    625  OE1 GLU A  84     -20.822 -47.763  38.446  1.00 46.73           O  
ATOM    626  OE2 GLU A  84     -19.159 -46.554  39.288  1.00 45.89           O1-
ATOM    627  N   MET A  85     -13.993 -48.239  38.847  1.00 30.72           N  
ATOM    628  CA  MET A  85     -12.669 -47.942  39.413  1.00 25.48           C  
ATOM    629  C   MET A  85     -12.033 -46.650  38.853  1.00 29.58           C  
ATOM    630  O   MET A  85     -11.088 -46.130  39.446  1.00 30.73           O  
ATOM    631  CB  MET A  85     -11.722 -49.140  39.166  1.00 27.96           C  
ATOM    632  CG  MET A  85     -11.379 -49.428  37.692  1.00 27.82           C  
ATOM    633  SD  MET A  85     -10.318 -50.873  37.442  1.00 33.83           S  
ATOM    634  CE  MET A  85      -8.706 -50.174  37.895  1.00 27.28           C  
ATOM    635  N   TRP A  86     -12.547 -46.150  37.717  1.00 26.62           N  
ATOM    636  CA  TRP A  86     -12.095 -44.946  37.019  1.00 25.70           C  
ATOM    637  C   TRP A  86     -13.002 -43.736  37.300  1.00 24.34           C  
ATOM    638  O   TRP A  86     -12.593 -42.606  37.030  1.00 23.76           O  
ATOM    639  CB  TRP A  86     -12.136 -45.235  35.506  1.00 24.84           C  
ATOM    640  CG  TRP A  86     -11.320 -46.417  35.079  1.00 25.07           C  
ATOM    641  CD1 TRP A  86     -11.813 -47.591  34.626  1.00 23.51           C  
ATOM    642  CD2 TRP A  86      -9.869 -46.568  35.088  1.00 25.54           C  
ATOM    643  NE1 TRP A  86     -10.773 -48.450  34.341  1.00 20.31           N  
ATOM    644  CE2 TRP A  86      -9.548 -47.877  34.611  1.00 23.69           C  
ATOM    645  CE3 TRP A  86      -8.788 -45.735  35.461  1.00 25.38           C  
ATOM    646  CZ2 TRP A  86      -8.223 -48.335  34.510  1.00 22.04           C  
ATOM    647  CZ3 TRP A  86      -7.456 -46.185  35.372  1.00 26.45           C  
ATOM    648  CH2 TRP A  86      -7.175 -47.482  34.903  1.00 25.01           C  
ATOM    649  N   ASN A  87     -14.210 -43.961  37.847  1.00 24.25           N  
ATOM    650  CA  ASN A  87     -15.174 -42.923  38.218  1.00 22.72           C  
ATOM    651  C   ASN A  87     -14.792 -42.253  39.555  1.00 22.74           C  
ATOM    652  O   ASN A  87     -14.111 -42.890  40.361  1.00 20.93           O  
ATOM    653  CB  ASN A  87     -16.578 -43.562  38.378  1.00 22.74           C  
ATOM    654  CG  ASN A  87     -17.246 -43.911  37.046  1.00 32.22           C  
ATOM    655  OD1 ASN A  87     -16.943 -43.313  36.017  1.00 25.54           O  
ATOM    656  ND2 ASN A  87     -18.170 -44.872  37.059  1.00 29.46           N  
ATOM    657  N   PRO A  88     -15.234 -40.993  39.808  1.00 20.33           N  
ATOM    658  CA  PRO A  88     -15.007 -40.240  41.057  1.00 21.13           C  
ATOM    659  C   PRO A  88     -15.287 -41.031  42.349  1.00 28.46           C  
ATOM    660  O   PRO A  88     -16.348 -41.643  42.478  1.00 27.39           O  
ATOM    661  CB  PRO A  88     -15.942 -39.022  40.972  1.00 20.21           C  
ATOM    662  CG  PRO A  88     -16.169 -38.802  39.490  1.00 18.46           C  
ATOM    663  CD  PRO A  88     -15.986 -40.174  38.849  1.00 20.52           C  
ATOM    664  N   ASN A  89     -14.341 -40.980  43.300  1.00 27.58           N  
ATOM    665  CA  ASN A  89     -14.416 -41.623  44.619  1.00 25.82           C  
ATOM    666  C   ASN A  89     -14.412 -40.600  45.773  1.00 26.22           C  
ATOM    667  O   ASN A  89     -14.455 -40.985  46.940  1.00 28.49           O  
ATOM    668  CB  ASN A  89     -13.357 -42.747  44.761  1.00 22.93           C  
ATOM    669  CG  ASN A  89     -11.888 -42.300  44.764  1.00 28.32           C  
ATOM    670  OD1 ASN A  89     -11.534 -41.255  44.223  1.00 30.26           O  
ATOM    671  ND2 ASN A  89     -11.025 -43.087  45.410  1.00 25.28           N  
ATOM    672  N   ARG A  90     -14.418 -39.302  45.429  1.00 25.13           N  
ATOM    673  CA  ARG A  90     -14.785 -38.158  46.261  1.00 25.19           C  
ATOM    674  C   ARG A  90     -15.808 -37.325  45.471  1.00 25.05           C  
ATOM    675  O   ARG A  90     -15.940 -37.488  44.255  1.00 31.53           O  
ATOM    676  CB  ARG A  90     -13.543 -37.332  46.685  1.00 24.61           C  
ATOM    677  CG  ARG A  90     -12.464 -38.095  47.476  1.00 26.05           C  
ATOM    678  CD  ARG A  90     -12.933 -38.545  48.867  1.00 25.38           C  
ATOM    679  NE  ARG A  90     -11.848 -39.186  49.621  1.00 26.77           N  
ATOM    680  CZ  ARG A  90     -11.491 -40.481  49.549  1.00 33.02           C  
ATOM    681  NH1 ARG A  90     -12.088 -41.333  48.703  1.00 26.91           N  
ATOM    682  NH2 ARG A  90     -10.513 -40.931  50.344  1.00 24.76           N1+
ATOM    683  N   GLU A  91     -16.539 -36.436  46.166  1.00 22.20           N  
ATOM    684  CA  GLU A  91     -17.560 -35.533  45.618  1.00 29.88           C  
ATOM    685  C   GLU A  91     -17.032 -34.645  44.471  1.00 32.61           C  
ATOM    686  O   GLU A  91     -15.862 -34.258  44.470  1.00 27.35           O  
ATOM    687  CB  GLU A  91     -18.179 -34.723  46.788  1.00 33.85           C  
ATOM    688  CG  GLU A  91     -17.505 -33.368  47.111  1.00 53.36           C  
ATOM    689  CD  GLU A  91     -18.104 -32.617  48.303  1.00 72.21           C  
ATOM    690  OE1 GLU A  91     -19.011 -33.171  48.964  1.00 69.65           O  
ATOM    691  OE2 GLU A  91     -17.632 -31.482  48.532  1.00 61.11           O1-
ATOM    692  N   LEU A  92     -17.915 -34.305  43.517  1.00 30.19           N  
ATOM    693  CA  LEU A  92     -17.619 -33.383  42.423  1.00 27.87           C  
ATOM    694  C   LEU A  92     -17.762 -31.938  42.921  1.00 26.09           C  
ATOM    695  O   LEU A  92     -18.772 -31.576  43.525  1.00 32.14           O  
ATOM    696  CB  LEU A  92     -18.621 -33.585  41.263  1.00 26.29           C  
ATOM    697  CG  LEU A  92     -18.533 -34.941  40.532  1.00 27.83           C  
ATOM    698  CD1 LEU A  92     -19.572 -35.006  39.400  1.00 22.55           C  
ATOM    699  CD2 LEU A  92     -17.128 -35.225  39.976  1.00 27.36           C  
ATOM    700  N   SER A  93     -16.742 -31.121  42.635  1.00 28.50           N  
ATOM    701  CA  SER A  93     -16.683 -29.691  42.913  1.00 27.43           C  
ATOM    702  C   SER A  93     -15.790 -29.011  41.869  1.00 24.88           C  
ATOM    703  O   SER A  93     -14.923 -29.650  41.276  1.00 25.21           O  
ATOM    704  CB  SER A  93     -16.260 -29.442  44.377  1.00 19.41           C  
ATOM    705  OG  SER A  93     -16.309 -28.070  44.712  1.00 23.57           O  
ATOM    706  N   GLU A  94     -15.998 -27.705  41.650  1.00 22.25           N  
ATOM    707  CA  GLU A  94     -15.111 -26.865  40.847  1.00 24.77           C  
ATOM    708  C   GLU A  94     -13.940 -26.356  41.704  1.00 27.92           C  
ATOM    709  O   GLU A  94     -12.872 -26.100  41.152  1.00 28.79           O  
ATOM    710  CB  GLU A  94     -15.897 -25.647  40.349  1.00 20.54           C  
ATOM    711  CG  GLU A  94     -16.827 -25.980  39.177  1.00 27.26           C  
ATOM    712  CD  GLU A  94     -17.462 -24.702  38.653  1.00 30.30           C  
ATOM    713  OE1 GLU A  94     -16.803 -24.031  37.830  1.00 25.85           O  
ATOM    714  OE2 GLU A  94     -18.591 -24.400  39.096  1.00 26.50           O1-
ATOM    715  N   ASP A  95     -14.107 -26.280  43.039  1.00 20.63           N  
ATOM    716  CA  ASP A  95     -13.023 -26.139  44.007  1.00 24.68           C  
ATOM    717  C   ASP A  95     -12.376 -27.529  44.139  1.00 25.21           C  
ATOM    718  O   ASP A  95     -12.857 -28.387  44.881  1.00 22.07           O  
ATOM    719  CB  ASP A  95     -13.602 -25.636  45.354  1.00 21.33           C  
ATOM    720  CG  ASP A  95     -12.582 -25.508  46.492  1.00 28.16           C  
ATOM    721  OD1 ASP A  95     -11.378 -25.362  46.187  1.00 27.58           O  
ATOM    722  OD2 ASP A  95     -13.023 -25.546  47.660  1.00 35.93           O1-
ATOM    723  N   CYS A  96     -11.326 -27.750  43.338  1.00 23.66           N  
ATOM    724  CA  CYS A  96     -10.732 -29.056  43.083  1.00 22.30           C  
ATOM    725  C   CYS A  96      -9.219 -29.015  42.876  1.00 19.65           C  
ATOM    726  O   CYS A  96      -8.616 -30.083  42.812  1.00 23.97           O  
ATOM    727  CB  CYS A  96     -11.466 -29.746  41.921  1.00 20.41           C  
ATOM    728  SG  CYS A  96     -11.131 -29.039  40.275  1.00 24.70           S  
ATOM    729  N   LEU A  97      -8.605 -27.822  42.772  1.00 22.14           N  
ATOM    730  CA  LEU A  97      -7.182 -27.641  42.491  1.00 21.12           C  
ATOM    731  C   LEU A  97      -6.368 -27.800  43.781  1.00 24.73           C  
ATOM    732  O   LEU A  97      -5.940 -26.836  44.419  1.00 23.74           O  
ATOM    733  CB  LEU A  97      -6.952 -26.254  41.855  1.00 19.83           C  
ATOM    734  CG  LEU A  97      -7.649 -26.049  40.492  1.00 26.04           C  
ATOM    735  CD1 LEU A  97      -7.217 -24.716  39.862  1.00 20.81           C  
ATOM    736  CD2 LEU A  97      -7.400 -27.208  39.514  1.00 17.53           C  
ATOM    737  N   TYR A  98      -6.169 -29.077  44.126  1.00 22.12           N  
ATOM    738  CA  TYR A  98      -5.422 -29.587  45.258  1.00 22.08           C  
ATOM    739  C   TYR A  98      -4.437 -30.645  44.746  1.00 22.84           C  
ATOM    740  O   TYR A  98      -4.696 -31.308  43.738  1.00 22.52           O  
ATOM    741  CB  TYR A  98      -6.395 -30.173  46.300  1.00 23.83           C  
ATOM    742  CG  TYR A  98      -7.387 -29.193  46.907  1.00 26.59           C  
ATOM    743  CD1 TYR A  98      -7.032 -28.433  48.037  1.00 26.95           C  
ATOM    744  CD2 TYR A  98      -8.681 -29.059  46.364  1.00 27.25           C  
ATOM    745  CE1 TYR A  98      -7.954 -27.541  48.615  1.00 22.26           C  
ATOM    746  CE2 TYR A  98      -9.597 -28.146  46.921  1.00 24.41           C  
ATOM    747  CZ  TYR A  98      -9.231 -27.382  48.047  1.00 27.13           C  
ATOM    748  OH  TYR A  98     -10.108 -26.495  48.599  1.00 26.26           O  
ATOM    749  N   LEU A  99      -3.316 -30.813  45.460  1.00 20.46           N  
ATOM    750  CA  LEU A  99      -2.270 -31.787  45.171  1.00 20.90           C  
ATOM    751  C   LEU A  99      -1.878 -32.579  46.415  1.00 23.93           C  
ATOM    752  O   LEU A  99      -2.060 -32.137  47.548  1.00 25.12           O  
ATOM    753  CB  LEU A  99      -1.106 -31.181  44.345  1.00 19.30           C  
ATOM    754  CG  LEU A  99      -0.304 -30.010  44.962  1.00 25.48           C  
ATOM    755  CD1 LEU A  99       0.647 -30.435  46.090  1.00 16.78           C  
ATOM    756  CD2 LEU A  99       0.511 -29.302  43.866  1.00 22.19           C  
ATOM    757  N   ASN A 100      -1.357 -33.781  46.170  1.00 21.81           N  
ATOM    758  CA  ASN A 100      -0.945 -34.768  47.156  1.00 22.95           C  
ATOM    759  C   ASN A 100       0.580 -34.883  47.092  1.00 23.15           C  
ATOM    760  O   ASN A 100       1.150 -34.787  46.006  1.00 24.62           O  
ATOM    761  CB  ASN A 100      -1.555 -36.136  46.774  1.00 18.27           C  
ATOM    762  CG  ASN A 100      -3.068 -36.092  46.537  1.00 25.49           C  
ATOM    763  OD1 ASN A 100      -3.837 -35.722  47.420  1.00 26.37           O  
ATOM    764  ND2 ASN A 100      -3.491 -36.423  45.317  1.00 25.62           N  
ATOM    765  N   VAL A 101       1.230 -35.118  48.241  1.00 24.66           N  
ATOM    766  CA  VAL A 101       2.660 -35.401  48.354  1.00 24.05           C  
ATOM    767  C   VAL A 101       2.840 -36.578  49.318  1.00 28.45           C  
ATOM    768  O   VAL A 101       2.650 -36.417  50.522  1.00 26.83           O  
ATOM    769  CB  VAL A 101       3.482 -34.140  48.756  1.00 23.98           C  
ATOM    770  CG1 VAL A 101       4.993 -34.444  48.830  1.00 20.85           C  
ATOM    771  CG2 VAL A 101       3.255 -32.934  47.828  1.00 21.09           C  
ATOM    772  N   TRP A 102       3.248 -37.741  48.791  1.00 24.56           N  
ATOM    773  CA  TRP A 102       3.756 -38.871  49.561  1.00 24.17           C  
ATOM    774  C   TRP A 102       5.292 -38.782  49.578  1.00 26.87           C  
ATOM    775  O   TRP A 102       5.914 -38.476  48.561  1.00 25.82           O  
ATOM    776  CB  TRP A 102       3.384 -40.192  48.867  1.00 21.44           C  
ATOM    777  CG  TRP A 102       1.951 -40.627  48.865  1.00 25.82           C  
ATOM    778  CD1 TRP A 102       1.414 -41.567  49.677  1.00 25.82           C  
ATOM    779  CD2 TRP A 102       0.891 -40.252  47.936  1.00 23.43           C  
ATOM    780  NE1 TRP A 102       0.110 -41.815  49.302  1.00 28.85           N  
ATOM    781  CE2 TRP A 102      -0.253 -41.063  48.205  1.00 27.92           C  
ATOM    782  CE3 TRP A 102       0.789 -39.337  46.865  1.00 26.59           C  
ATOM    783  CZ2 TRP A 102      -1.416 -41.006  47.420  1.00 25.40           C  
ATOM    784  CZ3 TRP A 102      -0.367 -39.281  46.064  1.00 22.89           C  
ATOM    785  CH2 TRP A 102      -1.469 -40.113  46.334  1.00 22.77           C  
ATOM    786  N   THR A 103       5.891 -39.076  50.738  1.00 27.75           N  
ATOM    787  CA  THR A 103       7.331 -39.070  51.011  1.00 32.55           C  
ATOM    788  C   THR A 103       7.636 -40.161  52.065  1.00 30.46           C  
ATOM    789  O   THR A 103       6.749 -40.428  52.875  1.00 31.90           O  
ATOM    790  CB  THR A 103       7.774 -37.622  51.358  1.00 34.98           C  
ATOM    791  OG1 THR A 103       9.176 -37.536  51.465  1.00 48.36           O  
ATOM    792  CG2 THR A 103       7.186 -37.071  52.668  1.00 28.61           C  
ATOM    793  N   PRO A 104       8.821 -40.826  52.090  1.00 28.45           N  
ATOM    794  CA  PRO A 104       9.160 -41.869  53.087  1.00 28.87           C  
ATOM    795  C   PRO A 104       8.952 -41.437  54.555  1.00 36.11           C  
ATOM    796  O   PRO A 104       9.024 -40.245  54.852  1.00 36.58           O  
ATOM    797  CB  PRO A 104      10.646 -42.183  52.848  1.00 33.70           C  
ATOM    798  CG  PRO A 104      10.896 -41.807  51.401  1.00 28.71           C  
ATOM    799  CD  PRO A 104       9.906 -40.680  51.114  1.00 27.90           C  
ATOM    800  N   TYR A 105       8.701 -42.395  55.463  1.00 33.82           N  
ATOM    801  CA  TYR A 105       8.643 -42.154  56.908  1.00 36.45           C  
ATOM    802  C   TYR A 105       9.904 -42.767  57.554  1.00 42.67           C  
ATOM    803  O   TYR A 105      10.125 -43.968  57.381  1.00 35.72           O  
ATOM    804  CB  TYR A 105       7.385 -42.823  57.497  1.00 34.13           C  
ATOM    805  CG  TYR A 105       7.095 -42.412  58.930  1.00 37.23           C  
ATOM    806  CD1 TYR A 105       7.730 -43.066  60.007  1.00 39.92           C  
ATOM    807  CD2 TYR A 105       6.225 -41.334  59.187  1.00 41.58           C  
ATOM    808  CE1 TYR A 105       7.532 -42.614  61.325  1.00 33.33           C  
ATOM    809  CE2 TYR A 105       6.033 -40.876  60.503  1.00 36.54           C  
ATOM    810  CZ  TYR A 105       6.692 -41.512  61.573  1.00 40.45           C  
ATOM    811  OH  TYR A 105       6.513 -41.071  62.850  1.00 42.50           O  
ATOM    812  N   PRO A 106      10.728 -41.996  58.304  1.00 45.43           N  
ATOM    813  CA  PRO A 106      10.647 -40.539  58.519  1.00 45.26           C  
ATOM    814  C   PRO A 106      11.065 -39.769  57.251  1.00 42.85           C  
ATOM    815  O   PRO A 106      11.692 -40.350  56.361  1.00 38.81           O  
ATOM    816  CB  PRO A 106      11.607 -40.273  59.686  1.00 40.79           C  
ATOM    817  CG  PRO A 106      12.651 -41.371  59.589  1.00 38.96           C  
ATOM    818  CD  PRO A 106      11.896 -42.557  58.988  1.00 39.69           C  
ATOM    819  N   ARG A 107      10.694 -38.477  57.156  1.00 44.03           N  
ATOM    820  CA  ARG A 107      10.915 -37.637  55.972  1.00 43.51           C  
ATOM    821  C   ARG A 107      12.417 -37.515  55.641  1.00 38.29           C  
ATOM    822  O   ARG A 107      13.192 -37.249  56.563  1.00 52.90           O  
ATOM    823  CB  ARG A 107      10.338 -36.221  56.157  1.00 42.66           C  
ATOM    824  CG  ARG A 107       8.817 -36.159  56.380  1.00 46.41           C  
ATOM    825  CD  ARG A 107       8.178 -34.856  55.863  1.00 48.08           C  
ATOM    826  NE  ARG A 107       8.932 -33.651  56.246  1.00 43.80           N  
ATOM    827  CZ  ARG A 107       8.770 -32.927  57.366  1.00 44.36           C  
ATOM    828  NH1 ARG A 107       7.898 -33.294  58.313  1.00 36.87           N  
ATOM    829  NH2 ARG A 107       9.496 -31.816  57.540  1.00 54.45           N1+
ATOM    830  N   PRO A 108      12.839 -37.707  54.367  1.00 43.44           N  
ATOM    831  CA  PRO A 108      14.236 -37.579  53.927  1.00 46.55           C  
ATOM    832  C   PRO A 108      14.893 -36.252  54.340  1.00 53.32           C  
ATOM    833  O   PRO A 108      14.380 -35.175  54.039  1.00 49.91           O  
ATOM    834  CB  PRO A 108      14.201 -37.699  52.398  1.00 42.34           C  
ATOM    835  CG  PRO A 108      12.907 -38.420  52.075  1.00 39.04           C  
ATOM    836  CD  PRO A 108      11.986 -38.139  53.258  1.00 39.43           C  
ATOM    837  N   THR A 109      16.036 -36.355  55.030  1.00 58.25           N  
ATOM    838  CA  THR A 109      16.863 -35.234  55.482  1.00 58.20           C  
ATOM    839  C   THR A 109      17.901 -34.826  54.408  1.00 55.07           C  
ATOM    840  O   THR A 109      18.797 -34.032  54.692  1.00 61.22           O  
ATOM    841  CB  THR A 109      17.564 -35.655  56.802  1.00 51.78           C  
ATOM    842  OG1 THR A 109      18.447 -36.746  56.607  1.00 52.58           O  
ATOM    843  CG2 THR A 109      16.576 -36.002  57.929  1.00 46.11           C  
ATOM    844  N   SER A 110      17.767 -35.357  53.181  1.00 51.00           N  
ATOM    845  CA  SER A 110      18.591 -35.102  52.004  1.00 50.89           C  
ATOM    846  C   SER A 110      17.713 -35.131  50.733  1.00 45.74           C  
ATOM    847  O   SER A 110      16.735 -35.882  50.724  1.00 42.20           O  
ATOM    848  CB  SER A 110      19.795 -36.069  51.987  1.00 45.77           C  
ATOM    849  OG  SER A 110      19.407 -37.403  51.715  1.00 45.96           O  
ATOM    850  N   PRO A 111      18.040 -34.351  49.668  1.00 44.51           N  
ATOM    851  CA  PRO A 111      17.327 -34.325  48.373  1.00 39.67           C  
ATOM    852  C   PRO A 111      17.054 -35.717  47.770  1.00 45.46           C  
ATOM    853  O   PRO A 111      17.979 -36.505  47.570  1.00 46.20           O  
ATOM    854  CB  PRO A 111      18.215 -33.489  47.437  1.00 35.63           C  
ATOM    855  CG  PRO A 111      19.022 -32.596  48.356  1.00 42.97           C  
ATOM    856  CD  PRO A 111      19.129 -33.369  49.668  1.00 40.34           C  
ATOM    857  N   THR A 112      15.769 -36.006  47.522  1.00 41.07           N  
ATOM    858  CA  THR A 112      15.239 -37.301  47.092  1.00 39.85           C  
ATOM    859  C   THR A 112      14.577 -37.118  45.710  1.00 39.96           C  
ATOM    860  O   THR A 112      13.863 -36.135  45.530  1.00 32.73           O  
ATOM    861  CB  THR A 112      14.216 -37.747  48.165  1.00 38.25           C  
ATOM    862  OG1 THR A 112      14.912 -37.968  49.373  1.00 42.56           O  
ATOM    863  CG2 THR A 112      13.493 -39.060  47.862  1.00 36.47           C  
ATOM    864  N   PRO A 113      14.749 -38.038  44.733  1.00 42.47           N  
ATOM    865  CA  PRO A 113      14.228 -37.866  43.366  1.00 33.41           C  
ATOM    866  C   PRO A 113      12.693 -37.931  43.324  1.00 30.49           C  
ATOM    867  O   PRO A 113      12.082 -38.851  43.871  1.00 29.75           O  
ATOM    868  CB  PRO A 113      14.895 -38.977  42.543  1.00 31.72           C  
ATOM    869  CG  PRO A 113      15.217 -40.059  43.560  1.00 40.75           C  
ATOM    870  CD  PRO A 113      15.449 -39.314  44.871  1.00 46.30           C  
ATOM    871  N   VAL A 114      12.092 -36.905  42.706  1.00 28.08           N  
ATOM    872  CA  VAL A 114      10.657 -36.650  42.692  1.00 28.49           C  
ATOM    873  C   VAL A 114      10.066 -37.221  41.392  1.00 26.63           C  
ATOM    874  O   VAL A 114      10.537 -36.919  40.296  1.00 29.38           O  
ATOM    875  CB  VAL A 114      10.417 -35.112  42.767  1.00 29.32           C  
ATOM    876  CG1 VAL A 114       8.924 -34.732  42.725  1.00 20.87           C  
ATOM    877  CG2 VAL A 114      11.053 -34.483  44.021  1.00 27.84           C  
ATOM    878  N   LEU A 115       8.997 -38.014  41.536  1.00 28.70           N  
ATOM    879  CA  LEU A 115       8.069 -38.412  40.482  1.00 25.93           C  
ATOM    880  C   LEU A 115       6.802 -37.550  40.624  1.00 26.36           C  
ATOM    881  O   LEU A 115       6.357 -37.298  41.743  1.00 24.66           O  
ATOM    882  CB  LEU A 115       7.688 -39.895  40.690  1.00 24.33           C  
ATOM    883  CG  LEU A 115       8.718 -40.893  40.118  1.00 27.85           C  
ATOM    884  CD1 LEU A 115       8.545 -42.283  40.750  1.00 32.07           C  
ATOM    885  CD2 LEU A 115       8.620 -40.994  38.585  1.00 30.14           C  
ATOM    886  N   VAL A 116       6.218 -37.109  39.497  1.00 18.56           N  
ATOM    887  CA  VAL A 116       4.987 -36.316  39.448  1.00 22.75           C  
ATOM    888  C   VAL A 116       4.011 -36.983  38.473  1.00 22.84           C  
ATOM    889  O   VAL A 116       4.252 -36.984  37.266  1.00 22.85           O  
ATOM    890  CB  VAL A 116       5.253 -34.824  39.105  1.00 20.98           C  
ATOM    891  CG1 VAL A 116       3.965 -33.990  39.260  1.00 17.02           C  
ATOM    892  CG2 VAL A 116       6.386 -34.193  39.931  1.00 21.88           C  
ATOM    893  N   TRP A 117       2.906 -37.530  39.002  1.00 21.82           N  
ATOM    894  CA  TRP A 117       1.850 -38.181  38.236  1.00 22.55           C  
ATOM    895  C   TRP A 117       0.846 -37.140  37.716  1.00 21.27           C  
ATOM    896  O   TRP A 117       0.389 -36.273  38.463  1.00 20.97           O  
ATOM    897  CB  TRP A 117       1.092 -39.161  39.152  1.00 20.20           C  
ATOM    898  CG  TRP A 117       0.001 -39.955  38.487  1.00 24.63           C  
ATOM    899  CD1 TRP A 117      -1.319 -39.878  38.772  1.00 22.18           C  
ATOM    900  CD2 TRP A 117       0.119 -40.947  37.420  1.00 21.67           C  
ATOM    901  NE1 TRP A 117      -2.019 -40.746  37.961  1.00 19.48           N  
ATOM    902  CE2 TRP A 117      -1.185 -41.437  37.108  1.00 21.48           C  
ATOM    903  CE3 TRP A 117       1.198 -41.496  36.690  1.00 22.53           C  
ATOM    904  CZ2 TRP A 117      -1.403 -42.420  36.126  1.00 21.31           C  
ATOM    905  CZ3 TRP A 117       0.997 -42.504  35.725  1.00 20.30           C  
ATOM    906  CH2 TRP A 117      -0.302 -42.966  35.444  1.00 19.23           C  
ATOM    907  N   ILE A 118       0.467 -37.298  36.441  1.00 20.06           N  
ATOM    908  CA  ILE A 118      -0.663 -36.643  35.789  1.00 19.74           C  
ATOM    909  C   ILE A 118      -1.555 -37.788  35.285  1.00 20.69           C  
ATOM    910  O   ILE A 118      -1.087 -38.642  34.533  1.00 22.31           O  
ATOM    911  CB  ILE A 118      -0.182 -35.708  34.639  1.00 17.47           C  
ATOM    912  CG1 ILE A 118       0.975 -34.771  35.072  1.00 25.61           C  
ATOM    913  CG2 ILE A 118      -1.372 -34.900  34.080  1.00 15.42           C  
ATOM    914  CD1 ILE A 118       1.460 -33.790  33.993  1.00 19.12           C  
ATOM    915  N   TYR A 119      -2.826 -37.829  35.711  1.00 17.61           N  
ATOM    916  CA  TYR A 119      -3.764 -38.907  35.385  1.00 18.62           C  
ATOM    917  C   TYR A 119      -4.355 -38.798  33.972  1.00 20.26           C  
ATOM    918  O   TYR A 119      -4.375 -37.726  33.366  1.00 18.75           O  
ATOM    919  CB  TYR A 119      -4.908 -38.919  36.420  1.00 18.16           C  
ATOM    920  CG  TYR A 119      -5.643 -37.618  36.698  1.00 21.50           C  
ATOM    921  CD1 TYR A 119      -6.568 -37.077  35.778  1.00 18.60           C  
ATOM    922  CD2 TYR A 119      -5.440 -36.973  37.931  1.00 17.24           C  
ATOM    923  CE1 TYR A 119      -7.291 -35.911  36.094  1.00 15.59           C  
ATOM    924  CE2 TYR A 119      -6.180 -35.826  38.257  1.00 19.43           C  
ATOM    925  CZ  TYR A 119      -7.106 -35.289  37.343  1.00 21.42           C  
ATOM    926  OH  TYR A 119      -7.831 -34.183  37.674  1.00 18.69           O  
ATOM    927  N   GLY A 120      -4.869 -39.938  33.484  1.00 21.49           N  
ATOM    928  CA  GLY A 120      -5.592 -40.087  32.228  1.00 19.47           C  
ATOM    929  C   GLY A 120      -7.099 -39.874  32.371  1.00 22.29           C  
ATOM    930  O   GLY A 120      -7.579 -39.399  33.399  1.00 21.22           O  
ATOM    931  N   GLY A 121      -7.840 -40.245  31.319  1.00 21.32           N  
ATOM    932  CA  GLY A 121      -9.286 -40.074  31.223  1.00 17.84           C  
ATOM    933  C   GLY A 121      -9.689 -39.069  30.144  1.00 20.78           C  
ATOM    934  O   GLY A 121     -10.672 -38.356  30.331  1.00 21.02           O  
ATOM    935  N   GLY A 122      -8.934 -39.010  29.030  1.00 21.45           N  
ATOM    936  CA  GLY A 122      -9.263 -38.312  27.784  1.00 21.75           C  
ATOM    937  C   GLY A 122      -9.367 -36.779  27.830  1.00 19.32           C  
ATOM    938  O   GLY A 122      -9.869 -36.194  26.874  1.00 20.07           O  
ATOM    939  N   PHE A 123      -8.961 -36.140  28.942  1.00 19.52           N  
ATOM    940  CA  PHE A 123      -9.102 -34.711  29.257  1.00 21.64           C  
ATOM    941  C   PHE A 123     -10.522 -34.331  29.724  1.00 21.47           C  
ATOM    942  O   PHE A 123     -10.766 -33.153  29.976  1.00 21.65           O  
ATOM    943  CB  PHE A 123      -8.574 -33.754  28.156  1.00 19.28           C  
ATOM    944  CG  PHE A 123      -7.102 -33.862  27.798  1.00 22.10           C  
ATOM    945  CD1 PHE A 123      -6.136 -33.253  28.625  1.00 18.30           C  
ATOM    946  CD2 PHE A 123      -6.695 -34.513  26.613  1.00 19.91           C  
ATOM    947  CE1 PHE A 123      -4.778 -33.274  28.260  1.00 24.91           C  
ATOM    948  CE2 PHE A 123      -5.331 -34.548  26.259  1.00 19.95           C  
ATOM    949  CZ  PHE A 123      -4.372 -33.927  27.081  1.00 19.79           C  
ATOM    950  N   TYR A 124     -11.448 -35.303  29.843  1.00 18.10           N  
ATOM    951  CA  TYR A 124     -12.838 -35.110  30.266  1.00 21.68           C  
ATOM    952  C   TYR A 124     -13.105 -35.657  31.681  1.00 22.16           C  
ATOM    953  O   TYR A 124     -14.133 -35.308  32.258  1.00 25.93           O  
ATOM    954  CB  TYR A 124     -13.801 -35.768  29.245  1.00 19.93           C  
ATOM    955  CG  TYR A 124     -13.868 -37.287  29.251  1.00 18.22           C  
ATOM    956  CD1 TYR A 124     -14.773 -37.953  30.105  1.00 21.15           C  
ATOM    957  CD2 TYR A 124     -12.995 -38.040  28.443  1.00 21.37           C  
ATOM    958  CE1 TYR A 124     -14.740 -39.354  30.221  1.00 18.91           C  
ATOM    959  CE2 TYR A 124     -12.965 -39.444  28.554  1.00 20.86           C  
ATOM    960  CZ  TYR A 124     -13.815 -40.096  29.465  1.00 20.72           C  
ATOM    961  OH  TYR A 124     -13.721 -41.443  29.635  1.00 25.00           O  
ATOM    962  N   SER A 125     -12.214 -36.511  32.219  1.00 19.62           N  
ATOM    963  CA  SER A 125     -12.353 -37.215  33.495  1.00 21.00           C  
ATOM    964  C   SER A 125     -10.995 -37.538  34.144  1.00 19.97           C  
ATOM    965  O   SER A 125      -9.940 -37.164  33.630  1.00 22.76           O  
ATOM    966  CB  SER A 125     -13.295 -38.431  33.337  1.00 20.59           C  
ATOM    967  OG  SER A 125     -12.667 -39.486  32.631  1.00 19.56           O  
ATOM    968  N   GLY A 126     -11.054 -38.248  35.282  1.00 18.24           N  
ATOM    969  CA  GLY A 126      -9.926 -38.697  36.089  1.00 19.93           C  
ATOM    970  C   GLY A 126      -9.781 -37.884  37.377  1.00 20.03           C  
ATOM    971  O   GLY A 126     -10.227 -36.739  37.460  1.00 21.13           O  
ATOM    972  N   ALA A 127      -9.124 -38.484  38.378  1.00 21.21           N  
ATOM    973  CA  ALA A 127      -8.835 -37.882  39.675  1.00 24.49           C  
ATOM    974  C   ALA A 127      -7.561 -38.479  40.266  1.00 24.63           C  
ATOM    975  O   ALA A 127      -7.303 -39.669  40.102  1.00 23.57           O  
ATOM    976  CB  ALA A 127     -10.034 -38.026  40.620  1.00 20.04           C  
ATOM    977  N   SER A 128      -6.791 -37.657  40.994  1.00 23.24           N  
ATOM    978  CA  SER A 128      -5.578 -38.045  41.718  1.00 20.64           C  
ATOM    979  C   SER A 128      -5.866 -38.879  42.988  1.00 24.81           C  
ATOM    980  O   SER A 128      -4.939 -39.432  43.579  1.00 21.61           O  
ATOM    981  CB  SER A 128      -4.817 -36.749  42.075  1.00 25.61           C  
ATOM    982  OG  SER A 128      -5.466 -35.969  43.063  1.00 28.47           O  
ATOM    983  N   SER A 129      -7.147 -38.972  43.385  1.00 20.56           N  
ATOM    984  CA  SER A 129      -7.659 -39.669  44.559  1.00 23.61           C  
ATOM    985  C   SER A 129      -8.050 -41.137  44.296  1.00 26.44           C  
ATOM    986  O   SER A 129      -8.379 -41.833  45.257  1.00 24.53           O  
ATOM    987  CB  SER A 129      -8.891 -38.872  45.050  1.00 21.54           C  
ATOM    988  OG  SER A 129      -9.959 -38.860  44.120  1.00 22.74           O  
ATOM    989  N   LEU A 130      -8.006 -41.621  43.039  1.00 24.76           N  
ATOM    990  CA  LEU A 130      -8.345 -42.997  42.652  1.00 24.77           C  
ATOM    991  C   LEU A 130      -7.304 -44.001  43.188  1.00 25.28           C  
ATOM    992  O   LEU A 130      -6.108 -43.703  43.213  1.00 25.31           O  
ATOM    993  CB  LEU A 130      -8.412 -43.113  41.109  1.00 22.42           C  
ATOM    994  CG  LEU A 130      -9.484 -42.241  40.414  1.00 28.16           C  
ATOM    995  CD1 LEU A 130      -9.359 -42.335  38.886  1.00 19.46           C  
ATOM    996  CD2 LEU A 130     -10.917 -42.595  40.833  1.00 24.15           C  
ATOM    997  N   ASP A 131      -7.778 -45.187  43.612  1.00 20.78           N  
ATOM    998  CA  ASP A 131      -7.012 -46.251  44.283  1.00 24.01           C  
ATOM    999  C   ASP A 131      -5.834 -46.800  43.461  1.00 25.55           C  
ATOM   1000  O   ASP A 131      -4.802 -47.148  44.032  1.00 26.37           O  
ATOM   1001  CB  ASP A 131      -7.926 -47.448  44.652  1.00 22.32           C  
ATOM   1002  CG  ASP A 131      -9.090 -47.186  45.616  1.00 32.16           C  
ATOM   1003  OD1 ASP A 131      -9.443 -46.007  45.843  1.00 27.06           O  
ATOM   1004  OD2 ASP A 131      -9.611 -48.207  46.116  1.00 37.49           O1-
ATOM   1005  N   VAL A 132      -5.988 -46.861  42.128  1.00 23.20           N  
ATOM   1006  CA  VAL A 132      -4.985 -47.290  41.149  1.00 23.96           C  
ATOM   1007  C   VAL A 132      -3.745 -46.362  41.092  1.00 22.91           C  
ATOM   1008  O   VAL A 132      -2.680 -46.805  40.661  1.00 23.80           O  
ATOM   1009  CB  VAL A 132      -5.689 -47.459  39.767  1.00 27.08           C  
ATOM   1010  CG1 VAL A 132      -6.531 -46.243  39.330  1.00 26.96           C  
ATOM   1011  CG2 VAL A 132      -4.741 -47.893  38.633  1.00 30.55           C  
ATOM   1012  N   TYR A 133      -3.873 -45.102  41.546  1.00 21.79           N  
ATOM   1013  CA  TYR A 133      -2.823 -44.079  41.547  1.00 24.06           C  
ATOM   1014  C   TYR A 133      -2.266 -43.818  42.965  1.00 26.48           C  
ATOM   1015  O   TYR A 133      -1.593 -42.805  43.167  1.00 22.34           O  
ATOM   1016  CB  TYR A 133      -3.413 -42.755  41.005  1.00 16.41           C  
ATOM   1017  CG  TYR A 133      -4.089 -42.770  39.641  1.00 25.76           C  
ATOM   1018  CD1 TYR A 133      -3.800 -43.739  38.654  1.00 18.04           C  
ATOM   1019  CD2 TYR A 133      -5.030 -41.763  39.358  1.00 19.49           C  
ATOM   1020  CE1 TYR A 133      -4.484 -43.719  37.421  1.00 22.10           C  
ATOM   1021  CE2 TYR A 133      -5.694 -41.730  38.119  1.00 19.55           C  
ATOM   1022  CZ  TYR A 133      -5.422 -42.708  37.146  1.00 24.09           C  
ATOM   1023  OH  TYR A 133      -6.061 -42.668  35.941  1.00 17.97           O  
ATOM   1024  N   ASP A 134      -2.528 -44.702  43.948  1.00 23.28           N  
ATOM   1025  CA  ASP A 134      -2.039 -44.588  45.327  1.00 23.73           C  
ATOM   1026  C   ASP A 134      -0.513 -44.806  45.366  1.00 23.54           C  
ATOM   1027  O   ASP A 134      -0.022 -45.896  45.066  1.00 21.34           O  
ATOM   1028  CB  ASP A 134      -2.800 -45.603  46.215  1.00 25.23           C  
ATOM   1029  CG  ASP A 134      -2.447 -45.605  47.711  1.00 33.25           C  
ATOM   1030  OD1 ASP A 134      -1.722 -44.696  48.175  1.00 30.91           O  
ATOM   1031  OD2 ASP A 134      -2.942 -46.527  48.393  1.00 35.15           O1-
ATOM   1032  N   GLY A 135       0.217 -43.737  45.716  1.00 22.67           N  
ATOM   1033  CA  GLY A 135       1.666 -43.627  45.609  1.00 26.18           C  
ATOM   1034  C   GLY A 135       2.477 -44.244  46.749  1.00 31.25           C  
ATOM   1035  O   GLY A 135       3.703 -44.230  46.657  1.00 29.18           O  
ATOM   1036  N   ARG A 136       1.833 -44.763  47.812  1.00 26.26           N  
ATOM   1037  CA  ARG A 136       2.495 -45.251  49.028  1.00 28.24           C  
ATOM   1038  C   ARG A 136       3.493 -46.405  48.797  1.00 28.73           C  
ATOM   1039  O   ARG A 136       4.516 -46.458  49.476  1.00 29.29           O  
ATOM   1040  CB  ARG A 136       1.439 -45.619  50.098  1.00 27.22           C  
ATOM   1041  CG  ARG A 136       0.658 -46.935  49.878  1.00 27.24           C  
ATOM   1042  CD  ARG A 136      -0.272 -47.275  51.052  1.00 29.02           C  
ATOM   1043  NE  ARG A 136      -1.609 -46.710  50.871  1.00 24.65           N  
ATOM   1044  CZ  ARG A 136      -2.552 -46.586  51.816  1.00 33.82           C  
ATOM   1045  NH1 ARG A 136      -2.342 -46.989  53.077  1.00 25.93           N  
ATOM   1046  NH2 ARG A 136      -3.730 -46.053  51.472  1.00 25.70           N1+
ATOM   1047  N   PHE A 137       3.214 -47.309  47.842  1.00 25.48           N  
ATOM   1048  CA  PHE A 137       4.022 -48.504  47.584  1.00 22.79           C  
ATOM   1049  C   PHE A 137       5.280 -48.165  46.764  1.00 30.12           C  
ATOM   1050  O   PHE A 137       6.325 -48.765  47.005  1.00 26.81           O  
ATOM   1051  CB  PHE A 137       3.188 -49.523  46.783  1.00 24.61           C  
ATOM   1052  CG  PHE A 137       1.876 -49.936  47.428  1.00 28.63           C  
ATOM   1053  CD1 PHE A 137       0.664 -49.360  46.992  1.00 22.95           C  
ATOM   1054  CD2 PHE A 137       1.862 -50.897  48.462  1.00 29.02           C  
ATOM   1055  CE1 PHE A 137      -0.554 -49.738  47.589  1.00 29.01           C  
ATOM   1056  CE2 PHE A 137       0.642 -51.277  49.054  1.00 27.77           C  
ATOM   1057  CZ  PHE A 137      -0.565 -50.695  48.621  1.00 23.62           C  
ATOM   1058  N   LEU A 138       5.199 -47.179  45.847  1.00 29.14           N  
ATOM   1059  CA  LEU A 138       6.323 -46.638  45.070  1.00 27.70           C  
ATOM   1060  C   LEU A 138       7.314 -45.888  45.974  1.00 24.34           C  
ATOM   1061  O   LEU A 138       8.525 -46.042  45.836  1.00 23.16           O  
ATOM   1062  CB  LEU A 138       5.784 -45.655  43.992  1.00 22.29           C  
ATOM   1063  CG  LEU A 138       5.804 -46.193  42.547  1.00 28.58           C  
ATOM   1064  CD1 LEU A 138       5.018 -45.254  41.615  1.00 30.97           C  
ATOM   1065  CD2 LEU A 138       7.237 -46.378  42.013  1.00 26.56           C  
ATOM   1066  N   VAL A 139       6.775 -45.089  46.905  1.00 21.58           N  
ATOM   1067  CA  VAL A 139       7.504 -44.232  47.833  1.00 25.63           C  
ATOM   1068  C   VAL A 139       8.212 -45.025  48.942  1.00 28.74           C  
ATOM   1069  O   VAL A 139       9.249 -44.571  49.421  1.00 29.24           O  
ATOM   1070  CB  VAL A 139       6.479 -43.216  48.399  1.00 32.22           C  
ATOM   1071  CG1 VAL A 139       6.915 -42.465  49.664  1.00 28.29           C  
ATOM   1072  CG2 VAL A 139       6.131 -42.201  47.303  1.00 27.28           C  
ATOM   1073  N   GLN A 140       7.697 -46.202  49.333  1.00 31.83           N  
ATOM   1074  CA  GLN A 140       8.348 -47.066  50.313  1.00 29.83           C  
ATOM   1075  C   GLN A 140       9.418 -47.932  49.625  1.00 29.82           C  
ATOM   1076  O   GLN A 140      10.553 -47.976  50.101  1.00 32.02           O  
ATOM   1077  CB  GLN A 140       7.285 -47.960  50.997  1.00 30.02           C  
ATOM   1078  CG  GLN A 140       7.803 -48.704  52.251  1.00 29.43           C  
ATOM   1079  CD  GLN A 140       8.530 -50.016  51.946  1.00 33.84           C  
ATOM   1080  OE1 GLN A 140       8.090 -50.802  51.110  1.00 33.49           O  
ATOM   1081  NE2 GLN A 140       9.661 -50.250  52.612  1.00 30.37           N  
ATOM   1082  N   ALA A 141       9.056 -48.625  48.529  1.00 29.27           N  
ATOM   1083  CA  ALA A 141       9.871 -49.663  47.892  1.00 30.81           C  
ATOM   1084  C   ALA A 141      11.086 -49.122  47.122  1.00 30.50           C  
ATOM   1085  O   ALA A 141      12.056 -49.859  46.949  1.00 30.33           O  
ATOM   1086  CB  ALA A 141       8.990 -50.437  46.898  1.00 29.65           C  
ATOM   1087  N   GLU A 142      11.038 -47.855  46.675  1.00 26.21           N  
ATOM   1088  CA  GLU A 142      12.074 -47.214  45.865  1.00 25.36           C  
ATOM   1089  C   GLU A 142      12.633 -45.938  46.501  1.00 28.97           C  
ATOM   1090  O   GLU A 142      13.678 -45.465  46.053  1.00 24.98           O  
ATOM   1091  CB  GLU A 142      11.527 -46.939  44.448  1.00 25.20           C  
ATOM   1092  CG  GLU A 142      11.125 -48.208  43.670  1.00 27.04           C  
ATOM   1093  CD  GLU A 142      12.309 -49.140  43.406  1.00 31.40           C  
ATOM   1094  OE1 GLU A 142      13.408 -48.617  43.115  1.00 32.05           O  
ATOM   1095  OE2 GLU A 142      12.107 -50.370  43.493  1.00 32.37           O1-
ATOM   1096  N   ARG A 143      11.963 -45.384  47.527  1.00 31.35           N  
ATOM   1097  CA  ARG A 143      12.396 -44.223  48.310  1.00 31.83           C  
ATOM   1098  C   ARG A 143      12.431 -42.929  47.481  1.00 29.37           C  
ATOM   1099  O   ARG A 143      13.348 -42.126  47.621  1.00 35.35           O  
ATOM   1100  CB  ARG A 143      13.686 -44.501  49.116  1.00 28.58           C  
ATOM   1101  CG  ARG A 143      13.490 -45.603  50.173  1.00 35.03           C  
ATOM   1102  CD  ARG A 143      14.637 -45.678  51.191  1.00 38.75           C  
ATOM   1103  NE  ARG A 143      14.681 -44.474  52.038  1.00 46.42           N  
ATOM   1104  CZ  ARG A 143      13.954 -44.246  53.146  1.00 45.47           C  
ATOM   1105  NH1 ARG A 143      13.083 -45.152  53.613  1.00 32.13           N  
ATOM   1106  NH2 ARG A 143      14.097 -43.082  53.793  1.00 46.82           N1+
ATOM   1107  N   THR A 144      11.429 -42.748  46.610  1.00 32.41           N  
ATOM   1108  CA  THR A 144      11.151 -41.525  45.859  1.00 30.30           C  
ATOM   1109  C   THR A 144      10.124 -40.683  46.643  1.00 27.99           C  
ATOM   1110  O   THR A 144       9.444 -41.192  47.534  1.00 27.84           O  
ATOM   1111  CB  THR A 144      10.550 -41.927  44.482  1.00 35.21           C  
ATOM   1112  OG1 THR A 144       9.334 -42.645  44.615  1.00 38.23           O  
ATOM   1113  CG2 THR A 144      11.518 -42.744  43.609  1.00 33.98           C  
ATOM   1114  N   VAL A 145       9.981 -39.402  46.271  1.00 23.22           N  
ATOM   1115  CA  VAL A 145       8.817 -38.582  46.612  1.00 29.04           C  
ATOM   1116  C   VAL A 145       7.864 -38.697  45.411  1.00 32.40           C  
ATOM   1117  O   VAL A 145       8.294 -38.540  44.270  1.00 26.72           O  
ATOM   1118  CB  VAL A 145       9.256 -37.106  46.821  1.00 27.45           C  
ATOM   1119  CG1 VAL A 145       8.078 -36.140  47.065  1.00 28.13           C  
ATOM   1120  CG2 VAL A 145      10.248 -36.991  47.990  1.00 31.38           C  
ATOM   1121  N   LEU A 146       6.578 -38.973  45.666  1.00 26.51           N  
ATOM   1122  CA  LEU A 146       5.534 -39.067  44.648  1.00 26.15           C  
ATOM   1123  C   LEU A 146       4.548 -37.927  44.896  1.00 26.71           C  
ATOM   1124  O   LEU A 146       3.953 -37.838  45.968  1.00 29.11           O  
ATOM   1125  CB  LEU A 146       4.867 -40.461  44.727  1.00 26.19           C  
ATOM   1126  CG  LEU A 146       3.829 -40.841  43.642  1.00 32.46           C  
ATOM   1127  CD1 LEU A 146       2.432 -40.240  43.854  1.00 31.30           C  
ATOM   1128  CD2 LEU A 146       4.319 -40.596  42.215  1.00 28.97           C  
ATOM   1129  N   VAL A 147       4.375 -37.074  43.879  1.00 25.66           N  
ATOM   1130  CA  VAL A 147       3.405 -35.985  43.830  1.00 24.44           C  
ATOM   1131  C   VAL A 147       2.325 -36.366  42.801  1.00 23.48           C  
ATOM   1132  O   VAL A 147       2.605 -37.062  41.826  1.00 22.06           O  
ATOM   1133  CB  VAL A 147       4.125 -34.663  43.436  1.00 23.14           C  
ATOM   1134  CG1 VAL A 147       3.179 -33.444  43.428  1.00 18.11           C  
ATOM   1135  CG2 VAL A 147       5.339 -34.367  44.340  1.00 22.93           C  
ATOM   1136  N   SER A 148       1.088 -35.900  43.014  1.00 22.93           N  
ATOM   1137  CA  SER A 148      -0.022 -35.998  42.066  1.00 25.29           C  
ATOM   1138  C   SER A 148      -0.974 -34.816  42.273  1.00 24.52           C  
ATOM   1139  O   SER A 148      -1.219 -34.439  43.416  1.00 21.58           O  
ATOM   1140  CB  SER A 148      -0.676 -37.397  42.118  1.00 19.94           C  
ATOM   1141  OG  SER A 148      -1.504 -37.581  43.247  1.00 22.02           O  
ATOM   1142  N   MET A 149      -1.513 -34.244  41.183  1.00 18.38           N  
ATOM   1143  CA  MET A 149      -2.398 -33.077  41.210  1.00 23.28           C  
ATOM   1144  C   MET A 149      -3.734 -33.373  40.530  1.00 25.41           C  
ATOM   1145  O   MET A 149      -3.779 -34.089  39.529  1.00 20.70           O  
ATOM   1146  CB  MET A 149      -1.684 -31.821  40.639  1.00 20.59           C  
ATOM   1147  CG  MET A 149      -1.734 -31.603  39.108  1.00 19.86           C  
ATOM   1148  SD  MET A 149      -0.830 -32.796  38.083  1.00 23.30           S  
ATOM   1149  CE  MET A 149       0.870 -32.230  38.347  1.00 17.15           C  
ATOM   1150  N   ASN A 150      -4.802 -32.745  41.042  1.00 20.00           N  
ATOM   1151  CA  ASN A 150      -6.057 -32.550  40.326  1.00 23.24           C  
ATOM   1152  C   ASN A 150      -5.942 -31.296  39.455  1.00 24.90           C  
ATOM   1153  O   ASN A 150      -5.470 -30.249  39.899  1.00 26.11           O  
ATOM   1154  CB  ASN A 150      -7.225 -32.355  41.314  1.00 20.18           C  
ATOM   1155  CG  ASN A 150      -7.813 -33.647  41.894  1.00 28.81           C  
ATOM   1156  OD1 ASN A 150      -7.531 -34.751  41.434  1.00 25.52           O  
ATOM   1157  ND2 ASN A 150      -8.655 -33.505  42.919  1.00 27.97           N  
ATOM   1158  N   TYR A 151      -6.409 -31.438  38.211  1.00 20.20           N  
ATOM   1159  CA  TYR A 151      -6.495 -30.415  37.182  1.00 19.93           C  
ATOM   1160  C   TYR A 151      -7.899 -30.456  36.576  1.00 19.16           C  
ATOM   1161  O   TYR A 151      -8.519 -31.522  36.524  1.00 20.88           O  
ATOM   1162  CB  TYR A 151      -5.354 -30.594  36.157  1.00 20.27           C  
ATOM   1163  CG  TYR A 151      -5.410 -31.828  35.267  1.00 17.59           C  
ATOM   1164  CD1 TYR A 151      -4.775 -33.027  35.656  1.00 16.30           C  
ATOM   1165  CD2 TYR A 151      -6.080 -31.768  34.026  1.00 19.29           C  
ATOM   1166  CE1 TYR A 151      -4.815 -34.155  34.810  1.00 18.96           C  
ATOM   1167  CE2 TYR A 151      -6.130 -32.897  33.188  1.00 18.48           C  
ATOM   1168  CZ  TYR A 151      -5.498 -34.092  33.578  1.00 20.22           C  
ATOM   1169  OH  TYR A 151      -5.549 -35.179  32.754  1.00 18.68           O  
ATOM   1170  N   ARG A 152      -8.405 -29.302  36.115  1.00 19.03           N  
ATOM   1171  CA  ARG A 152      -9.734 -29.184  35.518  1.00 21.54           C  
ATOM   1172  C   ARG A 152      -9.815 -29.937  34.186  1.00 24.15           C  
ATOM   1173  O   ARG A 152      -8.904 -29.881  33.360  1.00 22.83           O  
ATOM   1174  CB  ARG A 152     -10.087 -27.707  35.297  1.00 23.82           C  
ATOM   1175  CG  ARG A 152     -10.408 -26.967  36.601  1.00 19.56           C  
ATOM   1176  CD  ARG A 152     -10.597 -25.467  36.374  1.00 22.58           C  
ATOM   1177  NE  ARG A 152      -9.302 -24.795  36.207  1.00 22.21           N  
ATOM   1178  CZ  ARG A 152      -9.123 -23.530  35.801  1.00 23.75           C  
ATOM   1179  NH1 ARG A 152     -10.160 -22.743  35.483  1.00 24.78           N  
ATOM   1180  NH2 ARG A 152      -7.880 -23.047  35.714  1.00 20.31           N1+
ATOM   1181  N   VAL A 153     -10.934 -30.647  34.020  1.00 22.48           N  
ATOM   1182  CA  VAL A 153     -11.252 -31.533  32.910  1.00 20.45           C  
ATOM   1183  C   VAL A 153     -12.643 -31.186  32.370  1.00 24.96           C  
ATOM   1184  O   VAL A 153     -13.455 -30.569  33.061  1.00 21.71           O  
ATOM   1185  CB  VAL A 153     -11.095 -33.014  33.343  1.00 25.37           C  
ATOM   1186  CG1 VAL A 153      -9.623 -33.424  33.503  1.00 19.61           C  
ATOM   1187  CG2 VAL A 153     -11.913 -33.382  34.594  1.00 17.61           C  
ATOM   1188  N   GLY A 154     -12.901 -31.565  31.111  1.00 22.57           N  
ATOM   1189  CA  GLY A 154     -14.103 -31.218  30.366  1.00 20.33           C  
ATOM   1190  C   GLY A 154     -14.062 -29.751  29.936  1.00 25.35           C  
ATOM   1191  O   GLY A 154     -12.996 -29.228  29.605  1.00 24.22           O  
ATOM   1192  N   ALA A 155     -15.228 -29.087  29.948  1.00 23.33           N  
ATOM   1193  CA  ALA A 155     -15.382 -27.679  29.585  1.00 25.46           C  
ATOM   1194  C   ALA A 155     -14.673 -26.714  30.557  1.00 27.25           C  
ATOM   1195  O   ALA A 155     -14.272 -25.628  30.150  1.00 25.72           O  
ATOM   1196  CB  ALA A 155     -16.884 -27.352  29.542  1.00 26.57           C  
ATOM   1197  N   PHE A 156     -14.477 -27.114  31.823  1.00 25.39           N  
ATOM   1198  CA  PHE A 156     -13.883 -26.303  32.890  1.00 23.14           C  
ATOM   1199  C   PHE A 156     -12.384 -26.046  32.672  1.00 24.00           C  
ATOM   1200  O   PHE A 156     -11.895 -24.974  33.026  1.00 27.09           O  
ATOM   1201  CB  PHE A 156     -14.086 -27.042  34.231  1.00 21.78           C  
ATOM   1202  CG  PHE A 156     -15.552 -27.307  34.507  1.00 24.35           C  
ATOM   1203  CD1 PHE A 156     -16.123 -28.546  34.146  1.00 22.82           C  
ATOM   1204  CD2 PHE A 156     -16.367 -26.277  35.017  1.00 20.78           C  
ATOM   1205  CE1 PHE A 156     -17.513 -28.730  34.228  1.00 23.46           C  
ATOM   1206  CE2 PHE A 156     -17.757 -26.464  35.110  1.00 24.75           C  
ATOM   1207  CZ  PHE A 156     -18.325 -27.679  34.687  1.00 24.97           C  
ATOM   1208  N   GLY A 157     -11.678 -27.017  32.071  1.00 22.51           N  
ATOM   1209  CA  GLY A 157     -10.258 -26.940  31.761  1.00 20.74           C  
ATOM   1210  C   GLY A 157      -9.954 -26.624  30.296  1.00 24.31           C  
ATOM   1211  O   GLY A 157      -8.851 -26.161  30.009  1.00 27.21           O  
ATOM   1212  N   PHE A 158     -10.882 -26.926  29.368  1.00 23.08           N  
ATOM   1213  CA  PHE A 158     -10.583 -27.059  27.939  1.00 23.82           C  
ATOM   1214  C   PHE A 158     -11.651 -26.507  26.981  1.00 26.67           C  
ATOM   1215  O   PHE A 158     -11.531 -26.731  25.775  1.00 25.88           O  
ATOM   1216  CB  PHE A 158     -10.135 -28.504  27.616  1.00 24.72           C  
ATOM   1217  CG  PHE A 158      -8.896 -28.984  28.350  1.00 23.29           C  
ATOM   1218  CD1 PHE A 158      -9.002 -29.966  29.358  1.00 23.35           C  
ATOM   1219  CD2 PHE A 158      -7.644 -28.406  28.064  1.00 25.46           C  
ATOM   1220  CE1 PHE A 158      -7.861 -30.360  30.082  1.00 19.80           C  
ATOM   1221  CE2 PHE A 158      -6.507 -28.790  28.797  1.00 27.06           C  
ATOM   1222  CZ  PHE A 158      -6.611 -29.775  29.799  1.00 21.72           C  
ATOM   1223  N   LEU A 159     -12.655 -25.748  27.465  1.00 27.43           N  
ATOM   1224  CA  LEU A 159     -13.536 -24.948  26.603  1.00 24.70           C  
ATOM   1225  C   LEU A 159     -12.761 -23.698  26.178  1.00 30.82           C  
ATOM   1226  O   LEU A 159     -12.177 -23.004  27.014  1.00 32.86           O  
ATOM   1227  CB  LEU A 159     -14.823 -24.538  27.354  1.00 24.52           C  
ATOM   1228  CG  LEU A 159     -15.896 -23.820  26.496  1.00 30.30           C  
ATOM   1229  CD1 LEU A 159     -17.308 -24.304  26.855  1.00 24.74           C  
ATOM   1230  CD2 LEU A 159     -15.828 -22.286  26.610  1.00 27.05           C  
ATOM   1231  N   ALA A 160     -12.762 -23.441  24.864  1.00 30.16           N  
ATOM   1232  CA  ALA A 160     -11.997 -22.386  24.226  1.00 32.03           C  
ATOM   1233  C   ALA A 160     -12.852 -21.662  23.192  1.00 35.94           C  
ATOM   1234  O   ALA A 160     -13.469 -22.291  22.333  1.00 26.91           O  
ATOM   1235  CB  ALA A 160     -10.724 -22.981  23.608  1.00 23.68           C  
ATOM   1236  N   LEU A 161     -12.802 -20.328  23.241  1.00 29.61           N  
ATOM   1237  CA  LEU A 161     -13.136 -19.424  22.151  1.00 33.91           C  
ATOM   1238  C   LEU A 161     -11.815 -18.686  21.861  1.00 37.16           C  
ATOM   1239  O   LEU A 161     -11.551 -17.679  22.518  1.00 40.25           O  
ATOM   1240  CB  LEU A 161     -14.247 -18.451  22.609  1.00 30.90           C  
ATOM   1241  CG  LEU A 161     -15.601 -19.101  22.958  1.00 36.25           C  
ATOM   1242  CD1 LEU A 161     -16.495 -18.080  23.665  1.00 38.39           C  
ATOM   1243  CD2 LEU A 161     -16.325 -19.673  21.730  1.00 25.71           C  
ATOM   1244  N   PRO A 162     -10.941 -19.200  20.959  1.00 39.19           N  
ATOM   1245  CA  PRO A 162      -9.612 -18.639  20.652  1.00 42.68           C  
ATOM   1246  C   PRO A 162      -9.611 -17.128  20.369  1.00 41.58           C  
ATOM   1247  O   PRO A 162     -10.412 -16.642  19.568  1.00 40.96           O  
ATOM   1248  CB  PRO A 162      -9.114 -19.417  19.428  1.00 38.81           C  
ATOM   1249  CG  PRO A 162      -9.827 -20.749  19.520  1.00 38.57           C  
ATOM   1250  CD  PRO A 162     -11.146 -20.444  20.217  1.00 31.70           C  
ATOM   1251  N   GLY A 163      -8.722 -16.405  21.065  1.00 42.18           N  
ATOM   1252  CA  GLY A 163      -8.585 -14.954  21.021  1.00 40.57           C  
ATOM   1253  C   GLY A 163      -9.366 -14.210  22.115  1.00 44.92           C  
ATOM   1254  O   GLY A 163      -9.057 -13.045  22.365  1.00 42.80           O  
ATOM   1255  N   SER A 164     -10.340 -14.857  22.786  1.00 42.86           N  
ATOM   1256  CA  SER A 164     -11.075 -14.291  23.923  1.00 41.59           C  
ATOM   1257  C   SER A 164     -10.252 -14.465  25.212  1.00 42.81           C  
ATOM   1258  O   SER A 164      -9.521 -15.446  25.368  1.00 45.41           O  
ATOM   1259  CB  SER A 164     -12.459 -14.982  24.056  1.00 43.22           C  
ATOM   1260  OG  SER A 164     -12.474 -16.171  24.826  1.00 47.27           O  
ATOM   1261  N   ARG A 165     -10.402 -13.512  26.142  1.00 47.50           N  
ATOM   1262  CA  ARG A 165      -9.759 -13.532  27.456  1.00 46.18           C  
ATOM   1263  C   ARG A 165     -10.618 -14.268  28.501  1.00 41.15           C  
ATOM   1264  O   ARG A 165     -10.090 -14.676  29.534  1.00 49.63           O  
ATOM   1265  CB  ARG A 165      -9.585 -12.078  27.938  1.00 53.87           C  
ATOM   1266  CG  ARG A 165      -8.639 -11.255  27.044  1.00 66.29           C  
ATOM   1267  CD  ARG A 165      -8.227  -9.924  27.684  1.00 83.14           C  
ATOM   1268  NE  ARG A 165      -7.235 -10.139  28.748  1.00102.11           N  
ATOM   1269  CZ  ARG A 165      -6.672  -9.187  29.510  1.00102.00           C  
ATOM   1270  NH1 ARG A 165      -6.976  -7.892  29.345  1.00101.62           N  
ATOM   1271  NH2 ARG A 165      -5.790  -9.542  30.452  1.00 92.70           N1+
ATOM   1272  N   GLU A 166     -11.923 -14.440  28.233  1.00 45.29           N  
ATOM   1273  CA  GLU A 166     -12.912 -15.049  29.117  1.00 43.35           C  
ATOM   1274  C   GLU A 166     -12.824 -16.585  29.094  1.00 42.67           C  
ATOM   1275  O   GLU A 166     -13.075 -17.218  30.119  1.00 44.50           O  
ATOM   1276  CB  GLU A 166     -14.326 -14.644  28.639  1.00 42.48           C  
ATOM   1277  CG  GLU A 166     -14.658 -13.143  28.794  1.00 45.32           C  
ATOM   1278  CD  GLU A 166     -14.182 -12.223  27.660  1.00 58.15           C  
ATOM   1279  OE1 GLU A 166     -13.635 -12.732  26.657  1.00 51.95           O  
ATOM   1280  OE2 GLU A 166     -14.390 -11.002  27.820  1.00 60.65           O1-
ATOM   1281  N   ALA A 167     -12.449 -17.170  27.945  1.00 36.54           N  
ATOM   1282  CA  ALA A 167     -12.227 -18.596  27.740  1.00 37.49           C  
ATOM   1283  C   ALA A 167     -11.122 -18.788  26.689  1.00 35.29           C  
ATOM   1284  O   ALA A 167     -11.445 -19.060  25.532  1.00 37.34           O  
ATOM   1285  CB  ALA A 167     -13.553 -19.303  27.405  1.00 36.06           C  
ATOM   1286  N   PRO A 168      -9.826 -18.634  27.047  1.00 31.87           N  
ATOM   1287  CA  PRO A 168      -8.712 -18.754  26.094  1.00 30.40           C  
ATOM   1288  C   PRO A 168      -8.342 -20.212  25.750  1.00 32.99           C  
ATOM   1289  O   PRO A 168      -7.663 -20.439  24.750  1.00 33.75           O  
ATOM   1290  CB  PRO A 168      -7.541 -18.055  26.803  1.00 28.22           C  
ATOM   1291  CG  PRO A 168      -7.813 -18.263  28.285  1.00 29.58           C  
ATOM   1292  CD  PRO A 168      -9.339 -18.273  28.382  1.00 28.38           C  
ATOM   1293  N   GLY A 169      -8.782 -21.188  26.563  1.00 34.49           N  
ATOM   1294  CA  GLY A 169      -8.426 -22.599  26.451  1.00 28.77           C  
ATOM   1295  C   GLY A 169      -7.100 -22.928  27.144  1.00 29.61           C  
ATOM   1296  O   GLY A 169      -6.346 -22.033  27.529  1.00 26.14           O  
ATOM   1297  N   ASN A 170      -6.832 -24.233  27.314  1.00 23.30           N  
ATOM   1298  CA  ASN A 170      -5.598 -24.814  27.865  1.00 23.17           C  
ATOM   1299  C   ASN A 170      -5.433 -24.623  29.384  1.00 20.20           C  
ATOM   1300  O   ASN A 170      -4.371 -24.940  29.915  1.00 19.47           O  
ATOM   1301  CB  ASN A 170      -4.315 -24.394  27.090  1.00 23.14           C  
ATOM   1302  CG  ASN A 170      -4.328 -24.781  25.611  1.00 28.93           C  
ATOM   1303  OD1 ASN A 170      -4.477 -25.954  25.281  1.00 29.42           O  
ATOM   1304  ND2 ASN A 170      -4.189 -23.799  24.718  1.00 26.40           N  
ATOM   1305  N   VAL A 171      -6.449 -24.098  30.095  1.00 23.36           N  
ATOM   1306  CA  VAL A 171      -6.364 -23.740  31.515  1.00 25.34           C  
ATOM   1307  C   VAL A 171      -6.264 -24.964  32.452  1.00 24.82           C  
ATOM   1308  O   VAL A 171      -5.818 -24.805  33.585  1.00 22.81           O  
ATOM   1309  CB  VAL A 171      -7.510 -22.765  31.909  1.00 26.79           C  
ATOM   1310  CG1 VAL A 171      -7.529 -21.527  30.994  1.00 20.81           C  
ATOM   1311  CG2 VAL A 171      -8.914 -23.386  31.993  1.00 22.54           C  
ATOM   1312  N   GLY A 172      -6.579 -26.174  31.956  1.00 24.47           N  
ATOM   1313  CA  GLY A 172      -6.337 -27.457  32.611  1.00 21.32           C  
ATOM   1314  C   GLY A 172      -4.875 -27.931  32.524  1.00 22.42           C  
ATOM   1315  O   GLY A 172      -4.437 -28.673  33.400  1.00 25.51           O  
ATOM   1316  N   LEU A 173      -4.103 -27.477  31.519  1.00 21.66           N  
ATOM   1317  CA  LEU A 173      -2.649 -27.669  31.439  1.00 20.92           C  
ATOM   1318  C   LEU A 173      -1.906 -26.586  32.244  1.00 21.56           C  
ATOM   1319  O   LEU A 173      -0.774 -26.825  32.660  1.00 20.64           O  
ATOM   1320  CB  LEU A 173      -2.165 -27.541  29.976  1.00 22.08           C  
ATOM   1321  CG  LEU A 173      -2.534 -28.708  29.043  1.00 21.24           C  
ATOM   1322  CD1 LEU A 173      -2.411 -28.264  27.580  1.00 16.67           C  
ATOM   1323  CD2 LEU A 173      -1.667 -29.953  29.292  1.00 19.26           C  
ATOM   1324  N   LEU A 174      -2.532 -25.420  32.496  1.00 18.37           N  
ATOM   1325  CA  LEU A 174      -1.987 -24.370  33.360  1.00 23.66           C  
ATOM   1326  C   LEU A 174      -2.194 -24.697  34.852  1.00 20.11           C  
ATOM   1327  O   LEU A 174      -1.428 -24.199  35.676  1.00 22.41           O  
ATOM   1328  CB  LEU A 174      -2.649 -23.010  33.048  1.00 19.19           C  
ATOM   1329  CG  LEU A 174      -2.365 -22.447  31.636  1.00 30.59           C  
ATOM   1330  CD1 LEU A 174      -3.165 -21.158  31.391  1.00 23.97           C  
ATOM   1331  CD2 LEU A 174      -0.870 -22.174  31.397  1.00 26.40           C  
ATOM   1332  N   ASP A 175      -3.156 -25.576  35.200  1.00 24.57           N  
ATOM   1333  CA  ASP A 175      -3.316 -26.159  36.540  1.00 19.23           C  
ATOM   1334  C   ASP A 175      -2.187 -27.159  36.842  1.00 26.36           C  
ATOM   1335  O   ASP A 175      -1.712 -27.223  37.974  1.00 25.22           O  
ATOM   1336  CB  ASP A 175      -4.658 -26.921  36.657  1.00 18.11           C  
ATOM   1337  CG  ASP A 175      -5.936 -26.103  36.454  1.00 24.05           C  
ATOM   1338  OD1 ASP A 175      -5.901 -24.872  36.659  1.00 22.04           O  
ATOM   1339  OD2 ASP A 175      -6.961 -26.733  36.120  1.00 23.53           O1-
ATOM   1340  N   GLN A 176      -1.724 -27.903  35.824  1.00 21.63           N  
ATOM   1341  CA  GLN A 176      -0.603 -28.834  35.927  1.00 21.59           C  
ATOM   1342  C   GLN A 176       0.739 -28.084  35.959  1.00 23.98           C  
ATOM   1343  O   GLN A 176       1.647 -28.522  36.660  1.00 25.19           O  
ATOM   1344  CB  GLN A 176      -0.594 -29.746  34.693  1.00 25.77           C  
ATOM   1345  CG  GLN A 176      -1.813 -30.680  34.579  1.00 20.49           C  
ATOM   1346  CD  GLN A 176      -1.872 -31.343  33.204  1.00 23.90           C  
ATOM   1347  OE1 GLN A 176      -0.886 -31.355  32.476  1.00 21.15           O  
ATOM   1348  NE2 GLN A 176      -3.026 -31.886  32.824  1.00 20.77           N  
ATOM   1349  N   ARG A 177       0.856 -26.946  35.247  1.00 21.47           N  
ATOM   1350  CA  ARG A 177       2.030 -26.072  35.254  1.00 22.37           C  
ATOM   1351  C   ARG A 177       2.193 -25.375  36.612  1.00 24.90           C  
ATOM   1352  O   ARG A 177       3.311 -25.302  37.111  1.00 23.90           O  
ATOM   1353  CB  ARG A 177       1.897 -25.010  34.141  1.00 24.55           C  
ATOM   1354  CG  ARG A 177       3.093 -24.038  34.038  1.00 28.12           C  
ATOM   1355  CD  ARG A 177       2.906 -22.967  32.960  1.00 25.82           C  
ATOM   1356  NE  ARG A 177       3.246 -23.497  31.638  1.00 31.94           N  
ATOM   1357  CZ  ARG A 177       3.036 -22.895  30.460  1.00 32.92           C  
ATOM   1358  NH1 ARG A 177       2.459 -21.689  30.371  1.00 28.06           N  
ATOM   1359  NH2 ARG A 177       3.421 -23.530  29.352  1.00 26.36           N1+
ATOM   1360  N   LEU A 178       1.093 -24.890  37.215  1.00 21.03           N  
ATOM   1361  CA  LEU A 178       1.084 -24.228  38.520  1.00 24.07           C  
ATOM   1362  C   LEU A 178       1.356 -25.219  39.669  1.00 23.99           C  
ATOM   1363  O   LEU A 178       1.950 -24.826  40.671  1.00 26.85           O  
ATOM   1364  CB  LEU A 178      -0.279 -23.526  38.705  1.00 22.34           C  
ATOM   1365  CG  LEU A 178      -0.448 -22.693  39.998  1.00 26.94           C  
ATOM   1366  CD1 LEU A 178       0.570 -21.548  40.119  1.00 22.05           C  
ATOM   1367  CD2 LEU A 178      -1.876 -22.147  40.086  1.00 22.20           C  
ATOM   1368  N   ALA A 179       0.994 -26.502  39.498  1.00 22.50           N  
ATOM   1369  CA  ALA A 179       1.329 -27.589  40.415  1.00 24.01           C  
ATOM   1370  C   ALA A 179       2.798 -28.034  40.277  1.00 22.18           C  
ATOM   1371  O   ALA A 179       3.368 -28.508  41.257  1.00 24.04           O  
ATOM   1372  CB  ALA A 179       0.426 -28.788  40.097  1.00 21.42           C  
ATOM   1373  N   LEU A 180       3.425 -27.851  39.100  1.00 23.96           N  
ATOM   1374  CA  LEU A 180       4.847 -28.119  38.861  1.00 24.42           C  
ATOM   1375  C   LEU A 180       5.736 -26.928  39.264  1.00 26.59           C  
ATOM   1376  O   LEU A 180       6.884 -27.145  39.646  1.00 28.51           O  
ATOM   1377  CB  LEU A 180       5.070 -28.421  37.362  1.00 24.29           C  
ATOM   1378  CG  LEU A 180       4.623 -29.830  36.921  1.00 23.58           C  
ATOM   1379  CD1 LEU A 180       4.619 -29.943  35.386  1.00 23.58           C  
ATOM   1380  CD2 LEU A 180       5.498 -30.930  37.540  1.00 24.75           C  
ATOM   1381  N   GLN A 181       5.204 -25.693  39.252  1.00 24.40           N  
ATOM   1382  CA  GLN A 181       5.834 -24.496  39.819  1.00 30.04           C  
ATOM   1383  C   GLN A 181       5.779 -24.538  41.354  1.00 30.06           C  
ATOM   1384  O   GLN A 181       6.724 -24.096  42.004  1.00 29.04           O  
ATOM   1385  CB  GLN A 181       5.082 -23.239  39.335  1.00 25.71           C  
ATOM   1386  CG  GLN A 181       5.414 -22.865  37.878  1.00 30.87           C  
ATOM   1387  CD  GLN A 181       4.513 -21.775  37.289  1.00 35.16           C  
ATOM   1388  OE1 GLN A 181       3.455 -21.454  37.826  1.00 36.01           O  
ATOM   1389  NE2 GLN A 181       4.937 -21.197  36.164  1.00 35.85           N  
ATOM   1390  N   TRP A 182       4.714 -25.131  41.925  1.00 27.52           N  
ATOM   1391  CA  TRP A 182       4.574 -25.408  43.350  1.00 28.59           C  
ATOM   1392  C   TRP A 182       5.604 -26.456  43.812  1.00 29.75           C  
ATOM   1393  O   TRP A 182       6.177 -26.281  44.882  1.00 27.53           O  
ATOM   1394  CB  TRP A 182       3.131 -25.877  43.638  1.00 19.63           C  
ATOM   1395  CG  TRP A 182       2.762 -26.042  45.082  1.00 25.81           C  
ATOM   1396  CD1 TRP A 182       2.063 -25.149  45.820  1.00 20.03           C  
ATOM   1397  CD2 TRP A 182       3.063 -27.155  45.979  1.00 21.26           C  
ATOM   1398  NE1 TRP A 182       1.932 -25.617  47.110  1.00 25.43           N  
ATOM   1399  CE2 TRP A 182       2.545 -26.842  47.272  1.00 22.71           C  
ATOM   1400  CE3 TRP A 182       3.729 -28.397  45.838  1.00 21.88           C  
ATOM   1401  CZ2 TRP A 182       2.703 -27.703  48.370  1.00 21.35           C  
ATOM   1402  CZ3 TRP A 182       3.895 -29.268  46.931  1.00 25.21           C  
ATOM   1403  CH2 TRP A 182       3.376 -28.925  48.193  1.00 19.84           C  
ATOM   1404  N   VAL A 183       5.875 -27.507  43.012  1.00 30.41           N  
ATOM   1405  CA  VAL A 183       6.911 -28.518  43.271  1.00 28.57           C  
ATOM   1406  C   VAL A 183       8.322 -27.899  43.293  1.00 30.28           C  
ATOM   1407  O   VAL A 183       9.093 -28.198  44.201  1.00 32.75           O  
ATOM   1408  CB  VAL A 183       6.778 -29.690  42.253  1.00 24.72           C  
ATOM   1409  CG1 VAL A 183       8.026 -30.588  42.101  1.00 21.77           C  
ATOM   1410  CG2 VAL A 183       5.581 -30.582  42.617  1.00 18.01           C  
ATOM   1411  N   GLN A 184       8.645 -26.997  42.350  1.00 25.98           N  
ATOM   1412  CA  GLN A 184       9.931 -26.291  42.290  1.00 31.20           C  
ATOM   1413  C   GLN A 184      10.195 -25.376  43.503  1.00 30.44           C  
ATOM   1414  O   GLN A 184      11.354 -25.136  43.839  1.00 27.22           O  
ATOM   1415  CB  GLN A 184       9.988 -25.455  40.989  1.00 23.87           C  
ATOM   1416  CG  GLN A 184      10.197 -26.284  39.704  1.00 28.49           C  
ATOM   1417  CD  GLN A 184      11.550 -26.997  39.655  1.00 34.11           C  
ATOM   1418  OE1 GLN A 184      12.562 -26.463  40.103  1.00 38.97           O  
ATOM   1419  NE2 GLN A 184      11.571 -28.222  39.132  1.00 33.18           N  
ATOM   1420  N   GLU A 185       9.130 -24.887  44.157  1.00 25.84           N  
ATOM   1421  CA  GLU A 185       9.180 -23.936  45.262  1.00 30.03           C  
ATOM   1422  C   GLU A 185       8.981 -24.587  46.645  1.00 38.05           C  
ATOM   1423  O   GLU A 185       9.332 -23.946  47.638  1.00 39.83           O  
ATOM   1424  CB  GLU A 185       8.027 -22.935  45.041  1.00 30.10           C  
ATOM   1425  CG  GLU A 185       8.323 -21.925  43.913  1.00 40.79           C  
ATOM   1426  CD  GLU A 185       7.193 -20.915  43.693  1.00 51.06           C  
ATOM   1427  OE1 GLU A 185       6.999 -20.534  42.519  1.00 48.71           O  
ATOM   1428  OE2 GLU A 185       6.562 -20.516  44.698  1.00 55.46           O1-
ATOM   1429  N   ASN A 186       8.401 -25.802  46.737  1.00 34.64           N  
ATOM   1430  CA  ASN A 186       7.867 -26.371  47.987  1.00 29.15           C  
ATOM   1431  C   ASN A 186       8.234 -27.836  48.269  1.00 31.70           C  
ATOM   1432  O   ASN A 186       8.101 -28.242  49.423  1.00 36.34           O  
ATOM   1433  CB  ASN A 186       6.335 -26.153  48.115  1.00 24.31           C  
ATOM   1434  CG  ASN A 186       5.896 -24.686  48.112  1.00 28.03           C  
ATOM   1435  OD1 ASN A 186       6.133 -23.966  49.077  1.00 34.74           O  
ATOM   1436  ND2 ASN A 186       5.266 -24.236  47.026  1.00 31.10           N  
ATOM   1437  N   VAL A 187       8.681 -28.637  47.278  1.00 28.96           N  
ATOM   1438  CA  VAL A 187       8.936 -30.082  47.451  1.00 29.16           C  
ATOM   1439  C   VAL A 187      10.124 -30.388  48.395  1.00 33.47           C  
ATOM   1440  O   VAL A 187      10.174 -31.471  48.976  1.00 32.91           O  
ATOM   1441  CB  VAL A 187       9.103 -30.772  46.066  1.00 32.40           C  
ATOM   1442  CG1 VAL A 187      10.502 -30.621  45.429  1.00 21.52           C  
ATOM   1443  CG2 VAL A 187       8.685 -32.253  46.104  1.00 25.93           C  
ATOM   1444  N   ALA A 188      11.042 -29.422  48.584  1.00 33.21           N  
ATOM   1445  CA  ALA A 188      12.201 -29.487  49.475  1.00 34.13           C  
ATOM   1446  C   ALA A 188      11.845 -29.472  50.972  1.00 32.48           C  
ATOM   1447  O   ALA A 188      12.654 -29.922  51.783  1.00 34.72           O  
ATOM   1448  CB  ALA A 188      13.114 -28.293  49.157  1.00 25.47           C  
ATOM   1449  N   ALA A 189      10.632 -29.021  51.335  1.00 29.35           N  
ATOM   1450  CA  ALA A 189      10.104 -29.045  52.701  1.00 31.49           C  
ATOM   1451  C   ALA A 189       9.622 -30.451  53.122  1.00 38.15           C  
ATOM   1452  O   ALA A 189       9.462 -30.709  54.315  1.00 37.07           O  
ATOM   1453  CB  ALA A 189       8.912 -28.075  52.757  1.00 26.13           C  
ATOM   1454  N   PHE A 190       9.422 -31.356  52.148  1.00 33.91           N  
ATOM   1455  CA  PHE A 190       9.029 -32.757  52.322  1.00 33.23           C  
ATOM   1456  C   PHE A 190      10.233 -33.706  52.142  1.00 31.56           C  
ATOM   1457  O   PHE A 190      10.077 -34.911  52.333  1.00 37.75           O  
ATOM   1458  CB  PHE A 190       7.977 -33.107  51.245  1.00 30.12           C  
ATOM   1459  CG  PHE A 190       6.727 -32.247  51.293  1.00 27.60           C  
ATOM   1460  CD1 PHE A 190       6.708 -31.010  50.620  1.00 27.23           C  
ATOM   1461  CD2 PHE A 190       5.588 -32.666  52.013  1.00 25.38           C  
ATOM   1462  CE1 PHE A 190       5.570 -30.189  50.667  1.00 23.86           C  
ATOM   1463  CE2 PHE A 190       4.443 -31.847  52.050  1.00 26.17           C  
ATOM   1464  CZ  PHE A 190       4.433 -30.611  51.378  1.00 23.16           C  
ATOM   1465  N   GLY A 191      11.418 -33.175  51.787  1.00 25.12           N  
ATOM   1466  CA  GLY A 191      12.656 -33.918  51.559  1.00 31.32           C  
ATOM   1467  C   GLY A 191      12.979 -34.191  50.082  1.00 35.18           C  
ATOM   1468  O   GLY A 191      13.988 -34.835  49.803  1.00 36.31           O  
ATOM   1469  N   GLY A 192      12.147 -33.713  49.142  1.00 31.45           N  
ATOM   1470  CA  GLY A 192      12.298 -33.913  47.703  1.00 31.16           C  
ATOM   1471  C   GLY A 192      13.304 -32.960  47.053  1.00 30.81           C  
ATOM   1472  O   GLY A 192      13.544 -31.860  47.542  1.00 41.84           O  
ATOM   1473  N   ASP A 193      13.877 -33.390  45.924  1.00 29.70           N  
ATOM   1474  CA  ASP A 193      14.838 -32.650  45.121  1.00 30.22           C  
ATOM   1475  C   ASP A 193      14.086 -31.949  43.967  1.00 35.83           C  
ATOM   1476  O   ASP A 193      13.563 -32.640  43.090  1.00 37.04           O  
ATOM   1477  CB  ASP A 193      15.850 -33.670  44.537  1.00 32.05           C  
ATOM   1478  CG  ASP A 193      17.022 -33.053  43.765  1.00 31.24           C  
ATOM   1479  OD1 ASP A 193      17.180 -31.813  43.816  1.00 35.77           O  
ATOM   1480  OD2 ASP A 193      17.753 -33.844  43.133  1.00 39.32           O1-
ATOM   1481  N   PRO A 194      14.060 -30.598  43.911  1.00 40.39           N  
ATOM   1482  CA  PRO A 194      13.470 -29.858  42.788  1.00 28.55           C  
ATOM   1483  C   PRO A 194      14.363 -29.842  41.527  1.00 36.30           C  
ATOM   1484  O   PRO A 194      13.899 -29.378  40.489  1.00 31.78           O  
ATOM   1485  CB  PRO A 194      13.249 -28.442  43.338  1.00 34.98           C  
ATOM   1486  CG  PRO A 194      14.348 -28.267  44.372  1.00 31.68           C  
ATOM   1487  CD  PRO A 194      14.566 -29.675  44.931  1.00 27.86           C  
ATOM   1488  N   THR A 195      15.604 -30.367  41.584  1.00 38.88           N  
ATOM   1489  CA  THR A 195      16.524 -30.484  40.444  1.00 39.65           C  
ATOM   1490  C   THR A 195      16.508 -31.905  39.828  1.00 38.04           C  
ATOM   1491  O   THR A 195      17.268 -32.164  38.896  1.00 43.83           O  
ATOM   1492  CB  THR A 195      17.961 -30.060  40.866  1.00 42.76           C  
ATOM   1493  OG1 THR A 195      18.664 -31.050  41.592  1.00 40.81           O  
ATOM   1494  CG2 THR A 195      18.022 -28.729  41.633  1.00 30.20           C  
ATOM   1495  N   SER A 196      15.620 -32.800  40.300  1.00 31.70           N  
ATOM   1496  CA  SER A 196      15.409 -34.150  39.779  1.00 37.92           C  
ATOM   1497  C   SER A 196      13.914 -34.500  39.797  1.00 36.52           C  
ATOM   1498  O   SER A 196      13.499 -35.461  40.445  1.00 32.26           O  
ATOM   1499  CB  SER A 196      16.358 -35.164  40.458  1.00 34.48           C  
ATOM   1500  OG  SER A 196      16.251 -36.451  39.874  1.00 47.57           O  
ATOM   1501  N   VAL A 197      13.113 -33.696  39.080  1.00 30.36           N  
ATOM   1502  CA  VAL A 197      11.675 -33.869  38.893  1.00 27.23           C  
ATOM   1503  C   VAL A 197      11.469 -34.600  37.556  1.00 28.07           C  
ATOM   1504  O   VAL A 197      11.778 -34.070  36.489  1.00 25.39           O  
ATOM   1505  CB  VAL A 197      11.000 -32.468  38.890  1.00 28.35           C  
ATOM   1506  CG1 VAL A 197       9.502 -32.507  38.530  1.00 25.43           C  
ATOM   1507  CG2 VAL A 197      11.171 -31.769  40.250  1.00 24.24           C  
ATOM   1508  N   THR A 198      10.939 -35.827  37.637  1.00 29.77           N  
ATOM   1509  CA  THR A 198      10.555 -36.673  36.511  1.00 26.83           C  
ATOM   1510  C   THR A 198       9.024 -36.654  36.446  1.00 24.98           C  
ATOM   1511  O   THR A 198       8.360 -36.921  37.446  1.00 22.26           O  
ATOM   1512  CB  THR A 198      11.053 -38.114  36.794  1.00 29.00           C  
ATOM   1513  OG1 THR A 198      12.466 -38.081  36.826  1.00 27.34           O  
ATOM   1514  CG2 THR A 198      10.638 -39.155  35.735  1.00 22.34           C  
ATOM   1515  N   LEU A 199       8.460 -36.370  35.266  1.00 23.95           N  
ATOM   1516  CA  LEU A 199       7.025 -36.469  35.024  1.00 21.52           C  
ATOM   1517  C   LEU A 199       6.694 -37.888  34.549  1.00 27.34           C  
ATOM   1518  O   LEU A 199       7.456 -38.485  33.790  1.00 23.45           O  
ATOM   1519  CB  LEU A 199       6.609 -35.524  33.881  1.00 27.87           C  
ATOM   1520  CG  LEU A 199       6.910 -34.028  34.072  1.00 24.15           C  
ATOM   1521  CD1 LEU A 199       6.253 -33.205  32.951  1.00 23.75           C  
ATOM   1522  CD2 LEU A 199       6.480 -33.492  35.440  1.00 27.88           C  
ATOM   1523  N   PHE A 200       5.518 -38.386  34.949  1.00 21.41           N  
ATOM   1524  CA  PHE A 200       4.891 -39.586  34.409  1.00 22.36           C  
ATOM   1525  C   PHE A 200       3.374 -39.426  34.333  1.00 22.29           C  
ATOM   1526  O   PHE A 200       2.791 -38.593  35.025  1.00 21.52           O  
ATOM   1527  CB  PHE A 200       5.431 -40.899  35.035  1.00 19.85           C  
ATOM   1528  CG  PHE A 200       4.956 -41.328  36.411  1.00 22.87           C  
ATOM   1529  CD1 PHE A 200       4.935 -40.421  37.489  1.00 21.29           C  
ATOM   1530  CD2 PHE A 200       4.569 -42.669  36.624  1.00 20.88           C  
ATOM   1531  CE1 PHE A 200       4.496 -40.843  38.756  1.00 23.94           C  
ATOM   1532  CE2 PHE A 200       4.147 -43.096  37.897  1.00 26.67           C  
ATOM   1533  CZ  PHE A 200       4.107 -42.181  38.963  1.00 24.32           C  
ATOM   1534  N   GLY A 201       2.741 -40.202  33.452  1.00 18.09           N  
ATOM   1535  CA  GLY A 201       1.313 -40.127  33.212  1.00 18.76           C  
ATOM   1536  C   GLY A 201       0.867 -41.172  32.202  1.00 22.17           C  
ATOM   1537  O   GLY A 201       1.698 -41.779  31.523  1.00 19.77           O  
ATOM   1538  N   GLU A 202      -0.458 -41.351  32.098  1.00 23.99           N  
ATOM   1539  CA  GLU A 202      -1.102 -42.321  31.220  1.00 21.05           C  
ATOM   1540  C   GLU A 202      -2.247 -41.676  30.435  1.00 21.75           C  
ATOM   1541  O   GLU A 202      -3.000 -40.895  31.008  1.00 20.07           O  
ATOM   1542  CB  GLU A 202      -1.428 -43.618  31.997  1.00 21.86           C  
ATOM   1543  CG  GLU A 202      -1.972 -44.804  31.166  1.00 20.21           C  
ATOM   1544  CD  GLU A 202      -3.443 -44.730  30.752  1.00 22.32           C  
ATOM   1545  OE1 GLU A 202      -4.199 -43.984  31.412  1.00 21.71           O  
ATOM   1546  OE2 GLU A 202      -3.791 -45.432  29.779  1.00 22.82           O1-
ATOM   1547  N   SER A 203      -2.365 -41.991  29.130  1.00 22.58           N  
ATOM   1548  CA  SER A 203      -3.436 -41.572  28.216  1.00 21.40           C  
ATOM   1549  C   SER A 203      -3.358 -40.055  27.965  1.00 19.08           C  
ATOM   1550  O   SER A 203      -2.370 -39.579  27.410  1.00 20.56           O  
ATOM   1551  CB  SER A 203      -4.822 -42.102  28.670  1.00 21.10           C  
ATOM   1552  OG  SER A 203      -5.850 -41.790  27.747  1.00 34.01           O  
ATOM   1553  N   ALA A 204      -4.369 -39.294  28.422  1.00 15.74           N  
ATOM   1554  CA  ALA A 204      -4.405 -37.831  28.449  1.00 19.38           C  
ATOM   1555  C   ALA A 204      -3.392 -37.227  29.434  1.00 23.32           C  
ATOM   1556  O   ALA A 204      -3.001 -36.074  29.269  1.00 21.56           O  
ATOM   1557  CB  ALA A 204      -5.815 -37.388  28.850  1.00 18.12           C  
ATOM   1558  N   GLY A 205      -2.935 -38.021  30.415  1.00 18.85           N  
ATOM   1559  CA  GLY A 205      -1.853 -37.709  31.333  1.00 17.67           C  
ATOM   1560  C   GLY A 205      -0.469 -37.895  30.707  1.00 20.64           C  
ATOM   1561  O   GLY A 205       0.447 -37.162  31.060  1.00 20.49           O  
ATOM   1562  N   ALA A 206      -0.318 -38.829  29.751  1.00 20.64           N  
ATOM   1563  CA  ALA A 206       0.901 -39.009  28.962  1.00 24.30           C  
ATOM   1564  C   ALA A 206       0.996 -37.920  27.885  1.00 23.06           C  
ATOM   1565  O   ALA A 206       2.060 -37.331  27.713  1.00 24.65           O  
ATOM   1566  CB  ALA A 206       0.863 -40.382  28.276  1.00 18.92           C  
ATOM   1567  N   ALA A 207      -0.133 -37.588  27.233  1.00 23.17           N  
ATOM   1568  CA  ALA A 207      -0.269 -36.484  26.285  1.00 25.42           C  
ATOM   1569  C   ALA A 207      -0.065 -35.105  26.937  1.00 25.87           C  
ATOM   1570  O   ALA A 207       0.393 -34.188  26.262  1.00 26.50           O  
ATOM   1571  CB  ALA A 207      -1.664 -36.556  25.649  1.00 19.41           C  
ATOM   1572  N   SER A 208      -0.331 -34.974  28.249  1.00 23.04           N  
ATOM   1573  CA  SER A 208      -0.067 -33.779  29.049  1.00 20.93           C  
ATOM   1574  C   SER A 208       1.439 -33.580  29.286  1.00 24.54           C  
ATOM   1575  O   SER A 208       1.936 -32.474  29.083  1.00 22.45           O  
ATOM   1576  CB  SER A 208      -0.759 -33.922  30.415  1.00 20.63           C  
ATOM   1577  OG  SER A 208      -2.111 -33.532  30.339  1.00 22.78           O  
ATOM   1578  N   VAL A 209       2.165 -34.652  29.660  1.00 23.12           N  
ATOM   1579  CA  VAL A 209       3.629 -34.697  29.795  1.00 18.91           C  
ATOM   1580  C   VAL A 209       4.338 -34.398  28.459  1.00 21.45           C  
ATOM   1581  O   VAL A 209       5.386 -33.752  28.451  1.00 24.76           O  
ATOM   1582  CB  VAL A 209       4.048 -36.071  30.400  1.00 19.87           C  
ATOM   1583  CG1 VAL A 209       5.563 -36.352  30.346  1.00 19.06           C  
ATOM   1584  CG2 VAL A 209       3.558 -36.195  31.851  1.00 19.18           C  
ATOM   1585  N   GLY A 210       3.729 -34.815  27.338  1.00 20.80           N  
ATOM   1586  CA  GLY A 210       4.175 -34.535  25.982  1.00 22.46           C  
ATOM   1587  C   GLY A 210       4.005 -33.072  25.560  1.00 25.68           C  
ATOM   1588  O   GLY A 210       4.834 -32.568  24.811  1.00 26.72           O  
ATOM   1589  N   MET A 211       2.967 -32.380  26.055  1.00 25.06           N  
ATOM   1590  CA  MET A 211       2.710 -30.966  25.774  1.00 22.88           C  
ATOM   1591  C   MET A 211       3.559 -30.045  26.666  1.00 25.46           C  
ATOM   1592  O   MET A 211       3.861 -28.931  26.246  1.00 23.84           O  
ATOM   1593  CB  MET A 211       1.220 -30.673  26.033  1.00 25.67           C  
ATOM   1594  CG  MET A 211       0.330 -31.223  24.914  1.00 29.35           C  
ATOM   1595  SD  MET A 211      -1.425 -31.229  25.323  1.00 36.97           S  
ATOM   1596  CE  MET A 211      -1.981 -32.518  24.184  1.00 23.81           C  
ATOM   1597  N   HIS A 212       3.992 -30.515  27.851  1.00 21.18           N  
ATOM   1598  CA  HIS A 212       4.922 -29.810  28.735  1.00 24.51           C  
ATOM   1599  C   HIS A 212       6.375 -29.859  28.217  1.00 27.22           C  
ATOM   1600  O   HIS A 212       7.154 -28.962  28.541  1.00 25.11           O  
ATOM   1601  CB  HIS A 212       4.872 -30.430  30.150  1.00 20.21           C  
ATOM   1602  CG  HIS A 212       3.613 -30.158  30.936  1.00 26.06           C  
ATOM   1603  ND1 HIS A 212       3.103 -28.867  31.119  1.00 23.58           N  
ATOM   1604  CD2 HIS A 212       2.819 -31.046  31.632  1.00 23.66           C  
ATOM   1605  CE1 HIS A 212       2.027 -29.025  31.877  1.00 23.73           C  
ATOM   1606  NE2 HIS A 212       1.807 -30.297  32.201  1.00 24.95           N  
ATOM   1607  N   LEU A 213       6.732 -30.857  27.383  1.00 20.63           N  
ATOM   1608  CA  LEU A 213       8.021 -30.944  26.685  1.00 28.26           C  
ATOM   1609  C   LEU A 213       8.096 -29.955  25.510  1.00 32.08           C  
ATOM   1610  O   LEU A 213       9.165 -29.408  25.242  1.00 29.91           O  
ATOM   1611  CB  LEU A 213       8.205 -32.365  26.092  1.00 26.59           C  
ATOM   1612  CG  LEU A 213       8.662 -33.454  27.083  1.00 28.06           C  
ATOM   1613  CD1 LEU A 213       8.491 -34.846  26.452  1.00 27.31           C  
ATOM   1614  CD2 LEU A 213      10.123 -33.255  27.516  1.00 33.82           C  
ATOM   1615  N   LEU A 214       6.969 -29.742  24.813  1.00 25.69           N  
ATOM   1616  CA  LEU A 214       6.864 -28.937  23.595  1.00 25.95           C  
ATOM   1617  C   LEU A 214       6.429 -27.486  23.887  1.00 27.71           C  
ATOM   1618  O   LEU A 214       6.339 -26.690  22.953  1.00 30.83           O  
ATOM   1619  CB  LEU A 214       5.818 -29.607  22.672  1.00 20.80           C  
ATOM   1620  CG  LEU A 214       6.156 -31.062  22.264  1.00 29.24           C  
ATOM   1621  CD1 LEU A 214       4.953 -31.730  21.581  1.00 27.64           C  
ATOM   1622  CD2 LEU A 214       7.414 -31.168  21.391  1.00 31.70           C  
ATOM   1623  N   SER A 215       6.195 -27.132  25.163  1.00 26.20           N  
ATOM   1624  CA  SER A 215       5.876 -25.787  25.629  1.00 28.91           C  
ATOM   1625  C   SER A 215       7.044 -25.301  26.519  1.00 24.75           C  
ATOM   1626  O   SER A 215       7.202 -25.833  27.620  1.00 33.26           O  
ATOM   1627  CB  SER A 215       4.553 -25.849  26.416  1.00 27.70           C  
ATOM   1628  OG  SER A 215       4.120 -24.549  26.746  1.00 28.17           O  
ATOM   1629  N   PRO A 216       7.878 -24.330  26.068  1.00 32.91           N  
ATOM   1630  CA  PRO A 216       9.044 -23.808  26.806  1.00 29.19           C  
ATOM   1631  C   PRO A 216       8.839 -23.372  28.280  1.00 27.95           C  
ATOM   1632  O   PRO A 216       9.693 -23.742  29.087  1.00 31.79           O  
ATOM   1633  CB  PRO A 216       9.619 -22.658  25.962  1.00 30.22           C  
ATOM   1634  CG  PRO A 216       9.051 -22.859  24.567  1.00 29.81           C  
ATOM   1635  CD  PRO A 216       7.799 -23.719  24.739  1.00 30.86           C  
ATOM   1636  N   PRO A 217       7.771 -22.626  28.676  1.00 28.03           N  
ATOM   1637  CA  PRO A 217       7.540 -22.225  30.081  1.00 24.13           C  
ATOM   1638  C   PRO A 217       7.380 -23.397  31.075  1.00 28.02           C  
ATOM   1639  O   PRO A 217       7.682 -23.232  32.257  1.00 32.27           O  
ATOM   1640  CB  PRO A 217       6.238 -21.406  30.081  1.00 22.50           C  
ATOM   1641  CG  PRO A 217       5.993 -21.008  28.638  1.00 26.89           C  
ATOM   1642  CD  PRO A 217       6.785 -21.999  27.790  1.00 25.03           C  
ATOM   1643  N   SER A 218       6.915 -24.564  30.598  1.00 26.88           N  
ATOM   1644  CA  SER A 218       6.741 -25.778  31.393  1.00 32.13           C  
ATOM   1645  C   SER A 218       8.015 -26.638  31.422  1.00 30.74           C  
ATOM   1646  O   SER A 218       8.215 -27.367  32.393  1.00 31.85           O  
ATOM   1647  CB  SER A 218       5.643 -26.641  30.742  1.00 28.56           C  
ATOM   1648  OG  SER A 218       4.362 -26.124  31.030  1.00 30.46           O  
ATOM   1649  N   ARG A 219       8.862 -26.570  30.377  1.00 34.04           N  
ATOM   1650  CA  ARG A 219      10.041 -27.419  30.173  1.00 38.21           C  
ATOM   1651  C   ARG A 219      11.133 -27.251  31.250  1.00 35.64           C  
ATOM   1652  O   ARG A 219      11.857 -28.207  31.523  1.00 36.49           O  
ATOM   1653  CB  ARG A 219      10.593 -27.167  28.747  1.00 42.02           C  
ATOM   1654  CG  ARG A 219      11.804 -28.029  28.321  1.00 49.52           C  
ATOM   1655  CD  ARG A 219      11.484 -29.527  28.185  1.00 45.99           C  
ATOM   1656  NE  ARG A 219      12.709 -30.341  28.132  1.00 57.13           N  
ATOM   1657  CZ  ARG A 219      13.268 -31.007  29.160  1.00 58.51           C  
ATOM   1658  NH1 ARG A 219      12.757 -30.952  30.398  1.00 37.69           N  
ATOM   1659  NH2 ARG A 219      14.371 -31.736  28.945  1.00 50.40           N1+
ATOM   1660  N   GLY A 220      11.223 -26.070  31.885  1.00 36.05           N  
ATOM   1661  CA  GLY A 220      12.169 -25.763  32.958  1.00 24.05           C  
ATOM   1662  C   GLY A 220      11.746 -26.245  34.356  1.00 34.44           C  
ATOM   1663  O   GLY A 220      12.537 -26.132  35.290  1.00 40.09           O  
ATOM   1664  N   LEU A 221      10.519 -26.776  34.506  1.00 30.35           N  
ATOM   1665  CA  LEU A 221       9.956 -27.258  35.772  1.00 27.02           C  
ATOM   1666  C   LEU A 221      10.180 -28.772  35.974  1.00 32.58           C  
ATOM   1667  O   LEU A 221       9.769 -29.311  37.002  1.00 35.22           O  
ATOM   1668  CB  LEU A 221       8.428 -27.015  35.769  1.00 26.15           C  
ATOM   1669  CG  LEU A 221       7.968 -25.579  35.436  1.00 29.41           C  
ATOM   1670  CD1 LEU A 221       6.438 -25.522  35.343  1.00 26.24           C  
ATOM   1671  CD2 LEU A 221       8.485 -24.549  36.452  1.00 27.01           C  
ATOM   1672  N   PHE A 222      10.816 -29.457  35.009  1.00 27.81           N  
ATOM   1673  CA  PHE A 222      11.117 -30.887  35.028  1.00 30.04           C  
ATOM   1674  C   PHE A 222      12.353 -31.211  34.178  1.00 30.60           C  
ATOM   1675  O   PHE A 222      12.910 -30.338  33.513  1.00 32.94           O  
ATOM   1676  CB  PHE A 222       9.866 -31.720  34.684  1.00 27.84           C  
ATOM   1677  CG  PHE A 222       9.469 -31.672  33.223  1.00 28.10           C  
ATOM   1678  CD1 PHE A 222       8.724 -30.585  32.729  1.00 28.25           C  
ATOM   1679  CD2 PHE A 222       9.859 -32.709  32.353  1.00 24.84           C  
ATOM   1680  CE1 PHE A 222       8.366 -30.543  31.371  1.00 30.36           C  
ATOM   1681  CE2 PHE A 222       9.483 -32.677  30.999  1.00 29.01           C  
ATOM   1682  CZ  PHE A 222       8.734 -31.592  30.509  1.00 27.17           C  
ATOM   1683  N   HIS A 223      12.787 -32.480  34.232  1.00 28.47           N  
ATOM   1684  CA  HIS A 223      14.066 -32.965  33.711  1.00 31.69           C  
ATOM   1685  C   HIS A 223      13.909 -34.217  32.838  1.00 29.60           C  
ATOM   1686  O   HIS A 223      14.680 -34.395  31.895  1.00 37.05           O  
ATOM   1687  CB  HIS A 223      15.053 -33.175  34.885  1.00 29.79           C  
ATOM   1688  CG  HIS A 223      15.166 -31.979  35.802  1.00 45.46           C  
ATOM   1689  ND1 HIS A 223      14.285 -31.772  36.871  1.00 40.67           N  
ATOM   1690  CD2 HIS A 223      16.022 -30.902  35.716  1.00 35.56           C  
ATOM   1691  CE1 HIS A 223      14.594 -30.571  37.335  1.00 40.14           C  
ATOM   1692  NE2 HIS A 223      15.630 -30.017  36.706  1.00 43.12           N  
ATOM   1693  N   ARG A 224      12.920 -35.075  33.144  1.00 29.77           N  
ATOM   1694  CA  ARG A 224      12.659 -36.360  32.489  1.00 27.23           C  
ATOM   1695  C   ARG A 224      11.152 -36.565  32.286  1.00 24.10           C  
ATOM   1696  O   ARG A 224      10.341 -35.996  33.017  1.00 26.13           O  
ATOM   1697  CB  ARG A 224      13.307 -37.515  33.278  1.00 30.12           C  
ATOM   1698  CG  ARG A 224      14.828 -37.399  33.456  1.00 33.12           C  
ATOM   1699  CD  ARG A 224      15.405 -38.565  34.257  1.00 36.19           C  
ATOM   1700  NE  ARG A 224      16.833 -38.354  34.530  1.00 51.26           N  
ATOM   1701  CZ  ARG A 224      17.361 -37.874  35.671  1.00 55.21           C  
ATOM   1702  NH1 ARG A 224      16.590 -37.510  36.706  1.00 47.85           N  
ATOM   1703  NH2 ARG A 224      18.690 -37.754  35.773  1.00 63.45           N1+
ATOM   1704  N   ALA A 225      10.787 -37.394  31.297  1.00 25.41           N  
ATOM   1705  CA  ALA A 225       9.412 -37.633  30.864  1.00 24.82           C  
ATOM   1706  C   ALA A 225       9.118 -39.127  30.706  1.00 24.15           C  
ATOM   1707  O   ALA A 225       9.991 -39.902  30.322  1.00 25.74           O  
ATOM   1708  CB  ALA A 225       9.156 -36.849  29.571  1.00 21.94           C  
ATOM   1709  N   VAL A 226       7.866 -39.518  30.979  1.00 23.69           N  
ATOM   1710  CA  VAL A 226       7.327 -40.864  30.808  1.00 21.01           C  
ATOM   1711  C   VAL A 226       5.938 -40.712  30.170  1.00 25.43           C  
ATOM   1712  O   VAL A 226       5.115 -39.938  30.666  1.00 24.61           O  
ATOM   1713  CB  VAL A 226       7.300 -41.643  32.150  1.00 21.84           C  
ATOM   1714  CG1 VAL A 226       6.820 -43.097  32.004  1.00 17.34           C  
ATOM   1715  CG2 VAL A 226       8.604 -41.604  32.967  1.00 21.56           C  
ATOM   1716  N   LEU A 227       5.686 -41.449  29.078  1.00 18.91           N  
ATOM   1717  CA  LEU A 227       4.463 -41.385  28.281  1.00 20.51           C  
ATOM   1718  C   LEU A 227       3.907 -42.797  28.070  1.00 24.42           C  
ATOM   1719  O   LEU A 227       4.274 -43.479  27.114  1.00 26.58           O  
ATOM   1720  CB  LEU A 227       4.724 -40.652  26.948  1.00 21.42           C  
ATOM   1721  CG  LEU A 227       4.949 -39.127  27.061  1.00 23.98           C  
ATOM   1722  CD1 LEU A 227       6.440 -38.754  27.110  1.00 23.66           C  
ATOM   1723  CD2 LEU A 227       4.270 -38.411  25.888  1.00 27.24           C  
ATOM   1724  N   GLN A 228       3.011 -43.225  28.970  1.00 22.02           N  
ATOM   1725  CA  GLN A 228       2.391 -44.547  28.965  1.00 23.82           C  
ATOM   1726  C   GLN A 228       1.071 -44.450  28.179  1.00 23.00           C  
ATOM   1727  O   GLN A 228       0.197 -43.668  28.536  1.00 19.83           O  
ATOM   1728  CB  GLN A 228       2.059 -44.937  30.429  1.00 19.01           C  
ATOM   1729  CG  GLN A 228       3.220 -44.746  31.437  1.00 20.54           C  
ATOM   1730  CD  GLN A 228       2.893 -45.101  32.893  1.00 23.77           C  
ATOM   1731  OE1 GLN A 228       3.666 -44.757  33.782  1.00 26.24           O  
ATOM   1732  NE2 GLN A 228       1.763 -45.754  33.174  1.00 20.98           N  
ATOM   1733  N   SER A 229       0.909 -45.223  27.095  1.00 22.61           N  
ATOM   1734  CA  SER A 229      -0.353 -45.421  26.362  1.00 19.15           C  
ATOM   1735  C   SER A 229      -0.957 -44.130  25.750  1.00 18.53           C  
ATOM   1736  O   SER A 229      -2.169 -44.050  25.546  1.00 23.59           O  
ATOM   1737  CB  SER A 229      -1.374 -46.181  27.249  1.00 17.97           C  
ATOM   1738  OG  SER A 229      -0.939 -47.504  27.481  1.00 19.68           O  
ATOM   1739  N   GLY A 230      -0.132 -43.112  25.459  1.00 15.93           N  
ATOM   1740  CA  GLY A 230      -0.588 -41.839  24.912  1.00 20.78           C  
ATOM   1741  C   GLY A 230       0.571 -40.944  24.478  1.00 23.83           C  
ATOM   1742  O   GLY A 230       1.713 -41.134  24.896  1.00 22.17           O  
ATOM   1743  N   ALA A 231       0.251 -39.961  23.626  1.00 17.39           N  
ATOM   1744  CA  ALA A 231       1.173 -39.014  23.005  1.00 24.73           C  
ATOM   1745  C   ALA A 231       0.448 -37.682  22.738  1.00 23.26           C  
ATOM   1746  O   ALA A 231      -0.776 -37.690  22.586  1.00 24.81           O  
ATOM   1747  CB  ALA A 231       1.783 -39.656  21.746  1.00 20.06           C  
ATOM   1748  N   PRO A 232       1.161 -36.534  22.662  1.00 22.85           N  
ATOM   1749  CA  PRO A 232       0.538 -35.213  22.479  1.00 22.54           C  
ATOM   1750  C   PRO A 232       0.064 -34.973  21.032  1.00 26.55           C  
ATOM   1751  O   PRO A 232      -0.898 -34.239  20.818  1.00 26.09           O  
ATOM   1752  CB  PRO A 232       1.642 -34.227  22.878  1.00 23.04           C  
ATOM   1753  CG  PRO A 232       2.925 -34.936  22.487  1.00 19.68           C  
ATOM   1754  CD  PRO A 232       2.620 -36.411  22.755  1.00 20.79           C  
ATOM   1755  N   ASN A 233       0.709 -35.644  20.063  1.00 27.72           N  
ATOM   1756  CA  ASN A 233       0.391 -35.680  18.635  1.00 27.94           C  
ATOM   1757  C   ASN A 233      -0.663 -36.753  18.283  1.00 29.49           C  
ATOM   1758  O   ASN A 233      -0.812 -37.103  17.112  1.00 28.32           O  
ATOM   1759  CB  ASN A 233       1.699 -35.918  17.831  1.00 23.40           C  
ATOM   1760  CG  ASN A 233       2.484 -37.183  18.215  1.00 22.31           C  
ATOM   1761  OD1 ASN A 233       3.045 -37.270  19.305  1.00 27.33           O  
ATOM   1762  ND2 ASN A 233       2.509 -38.175  17.326  1.00 21.42           N  
ATOM   1763  N   GLY A 234      -1.419 -37.252  19.279  1.00 24.31           N  
ATOM   1764  CA  GLY A 234      -2.581 -38.114  19.092  1.00 39.31           C  
ATOM   1765  C   GLY A 234      -3.746 -37.352  18.430  1.00 41.70           C  
ATOM   1766  O   GLY A 234      -3.882 -36.148  18.659  1.00 40.00           O  
ATOM   1767  N   PRO A 235      -4.604 -38.022  17.629  1.00 31.73           N  
ATOM   1768  CA  PRO A 235      -5.685 -37.374  16.863  1.00 22.65           C  
ATOM   1769  C   PRO A 235      -6.893 -36.939  17.719  1.00 25.71           C  
ATOM   1770  O   PRO A 235      -7.730 -36.169  17.250  1.00 32.78           O  
ATOM   1771  CB  PRO A 235      -6.087 -38.432  15.825  1.00 19.87           C  
ATOM   1772  CG  PRO A 235      -5.797 -39.757  16.511  1.00 27.35           C  
ATOM   1773  CD  PRO A 235      -4.575 -39.464  17.382  1.00 26.00           C  
ATOM   1774  N   TRP A 236      -6.961 -37.415  18.970  1.00 23.29           N  
ATOM   1775  CA  TRP A 236      -7.935 -37.057  19.997  1.00 24.88           C  
ATOM   1776  C   TRP A 236      -7.359 -36.044  21.004  1.00 25.87           C  
ATOM   1777  O   TRP A 236      -8.130 -35.431  21.737  1.00 25.72           O  
ATOM   1778  CB  TRP A 236      -8.261 -38.350  20.777  1.00 23.50           C  
ATOM   1779  CG  TRP A 236      -7.085 -39.090  21.351  1.00 25.15           C  
ATOM   1780  CD1 TRP A 236      -6.403 -40.068  20.715  1.00 23.19           C  
ATOM   1781  CD2 TRP A 236      -6.391 -38.881  22.620  1.00 20.13           C  
ATOM   1782  NE1 TRP A 236      -5.320 -40.443  21.476  1.00 25.00           N  
ATOM   1783  CE2 TRP A 236      -5.239 -39.723  22.645  1.00 22.86           C  
ATOM   1784  CE3 TRP A 236      -6.596 -38.044  23.742  1.00 25.16           C  
ATOM   1785  CZ2 TRP A 236      -4.311 -39.701  23.698  1.00 20.80           C  
ATOM   1786  CZ3 TRP A 236      -5.676 -38.012  24.807  1.00 20.96           C  
ATOM   1787  CH2 TRP A 236      -4.527 -38.824  24.773  1.00 24.81           C  
ATOM   1788  N   ALA A 237      -6.021 -35.910  21.084  1.00 24.38           N  
ATOM   1789  CA  ALA A 237      -5.313 -35.187  22.142  1.00 26.50           C  
ATOM   1790  C   ALA A 237      -5.325 -33.665  21.944  1.00 25.74           C  
ATOM   1791  O   ALA A 237      -5.176 -32.936  22.922  1.00 23.31           O  
ATOM   1792  CB  ALA A 237      -3.850 -35.661  22.158  1.00 22.07           C  
ATOM   1793  N   THR A 238      -5.538 -33.192  20.705  1.00 23.24           N  
ATOM   1794  CA  THR A 238      -5.655 -31.780  20.349  1.00 23.58           C  
ATOM   1795  C   THR A 238      -6.818 -31.521  19.385  1.00 24.76           C  
ATOM   1796  O   THR A 238      -7.374 -32.442  18.787  1.00 21.78           O  
ATOM   1797  CB  THR A 238      -4.303 -31.163  19.902  1.00 25.12           C  
ATOM   1798  OG1 THR A 238      -3.839 -31.745  18.699  1.00 21.53           O  
ATOM   1799  CG2 THR A 238      -3.194 -31.198  20.957  1.00 21.89           C  
ATOM   1800  N   VAL A 239      -7.172 -30.234  19.267  1.00 23.54           N  
ATOM   1801  CA  VAL A 239      -8.248 -29.690  18.448  1.00 26.73           C  
ATOM   1802  C   VAL A 239      -7.785 -28.358  17.832  1.00 28.32           C  
ATOM   1803  O   VAL A 239      -7.028 -27.610  18.454  1.00 26.17           O  
ATOM   1804  CB  VAL A 239      -9.565 -29.640  19.275  1.00 26.08           C  
ATOM   1805  CG1 VAL A 239      -9.475 -28.710  20.501  1.00 22.06           C  
ATOM   1806  CG2 VAL A 239     -10.799 -29.295  18.423  1.00 30.33           C  
ATOM   1807  N   GLY A 240      -8.255 -28.057  16.611  1.00 28.90           N  
ATOM   1808  CA  GLY A 240      -8.022 -26.790  15.920  1.00 23.29           C  
ATOM   1809  C   GLY A 240      -8.921 -25.671  16.460  1.00 32.93           C  
ATOM   1810  O   GLY A 240      -9.949 -25.946  17.078  1.00 29.27           O  
ATOM   1811  N   MET A 241      -8.539 -24.407  16.211  1.00 32.83           N  
ATOM   1812  CA  MET A 241      -9.219 -23.205  16.710  1.00 32.56           C  
ATOM   1813  C   MET A 241     -10.687 -23.079  16.265  1.00 34.99           C  
ATOM   1814  O   MET A 241     -11.531 -22.676  17.064  1.00 33.14           O  
ATOM   1815  CB  MET A 241      -8.449 -21.943  16.265  1.00 34.59           C  
ATOM   1816  CG  MET A 241      -7.131 -21.732  17.018  1.00 38.47           C  
ATOM   1817  SD  MET A 241      -6.353 -20.118  16.743  1.00 49.09           S  
ATOM   1818  CE  MET A 241      -5.705 -20.353  15.067  1.00 40.60           C  
ATOM   1819  N   GLY A 242     -10.989 -23.444  15.008  1.00 33.86           N  
ATOM   1820  CA  GLY A 242     -12.325 -23.360  14.424  1.00 27.42           C  
ATOM   1821  C   GLY A 242     -13.302 -24.405  14.974  1.00 33.65           C  
ATOM   1822  O   GLY A 242     -14.470 -24.083  15.183  1.00 32.26           O  
ATOM   1823  N   GLU A 243     -12.821 -25.631  15.245  1.00 30.49           N  
ATOM   1824  CA  GLU A 243     -13.611 -26.726  15.809  1.00 27.82           C  
ATOM   1825  C   GLU A 243     -13.762 -26.589  17.336  1.00 34.86           C  
ATOM   1826  O   GLU A 243     -14.810 -26.946  17.866  1.00 33.61           O  
ATOM   1827  CB  GLU A 243     -12.929 -28.068  15.439  1.00 26.00           C  
ATOM   1828  CG  GLU A 243     -13.562 -29.362  16.011  1.00 27.00           C  
ATOM   1829  CD  GLU A 243     -15.012 -29.630  15.583  1.00 33.40           C  
ATOM   1830  OE1 GLU A 243     -15.483 -28.998  14.613  1.00 39.97           O  
ATOM   1831  OE2 GLU A 243     -15.647 -30.478  16.248  1.00 31.18           O1-
ATOM   1832  N   ALA A 244     -12.762 -26.017  18.032  1.00 31.11           N  
ATOM   1833  CA  ALA A 244     -12.807 -25.710  19.464  1.00 28.48           C  
ATOM   1834  C   ALA A 244     -13.835 -24.611  19.774  1.00 31.19           C  
ATOM   1835  O   ALA A 244     -14.565 -24.717  20.759  1.00 27.55           O  
ATOM   1836  CB  ALA A 244     -11.417 -25.237  19.915  1.00 27.75           C  
ATOM   1837  N   ARG A 245     -13.925 -23.601  18.890  1.00 31.51           N  
ATOM   1838  CA  ARG A 245     -14.901 -22.517  18.930  1.00 30.37           C  
ATOM   1839  C   ARG A 245     -16.326 -23.014  18.632  1.00 29.80           C  
ATOM   1840  O   ARG A 245     -17.266 -22.553  19.276  1.00 32.55           O  
ATOM   1841  CB  ARG A 245     -14.479 -21.447  17.899  1.00 30.24           C  
ATOM   1842  CG  ARG A 245     -15.404 -20.219  17.828  1.00 28.78           C  
ATOM   1843  CD  ARG A 245     -14.797 -19.054  17.032  1.00 25.30           C  
ATOM   1844  NE  ARG A 245     -13.936 -18.212  17.879  1.00 29.68           N  
ATOM   1845  CZ  ARG A 245     -14.365 -17.273  18.741  1.00 32.73           C  
ATOM   1846  NH1 ARG A 245     -15.671 -17.038  18.925  1.00 34.23           N  
ATOM   1847  NH2 ARG A 245     -13.473 -16.557  19.436  1.00 30.01           N1+
ATOM   1848  N   ARG A 246     -16.480 -23.960  17.688  1.00 28.84           N  
ATOM   1849  CA  ARG A 246     -17.761 -24.536  17.274  1.00 38.52           C  
ATOM   1850  C   ARG A 246     -18.369 -25.422  18.381  1.00 31.98           C  
ATOM   1851  O   ARG A 246     -19.581 -25.380  18.586  1.00 27.93           O  
ATOM   1852  CB  ARG A 246     -17.535 -25.369  15.992  1.00 30.00           C  
ATOM   1853  CG  ARG A 246     -18.829 -25.857  15.308  1.00 33.64           C  
ATOM   1854  CD  ARG A 246     -18.612 -27.045  14.356  1.00 37.66           C  
ATOM   1855  NE  ARG A 246     -18.205 -28.249  15.095  1.00 37.55           N  
ATOM   1856  CZ  ARG A 246     -18.970 -28.967  15.934  1.00 35.58           C  
ATOM   1857  NH1 ARG A 246     -20.267 -28.687  16.111  1.00 38.99           N  
ATOM   1858  NH2 ARG A 246     -18.416 -29.972  16.618  1.00 28.18           N1+
ATOM   1859  N   ARG A 247     -17.535 -26.179  19.116  1.00 36.20           N  
ATOM   1860  CA  ARG A 247     -17.941 -27.026  20.241  1.00 32.90           C  
ATOM   1861  C   ARG A 247     -18.302 -26.206  21.491  1.00 27.90           C  
ATOM   1862  O   ARG A 247     -19.200 -26.603  22.231  1.00 29.59           O  
ATOM   1863  CB  ARG A 247     -16.781 -27.974  20.604  1.00 33.98           C  
ATOM   1864  CG  ARG A 247     -16.576 -29.103  19.584  1.00 33.61           C  
ATOM   1865  CD  ARG A 247     -15.465 -30.063  20.017  1.00 29.17           C  
ATOM   1866  NE  ARG A 247     -15.036 -30.938  18.923  1.00 26.50           N  
ATOM   1867  CZ  ARG A 247     -14.092 -31.888  18.997  1.00 28.59           C  
ATOM   1868  NH1 ARG A 247     -13.439 -32.132  20.141  1.00 24.41           N  
ATOM   1869  NH2 ARG A 247     -13.802 -32.595  17.898  1.00 26.25           N1+
ATOM   1870  N   ALA A 248     -17.639 -25.056  21.705  1.00 29.19           N  
ATOM   1871  CA  ALA A 248     -17.910 -24.124  22.800  1.00 31.39           C  
ATOM   1872  C   ALA A 248     -19.200 -23.316  22.562  1.00 36.90           C  
ATOM   1873  O   ALA A 248     -19.913 -23.015  23.520  1.00 35.05           O  
ATOM   1874  CB  ALA A 248     -16.728 -23.148  22.893  1.00 23.03           C  
ATOM   1875  N   THR A 249     -19.515 -23.007  21.292  1.00 28.81           N  
ATOM   1876  CA  THR A 249     -20.721 -22.292  20.867  1.00 28.17           C  
ATOM   1877  C   THR A 249     -21.935 -23.244  20.830  1.00 28.49           C  
ATOM   1878  O   THR A 249     -23.046 -22.804  21.125  1.00 29.08           O  
ATOM   1879  CB  THR A 249     -20.472 -21.691  19.457  1.00 39.46           C  
ATOM   1880  OG1 THR A 249     -19.469 -20.699  19.563  1.00 38.83           O  
ATOM   1881  CG2 THR A 249     -21.687 -20.986  18.825  1.00 34.47           C  
ATOM   1882  N   GLN A 250     -21.738 -24.540  20.515  1.00 27.63           N  
ATOM   1883  CA  GLN A 250     -22.805 -25.542  20.538  1.00 28.63           C  
ATOM   1884  C   GLN A 250     -23.153 -25.947  21.982  1.00 31.94           C  
ATOM   1885  O   GLN A 250     -24.325 -26.199  22.249  1.00 32.14           O  
ATOM   1886  CB  GLN A 250     -22.403 -26.793  19.725  1.00 26.22           C  
ATOM   1887  CG  GLN A 250     -23.592 -27.762  19.504  1.00 33.51           C  
ATOM   1888  CD  GLN A 250     -23.242 -29.040  18.745  1.00 45.75           C  
ATOM   1889  OE1 GLN A 250     -22.152 -29.185  18.197  1.00 51.28           O  
ATOM   1890  NE2 GLN A 250     -24.171 -29.998  18.734  1.00 41.59           N  
ATOM   1891  N   LEU A 251     -22.184 -25.951  22.921  1.00 31.00           N  
ATOM   1892  CA  LEU A 251     -22.436 -26.209  24.344  1.00 35.41           C  
ATOM   1893  C   LEU A 251     -23.290 -25.091  24.959  1.00 30.24           C  
ATOM   1894  O   LEU A 251     -24.195 -25.391  25.733  1.00 28.35           O  
ATOM   1895  CB  LEU A 251     -21.109 -26.338  25.131  1.00 29.75           C  
ATOM   1896  CG  LEU A 251     -21.277 -26.841  26.590  1.00 30.41           C  
ATOM   1897  CD1 LEU A 251     -21.648 -28.332  26.643  1.00 22.37           C  
ATOM   1898  CD2 LEU A 251     -20.027 -26.565  27.434  1.00 29.82           C  
ATOM   1899  N   ALA A 252     -23.038 -23.827  24.567  1.00 31.40           N  
ATOM   1900  CA  ALA A 252     -23.829 -22.657  24.936  1.00 35.39           C  
ATOM   1901  C   ALA A 252     -25.278 -22.770  24.441  1.00 38.42           C  
ATOM   1902  O   ALA A 252     -26.194 -22.606  25.241  1.00 35.04           O  
ATOM   1903  CB  ALA A 252     -23.153 -21.391  24.393  1.00 26.33           C  
ATOM   1904  N   HIS A 253     -25.485 -23.128  23.162  1.00 36.18           N  
ATOM   1905  CA  HIS A 253     -26.797 -23.373  22.557  1.00 38.15           C  
ATOM   1906  C   HIS A 253     -27.588 -24.502  23.252  1.00 33.08           C  
ATOM   1907  O   HIS A 253     -28.790 -24.352  23.469  1.00 36.39           O  
ATOM   1908  CB  HIS A 253     -26.606 -23.653  21.050  1.00 37.06           C  
ATOM   1909  CG  HIS A 253     -27.872 -23.962  20.283  1.00 46.47           C  
ATOM   1910  ND1 HIS A 253     -28.398 -25.240  20.182  1.00 46.39           N  
ATOM   1911  CD2 HIS A 253     -28.758 -23.145  19.615  1.00 49.04           C  
ATOM   1912  CE1 HIS A 253     -29.537 -25.145  19.490  1.00 47.51           C  
ATOM   1913  NE2 HIS A 253     -29.816 -23.904  19.110  1.00 55.79           N  
ATOM   1914  N   LEU A 254     -26.913 -25.602  23.630  1.00 31.13           N  
ATOM   1915  CA  LEU A 254     -27.498 -26.769  24.299  1.00 28.49           C  
ATOM   1916  C   LEU A 254     -27.866 -26.525  25.777  1.00 34.16           C  
ATOM   1917  O   LEU A 254     -28.576 -27.351  26.349  1.00 35.71           O  
ATOM   1918  CB  LEU A 254     -26.497 -27.946  24.231  1.00 31.68           C  
ATOM   1919  CG  LEU A 254     -26.374 -28.629  22.851  1.00 39.90           C  
ATOM   1920  CD1 LEU A 254     -25.137 -29.537  22.825  1.00 33.30           C  
ATOM   1921  CD2 LEU A 254     -27.629 -29.435  22.479  1.00 29.11           C  
ATOM   1922  N   VAL A 255     -27.443 -25.397  26.376  1.00 32.47           N  
ATOM   1923  CA  VAL A 255     -27.799 -24.980  27.738  1.00 31.34           C  
ATOM   1924  C   VAL A 255     -28.580 -23.650  27.742  1.00 36.46           C  
ATOM   1925  O   VAL A 255     -28.833 -23.102  28.813  1.00 33.49           O  
ATOM   1926  CB  VAL A 255     -26.565 -25.009  28.687  1.00 29.29           C  
ATOM   1927  CG1 VAL A 255     -25.863 -26.381  28.682  1.00 27.72           C  
ATOM   1928  CG2 VAL A 255     -25.558 -23.868  28.456  1.00 26.70           C  
ATOM   1929  N   GLY A 256     -29.004 -23.151  26.567  1.00 29.86           N  
ATOM   1930  CA  GLY A 256     -29.885 -21.993  26.406  1.00 31.66           C  
ATOM   1931  C   GLY A 256     -29.195 -20.622  26.452  1.00 31.79           C  
ATOM   1932  O   GLY A 256     -29.874 -19.619  26.667  1.00 32.31           O  
ATOM   1933  N   CYS A 257     -27.867 -20.573  26.276  1.00 35.91           N  
ATOM   1934  CA  CYS A 257     -27.047 -19.361  26.241  1.00 37.16           C  
ATOM   1935  C   CYS A 257     -26.848 -18.905  24.769  1.00 41.86           C  
ATOM   1936  O   CYS A 257     -26.784 -19.761  23.887  1.00 44.43           O  
ATOM   1937  CB  CYS A 257     -25.704 -19.674  26.932  1.00 36.38           C  
ATOM   1938  SG  CYS A 257     -25.829 -19.727  28.734  1.00 36.74           S  
ATOM   1939  N   PRO A 258     -27.015 -17.582  24.474  1.00 49.86           N  
ATOM   1940  CA  PRO A 258     -27.267 -17.075  23.097  1.00 51.14           C  
ATOM   1941  C   PRO A 258     -26.223 -17.246  21.956  1.00 51.83           C  
ATOM   1942  O   PRO A 258     -26.666 -17.371  20.813  1.00 71.72           O  
ATOM   1943  CB  PRO A 258     -27.693 -15.606  23.282  1.00 51.45           C  
ATOM   1944  CG  PRO A 258     -27.197 -15.207  24.663  1.00 47.94           C  
ATOM   1945  CD  PRO A 258     -27.252 -16.511  25.448  1.00 47.82           C  
ATOM   1946  N   PRO A 259     -24.904 -17.382  22.218  1.00 48.99           N  
ATOM   1947  CA  PRO A 259     -23.928 -18.182  21.408  1.00 53.05           C  
ATOM   1948  C   PRO A 259     -24.314 -19.568  20.832  1.00 55.96           C  
ATOM   1949  O   PRO A 259     -23.422 -20.263  20.347  1.00 57.20           O  
ATOM   1950  CD  PRO A 259     -24.210 -16.918  23.418  1.00  0.00           C  
ATOM   1951  CB  PRO A 259     -22.762 -18.396  22.382  1.00  0.00           C  
ATOM   1952  CG  PRO A 259     -23.436 -18.165  23.714  1.00  0.00           C  
ATOM   1953  N   GLY A 260     -25.596 -19.946  20.783  1.00 58.97           N  
ATOM   1954  CA  GLY A 260     -26.079 -20.948  19.832  1.00 61.75           C  
ATOM   1955  C   GLY A 260     -25.877 -20.453  18.384  1.00 62.91           C  
ATOM   1956  O   GLY A 260     -25.792 -21.271  17.475  1.00 63.12           O  
ATOM   1957  N   GLY A 261     -25.742 -19.133  18.172  1.00 63.82           N  
ATOM   1958  CA  GLY A 261     -25.165 -18.568  16.959  1.00 64.00           C  
ATOM   1959  C   GLY A 261     -23.661 -18.433  17.211  1.00 62.95           C  
ATOM   1960  O   GLY A 261     -23.251 -17.608  18.027  1.00 63.27           O  
ATOM   1961  N   THR A 262     -22.839 -19.195  16.484  1.00 60.74           N  
ATOM   1962  CA  THR A 262     -21.386 -19.352  16.622  1.00 57.38           C  
ATOM   1963  C   THR A 262     -20.557 -18.110  16.177  1.00 56.09           C  
ATOM   1964  O   THR A 262     -19.498 -18.253  15.563  1.00 56.07           O  
ATOM   1965  CB  THR A 262     -20.963 -20.577  15.766  1.00  0.00           C  
ATOM   1966  OG1 THR A 262     -21.263 -20.342  14.400  1.00  0.00           O  
ATOM   1967  CG2 THR A 262     -21.651 -21.890  16.168  1.00  0.00           C  
ATOM   1968  N   GLY A 263     -21.066 -16.913  16.458  1.00 53.78           N  
ATOM   1969  CA  GLY A 263     -20.404 -15.640  16.186  1.00 51.38           C  
ATOM   1970  C   GLY A 263     -21.076 -14.564  17.040  1.00 48.13           C  
ATOM   1971  O   GLY A 263     -21.060 -13.391  16.671  1.00 47.73           O  
ATOM   1972  N   GLY A 264     -21.724 -14.945  18.148  1.00 44.81           N  
ATOM   1973  CA  GLY A 264     -22.356 -14.021  19.074  1.00 42.04           C  
ATOM   1974  C   GLY A 264     -21.341 -13.825  20.191  1.00 39.32           C  
ATOM   1975  O   GLY A 264     -21.005 -14.809  20.839  1.00 36.79           O  
ATOM   1976  N   ASN A 265     -20.920 -12.562  20.375  1.00 55.41           N  
ATOM   1977  CA  ASN A 265     -19.971 -11.968  21.340  1.00 50.12           C  
ATOM   1978  C   ASN A 265     -19.486 -12.894  22.471  1.00 53.70           C  
ATOM   1979  O   ASN A 265     -20.310 -13.263  23.309  1.00 51.66           O  
ATOM   1980  CB  ASN A 265     -20.648 -10.705  21.937  1.00 58.06           C  
ATOM   1981  CG  ASN A 265     -19.732  -9.785  22.748  1.00 63.59           C  
ATOM   1982  OD1 ASN A 265     -18.540 -10.018  22.902  1.00 66.72           O  
ATOM   1983  ND2 ASN A 265     -20.280  -8.692  23.266  1.00 68.68           N  
ATOM   1984  N   ASP A 266     -18.171 -13.165  22.501  1.00 46.74           N  
ATOM   1985  CA  ASP A 266     -17.540 -14.156  23.392  1.00 44.11           C  
ATOM   1986  C   ASP A 266     -17.642 -13.778  24.880  1.00 49.38           C  
ATOM   1987  O   ASP A 266     -17.625 -14.671  25.726  1.00 43.46           O  
ATOM   1988  CB  ASP A 266     -16.042 -14.346  23.042  1.00 42.99           C  
ATOM   1989  CG  ASP A 266     -15.752 -14.809  21.610  1.00 39.96           C  
ATOM   1990  OD1 ASP A 266     -16.658 -15.394  20.980  1.00 39.30           O  
ATOM   1991  OD2 ASP A 266     -14.598 -14.609  21.172  1.00 49.48           O1-
ATOM   1992  N   THR A 267     -17.783 -12.480  25.202  1.00 40.97           N  
ATOM   1993  CA  THR A 267     -17.930 -11.979  26.572  1.00 38.54           C  
ATOM   1994  C   THR A 267     -19.316 -12.351  27.132  1.00 42.88           C  
ATOM   1995  O   THR A 267     -19.397 -12.773  28.283  1.00 43.48           O  
ATOM   1996  CB  THR A 267     -17.740 -10.438  26.588  1.00 47.27           C  
ATOM   1997  OG1 THR A 267     -16.478 -10.110  26.040  1.00 50.74           O  
ATOM   1998  CG2 THR A 267     -17.782  -9.820  27.997  1.00 43.24           C  
ATOM   1999  N   GLU A 268     -20.383 -12.245  26.317  1.00 45.62           N  
ATOM   2000  CA  GLU A 268     -21.763 -12.576  26.688  1.00 43.71           C  
ATOM   2001  C   GLU A 268     -22.005 -14.096  26.698  1.00 42.01           C  
ATOM   2002  O   GLU A 268     -22.791 -14.580  27.514  1.00 42.76           O  
ATOM   2003  CB  GLU A 268     -22.727 -11.969  25.647  1.00 43.94           C  
ATOM   2004  CG  GLU A 268     -22.738 -10.428  25.628  1.00 64.17           C  
ATOM   2005  CD  GLU A 268     -23.701  -9.850  24.585  1.00 87.59           C  
ATOM   2006  OE1 GLU A 268     -24.753 -10.482  24.344  1.00 84.71           O  
ATOM   2007  OE2 GLU A 268     -23.367  -8.774  24.044  1.00 90.79           O1-
ATOM   2008  N   LEU A 269     -21.323 -14.833  25.811  1.00 39.77           N  
ATOM   2009  CA  LEU A 269     -21.398 -16.294  25.662  1.00 39.41           C  
ATOM   2010  C   LEU A 269     -20.842 -16.982  26.919  1.00 34.90           C  
ATOM   2011  O   LEU A 269     -21.538 -17.801  27.520  1.00 39.60           O  
ATOM   2012  CB  LEU A 269     -20.602 -16.687  24.390  1.00 35.72           C  
ATOM   2013  CG  LEU A 269     -20.841 -18.102  23.810  1.00 39.66           C  
ATOM   2014  CD1 LEU A 269     -20.271 -18.192  22.385  1.00 40.94           C  
ATOM   2015  CD2 LEU A 269     -20.270 -19.233  24.680  1.00 40.14           C  
ATOM   2016  N   VAL A 270     -19.615 -16.619  27.336  1.00 34.23           N  
ATOM   2017  CA  VAL A 270     -18.934 -17.202  28.493  1.00 39.46           C  
ATOM   2018  C   VAL A 270     -19.516 -16.670  29.817  1.00 37.00           C  
ATOM   2019  O   VAL A 270     -19.557 -17.429  30.782  1.00 34.61           O  
ATOM   2020  CB  VAL A 270     -17.408 -16.933  28.415  1.00 42.61           C  
ATOM   2021  CG1 VAL A 270     -16.642 -17.549  29.600  1.00 35.28           C  
ATOM   2022  CG2 VAL A 270     -16.803 -17.498  27.120  1.00 42.78           C  
ATOM   2023  N   ALA A 271     -20.017 -15.421  29.867  1.00 33.48           N  
ATOM   2024  CA  ALA A 271     -20.705 -14.864  31.037  1.00 36.74           C  
ATOM   2025  C   ALA A 271     -21.994 -15.628  31.373  1.00 35.70           C  
ATOM   2026  O   ALA A 271     -22.262 -15.852  32.550  1.00 39.78           O  
ATOM   2027  CB  ALA A 271     -21.035 -13.382  30.812  1.00 31.07           C  
ATOM   2028  N   CYS A 272     -22.741 -16.080  30.350  1.00 37.01           N  
ATOM   2029  CA  CYS A 272     -23.924 -16.922  30.499  1.00 35.60           C  
ATOM   2030  C   CYS A 272     -23.548 -18.366  30.873  1.00 32.05           C  
ATOM   2031  O   CYS A 272     -24.243 -18.960  31.697  1.00 35.48           O  
ATOM   2032  CB  CYS A 272     -24.719 -16.912  29.180  1.00 37.02           C  
ATOM   2033  SG  CYS A 272     -26.305 -17.800  29.220  1.00 40.95           S  
ATOM   2034  N   LEU A 273     -22.451 -18.925  30.324  1.00 29.52           N  
ATOM   2035  CA  LEU A 273     -21.957 -20.264  30.670  1.00 31.53           C  
ATOM   2036  C   LEU A 273     -21.512 -20.375  32.140  1.00 34.00           C  
ATOM   2037  O   LEU A 273     -21.602 -21.464  32.700  1.00 31.46           O  
ATOM   2038  CB  LEU A 273     -20.772 -20.673  29.764  1.00 25.65           C  
ATOM   2039  CG  LEU A 273     -21.125 -21.146  28.339  1.00 31.64           C  
ATOM   2040  CD1 LEU A 273     -19.847 -21.277  27.494  1.00 28.58           C  
ATOM   2041  CD2 LEU A 273     -21.873 -22.489  28.348  1.00 27.01           C  
ATOM   2042  N   ARG A 274     -21.072 -19.267  32.766  1.00 31.47           N  
ATOM   2043  CA  ARG A 274     -20.671 -19.197  34.172  1.00 36.88           C  
ATOM   2044  C   ARG A 274     -21.862 -19.105  35.149  1.00 32.63           C  
ATOM   2045  O   ARG A 274     -21.668 -19.415  36.325  1.00 27.59           O  
ATOM   2046  CB  ARG A 274     -19.756 -17.969  34.388  1.00 32.84           C  
ATOM   2047  CG  ARG A 274     -18.334 -18.155  33.821  1.00 35.67           C  
ATOM   2048  CD  ARG A 274     -17.362 -17.044  34.246  1.00 34.38           C  
ATOM   2049  NE  ARG A 274     -17.188 -16.011  33.214  1.00 50.29           N  
ATOM   2050  CZ  ARG A 274     -16.055 -15.696  32.558  1.00 50.27           C  
ATOM   2051  NH1 ARG A 274     -14.922 -16.398  32.707  1.00 40.60           N  
ATOM   2052  NH2 ARG A 274     -16.063 -14.647  31.726  1.00 47.98           N1+
ATOM   2053  N   THR A 275     -23.080 -18.735  34.700  1.00 32.00           N  
ATOM   2054  CA  THR A 275     -24.289 -18.726  35.546  1.00 30.23           C  
ATOM   2055  C   THR A 275     -24.934 -20.123  35.660  1.00 34.45           C  
ATOM   2056  O   THR A 275     -25.733 -20.341  36.570  1.00 38.79           O  
ATOM   2057  CB  THR A 275     -25.356 -17.734  35.002  1.00 37.83           C  
ATOM   2058  OG1 THR A 275     -25.943 -18.146  33.780  1.00 40.74           O  
ATOM   2059  CG2 THR A 275     -24.867 -16.287  34.880  1.00 38.98           C  
ATOM   2060  N   ARG A 276     -24.598 -21.061  34.756  1.00 26.87           N  
ATOM   2061  CA  ARG A 276     -25.144 -22.416  34.736  1.00 24.97           C  
ATOM   2062  C   ARG A 276     -24.435 -23.293  35.785  1.00 30.39           C  
ATOM   2063  O   ARG A 276     -23.219 -23.165  35.933  1.00 29.98           O  
ATOM   2064  CB  ARG A 276     -24.889 -23.045  33.345  1.00 29.51           C  
ATOM   2065  CG  ARG A 276     -25.634 -22.353  32.190  1.00 28.92           C  
ATOM   2066  CD  ARG A 276     -27.161 -22.453  32.318  1.00 33.03           C  
ATOM   2067  NE  ARG A 276     -27.849 -21.857  31.169  1.00 32.87           N  
ATOM   2068  CZ  ARG A 276     -28.287 -20.592  31.064  1.00 38.01           C  
ATOM   2069  NH1 ARG A 276     -28.036 -19.675  32.009  1.00 38.64           N  
ATOM   2070  NH2 ARG A 276     -28.995 -20.245  29.983  1.00 34.54           N1+
ATOM   2071  N   PRO A 277     -25.149 -24.211  36.481  1.00 30.00           N  
ATOM   2072  CA  PRO A 277     -24.547 -25.262  37.320  1.00 28.67           C  
ATOM   2073  C   PRO A 277     -23.523 -26.109  36.544  1.00 33.99           C  
ATOM   2074  O   PRO A 277     -23.667 -26.314  35.337  1.00 31.93           O  
ATOM   2075  CB  PRO A 277     -25.713 -26.152  37.779  1.00 23.85           C  
ATOM   2076  CG  PRO A 277     -26.966 -25.314  37.592  1.00 29.45           C  
ATOM   2077  CD  PRO A 277     -26.610 -24.269  36.536  1.00 28.32           C  
ATOM   2078  N   ALA A 278     -22.491 -26.605  37.240  1.00 31.40           N  
ATOM   2079  CA  ALA A 278     -21.403 -27.371  36.639  1.00 28.42           C  
ATOM   2080  C   ALA A 278     -21.846 -28.744  36.090  1.00 28.93           C  
ATOM   2081  O   ALA A 278     -21.248 -29.237  35.136  1.00 25.96           O  
ATOM   2082  CB  ALA A 278     -20.307 -27.551  37.694  1.00 26.96           C  
ATOM   2083  N   GLN A 279     -22.925 -29.335  36.632  1.00 28.41           N  
ATOM   2084  CA  GLN A 279     -23.500 -30.587  36.143  1.00 30.33           C  
ATOM   2085  C   GLN A 279     -24.258 -30.400  34.810  1.00 33.06           C  
ATOM   2086  O   GLN A 279     -24.290 -31.334  34.013  1.00 29.64           O  
ATOM   2087  CB  GLN A 279     -24.448 -31.156  37.226  1.00 23.47           C  
ATOM   2088  CG  GLN A 279     -25.027 -32.560  36.930  1.00 23.74           C  
ATOM   2089  CD  GLN A 279     -23.954 -33.649  36.809  1.00 33.49           C  
ATOM   2090  OE1 GLN A 279     -23.122 -33.808  37.698  1.00 42.40           O  
ATOM   2091  NE2 GLN A 279     -23.965 -34.405  35.711  1.00 30.82           N  
ATOM   2092  N   VAL A 280     -24.827 -29.210  34.537  1.00 24.82           N  
ATOM   2093  CA  VAL A 280     -25.552 -28.882  33.300  1.00 33.54           C  
ATOM   2094  C   VAL A 280     -24.613 -28.832  32.074  1.00 31.38           C  
ATOM   2095  O   VAL A 280     -25.036 -29.204  30.978  1.00 33.93           O  
ATOM   2096  CB  VAL A 280     -26.331 -27.546  33.496  1.00 34.75           C  
ATOM   2097  CG1 VAL A 280     -26.972 -26.984  32.211  1.00 30.77           C  
ATOM   2098  CG2 VAL A 280     -27.422 -27.696  34.572  1.00 25.24           C  
ATOM   2099  N   LEU A 281     -23.342 -28.433  32.261  1.00 30.01           N  
ATOM   2100  CA  LEU A 281     -22.314 -28.432  31.216  1.00 30.05           C  
ATOM   2101  C   LEU A 281     -21.765 -29.852  30.955  1.00 27.76           C  
ATOM   2102  O   LEU A 281     -21.355 -30.140  29.831  1.00 33.36           O  
ATOM   2103  CB  LEU A 281     -21.136 -27.524  31.644  1.00 26.59           C  
ATOM   2104  CG  LEU A 281     -21.493 -26.052  31.965  1.00 28.04           C  
ATOM   2105  CD1 LEU A 281     -20.217 -25.242  32.243  1.00 27.45           C  
ATOM   2106  CD2 LEU A 281     -22.319 -25.371  30.861  1.00 24.18           C  
ATOM   2107  N   VAL A 282     -21.793 -30.741  31.966  1.00 24.60           N  
ATOM   2108  CA  VAL A 282     -21.409 -32.154  31.869  1.00 30.33           C  
ATOM   2109  C   VAL A 282     -22.493 -32.982  31.143  1.00 33.63           C  
ATOM   2110  O   VAL A 282     -22.144 -33.897  30.396  1.00 34.80           O  
ATOM   2111  CB  VAL A 282     -21.132 -32.700  33.303  1.00 23.95           C  
ATOM   2112  CG1 VAL A 282     -21.054 -34.235  33.406  1.00 24.10           C  
ATOM   2113  CG2 VAL A 282     -19.837 -32.097  33.876  1.00 23.86           C  
ATOM   2114  N   ASN A 283     -23.788 -32.656  31.328  1.00 32.75           N  
ATOM   2115  CA  ASN A 283     -24.932 -33.358  30.726  1.00 32.23           C  
ATOM   2116  C   ASN A 283     -25.081 -33.125  29.209  1.00 31.93           C  
ATOM   2117  O   ASN A 283     -25.803 -33.878  28.555  1.00 31.18           O  
ATOM   2118  CB  ASN A 283     -26.256 -32.913  31.401  1.00 30.33           C  
ATOM   2119  CG  ASN A 283     -26.412 -33.341  32.865  1.00 33.60           C  
ATOM   2120  OD1 ASN A 283     -25.813 -34.315  33.316  1.00 33.22           O  
ATOM   2121  ND2 ASN A 283     -27.211 -32.589  33.626  1.00 30.13           N  
ATOM   2122  N   HIS A 284     -24.394 -32.114  28.652  1.00 24.43           N  
ATOM   2123  CA  HIS A 284     -24.395 -31.757  27.232  1.00 33.00           C  
ATOM   2124  C   HIS A 284     -22.986 -31.809  26.622  1.00 34.33           C  
ATOM   2125  O   HIS A 284     -22.794 -31.338  25.500  1.00 34.18           O  
ATOM   2126  CB  HIS A 284     -25.065 -30.380  27.032  1.00 32.38           C  
ATOM   2127  CG  HIS A 284     -26.504 -30.315  27.481  1.00 42.07           C  
ATOM   2128  ND1 HIS A 284     -26.874 -29.978  28.771  1.00 44.72           N  
ATOM   2129  CD2 HIS A 284     -27.679 -30.588  26.817  1.00 31.89           C  
ATOM   2130  CE1 HIS A 284     -28.207 -30.036  28.826  1.00 38.32           C  
ATOM   2131  NE2 HIS A 284     -28.763 -30.406  27.678  1.00 40.01           N  
ATOM   2132  N   GLU A 285     -22.005 -32.383  27.344  1.00 34.17           N  
ATOM   2133  CA  GLU A 285     -20.594 -32.415  26.966  1.00 33.28           C  
ATOM   2134  C   GLU A 285     -20.345 -33.288  25.726  1.00 31.74           C  
ATOM   2135  O   GLU A 285     -19.697 -32.821  24.798  1.00 26.88           O  
ATOM   2136  CB  GLU A 285     -19.756 -32.935  28.152  1.00 28.94           C  
ATOM   2137  CG  GLU A 285     -18.245 -32.661  28.004  1.00 30.34           C  
ATOM   2138  CD  GLU A 285     -17.396 -33.713  28.710  1.00 34.90           C  
ATOM   2139  OE1 GLU A 285     -16.812 -34.617  28.119  1.00 33.45           O  
ATOM   2140  OE2 GLU A 285     -17.363 -33.535  30.062  1.00 30.99           O1-
ATOM   2141  N   TRP A 286     -20.868 -34.524  25.682  1.00 26.72           N  
ATOM   2142  CA  TRP A 286     -20.652 -35.479  24.585  1.00 32.01           C  
ATOM   2143  C   TRP A 286     -21.458 -35.156  23.314  1.00 35.78           C  
ATOM   2144  O   TRP A 286     -21.145 -35.684  22.247  1.00 32.35           O  
ATOM   2145  CB  TRP A 286     -21.059 -36.881  25.075  1.00 26.15           C  
ATOM   2146  CG  TRP A 286     -20.211 -37.413  26.189  1.00 30.54           C  
ATOM   2147  CD1 TRP A 286     -20.548 -37.423  27.498  1.00 30.84           C  
ATOM   2148  CD2 TRP A 286     -18.878 -38.002  26.110  1.00 26.55           C  
ATOM   2149  NE1 TRP A 286     -19.514 -37.963  28.232  1.00 25.87           N  
ATOM   2150  CE2 TRP A 286     -18.459 -38.341  27.430  1.00 28.66           C  
ATOM   2151  CE3 TRP A 286     -17.979 -38.294  25.057  1.00 26.79           C  
ATOM   2152  CZ2 TRP A 286     -17.217 -38.940  27.694  1.00 23.83           C  
ATOM   2153  CZ3 TRP A 286     -16.727 -38.891  25.310  1.00 25.35           C  
ATOM   2154  CH2 TRP A 286     -16.343 -39.211  26.626  1.00 24.43           C  
ATOM   2155  N   HIS A 287     -22.472 -34.283  23.422  1.00 36.28           N  
ATOM   2156  CA  HIS A 287     -23.384 -33.903  22.346  1.00 34.94           C  
ATOM   2157  C   HIS A 287     -22.801 -32.843  21.394  1.00 34.99           C  
ATOM   2158  O   HIS A 287     -23.394 -32.624  20.338  1.00 44.11           O  
ATOM   2159  CB  HIS A 287     -24.667 -33.337  22.989  1.00 37.41           C  
ATOM   2160  CG  HIS A 287     -25.465 -34.345  23.781  1.00 49.46           C  
ATOM   2161  ND1 HIS A 287     -26.399 -33.976  24.734  1.00 54.02           N  
ATOM   2162  CD2 HIS A 287     -25.495 -35.724  23.753  1.00 46.20           C  
ATOM   2163  CE1 HIS A 287     -26.914 -35.099  25.240  1.00 52.51           C  
ATOM   2164  NE2 HIS A 287     -26.417 -36.199  24.687  1.00 59.58           N  
ATOM   2165  N   VAL A 288     -21.650 -32.220  21.720  1.00 36.90           N  
ATOM   2166  CA  VAL A 288     -20.968 -31.273  20.830  1.00 30.26           C  
ATOM   2167  C   VAL A 288     -19.926 -31.960  19.925  1.00 30.86           C  
ATOM   2168  O   VAL A 288     -19.349 -31.282  19.076  1.00 34.34           O  
ATOM   2169  CB  VAL A 288     -20.349 -30.079  21.611  1.00 31.90           C  
ATOM   2170  CG1 VAL A 288     -21.388 -29.389  22.505  1.00 34.01           C  
ATOM   2171  CG2 VAL A 288     -19.070 -30.382  22.405  1.00 22.44           C  
ATOM   2172  N   LEU A 289     -19.729 -33.291  20.032  1.00 28.61           N  
ATOM   2173  CA  LEU A 289     -18.958 -34.078  19.063  1.00 31.47           C  
ATOM   2174  C   LEU A 289     -19.708 -34.086  17.712  1.00 35.32           C  
ATOM   2175  O   LEU A 289     -20.914 -34.339  17.702  1.00 34.79           O  
ATOM   2176  CB  LEU A 289     -18.769 -35.535  19.549  1.00 22.19           C  
ATOM   2177  CG  LEU A 289     -17.830 -35.715  20.761  1.00 26.54           C  
ATOM   2178  CD1 LEU A 289     -17.828 -37.173  21.242  1.00 16.75           C  
ATOM   2179  CD2 LEU A 289     -16.387 -35.258  20.476  1.00 25.36           C  
ATOM   2180  N   PRO A 290     -19.032 -33.788  16.580  1.00 34.08           N  
ATOM   2181  CA  PRO A 290     -19.690 -33.574  15.281  1.00 33.67           C  
ATOM   2182  C   PRO A 290     -20.135 -34.862  14.564  1.00 34.58           C  
ATOM   2183  O   PRO A 290     -20.987 -34.784  13.682  1.00 41.20           O  
ATOM   2184  CB  PRO A 290     -18.634 -32.840  14.442  1.00 31.84           C  
ATOM   2185  CG  PRO A 290     -17.310 -33.324  15.009  1.00 40.19           C  
ATOM   2186  CD  PRO A 290     -17.590 -33.555  16.487  1.00 32.87           C  
ATOM   2187  N   GLN A 291     -19.568 -36.023  14.932  1.00 37.51           N  
ATOM   2188  CA  GLN A 291     -19.826 -37.335  14.341  1.00 34.40           C  
ATOM   2189  C   GLN A 291     -19.868 -38.420  15.424  1.00 32.41           C  
ATOM   2190  O   GLN A 291     -19.317 -38.242  16.514  1.00 36.76           O  
ATOM   2191  CB  GLN A 291     -18.785 -37.651  13.235  1.00 41.43           C  
ATOM   2192  CG  GLN A 291     -18.853 -36.773  11.965  1.00 43.40           C  
ATOM   2193  CD  GLN A 291     -20.178 -36.876  11.202  1.00 53.77           C  
ATOM   2194  OE1 GLN A 291     -20.815 -37.927  11.179  1.00 48.56           O  
ATOM   2195  NE2 GLN A 291     -20.607 -35.776  10.581  1.00 42.95           N  
ATOM   2196  N   GLU A 292     -20.480 -39.569  15.086  1.00 32.38           N  
ATOM   2197  CA  GLU A 292     -20.467 -40.807  15.869  1.00 29.72           C  
ATOM   2198  C   GLU A 292     -19.032 -41.355  15.922  1.00 35.49           C  
ATOM   2199  O   GLU A 292     -18.382 -41.488  14.883  1.00 37.52           O  
ATOM   2200  CB  GLU A 292     -21.427 -41.823  15.216  1.00 33.26           C  
ATOM   2201  CG  GLU A 292     -21.523 -43.180  15.952  1.00 48.14           C  
ATOM   2202  CD  GLU A 292     -22.430 -44.202  15.260  1.00 55.58           C  
ATOM   2203  OE1 GLU A 292     -22.716 -44.022  14.055  1.00 50.51           O  
ATOM   2204  OE2 GLU A 292     -22.815 -45.166  15.956  1.00 61.30           O1-
ATOM   2205  N   SER A 293     -18.529 -41.605  17.140  1.00 27.52           N  
ATOM   2206  CA  SER A 293     -17.113 -41.832  17.403  1.00 25.58           C  
ATOM   2207  C   SER A 293     -16.850 -42.695  18.642  1.00 27.39           C  
ATOM   2208  O   SER A 293     -17.701 -42.816  19.520  1.00 32.07           O  
ATOM   2209  CB  SER A 293     -16.367 -40.481  17.415  1.00 24.93           C  
ATOM   2210  OG  SER A 293     -16.830 -39.642  18.454  1.00 27.41           O  
ATOM   2211  N   VAL A 294     -15.628 -43.244  18.713  1.00 27.30           N  
ATOM   2212  CA  VAL A 294     -14.987 -43.803  19.902  1.00 23.38           C  
ATOM   2213  C   VAL A 294     -13.548 -43.278  19.947  1.00 24.64           C  
ATOM   2214  O   VAL A 294     -12.901 -43.152  18.904  1.00 23.18           O  
ATOM   2215  CB  VAL A 294     -15.096 -45.349  19.988  1.00 24.79           C  
ATOM   2216  CG1 VAL A 294     -16.549 -45.824  20.132  1.00 26.24           C  
ATOM   2217  CG2 VAL A 294     -14.370 -46.106  18.858  1.00 23.02           C  
ATOM   2218  N   PHE A 295     -13.064 -42.945  21.155  1.00 24.25           N  
ATOM   2219  CA  PHE A 295     -11.737 -42.382  21.421  1.00 18.76           C  
ATOM   2220  C   PHE A 295     -11.666 -40.910  20.954  1.00 22.92           C  
ATOM   2221  O   PHE A 295     -10.657 -40.482  20.399  1.00 24.32           O  
ATOM   2222  CB  PHE A 295     -10.603 -43.307  20.888  1.00 17.57           C  
ATOM   2223  CG  PHE A 295      -9.309 -43.384  21.694  1.00 20.30           C  
ATOM   2224  CD1 PHE A 295      -8.810 -42.284  22.427  1.00 17.45           C  
ATOM   2225  CD2 PHE A 295      -8.591 -44.600  21.714  1.00 18.14           C  
ATOM   2226  CE1 PHE A 295      -7.633 -42.408  23.189  1.00 18.18           C  
ATOM   2227  CE2 PHE A 295      -7.407 -44.721  22.465  1.00 19.72           C  
ATOM   2228  CZ  PHE A 295      -6.931 -43.626  23.210  1.00 15.67           C  
ATOM   2229  N   ARG A 296     -12.758 -40.151  21.143  1.00 18.05           N  
ATOM   2230  CA  ARG A 296     -12.889 -38.725  20.849  1.00 21.16           C  
ATOM   2231  C   ARG A 296     -13.585 -38.042  22.019  1.00 23.12           C  
ATOM   2232  O   ARG A 296     -14.572 -38.556  22.544  1.00 20.28           O  
ATOM   2233  CB  ARG A 296     -13.643 -38.471  19.530  1.00 18.49           C  
ATOM   2234  CG  ARG A 296     -12.881 -38.838  18.251  1.00 23.57           C  
ATOM   2235  CD  ARG A 296     -11.640 -37.966  18.002  1.00 25.95           C  
ATOM   2236  NE  ARG A 296     -11.019 -38.297  16.715  1.00 28.30           N  
ATOM   2237  CZ  ARG A 296     -10.138 -39.289  16.510  1.00 27.16           C  
ATOM   2238  NH1 ARG A 296      -9.752 -40.093  17.509  1.00 21.89           N  
ATOM   2239  NH2 ARG A 296      -9.646 -39.478  15.281  1.00 22.49           N1+
ATOM   2240  N   PHE A 297     -13.044 -36.884  22.417  1.00 21.88           N  
ATOM   2241  CA  PHE A 297     -13.401 -36.149  23.625  1.00 22.59           C  
ATOM   2242  C   PHE A 297     -13.610 -34.687  23.224  1.00 24.31           C  
ATOM   2243  O   PHE A 297     -12.836 -34.143  22.434  1.00 25.76           O  
ATOM   2244  CB  PHE A 297     -12.300 -36.352  24.692  1.00 18.27           C  
ATOM   2245  CG  PHE A 297     -11.759 -37.774  24.786  1.00 17.67           C  
ATOM   2246  CD1 PHE A 297     -12.595 -38.831  25.199  1.00 18.03           C  
ATOM   2247  CD2 PHE A 297     -10.434 -38.050  24.384  1.00 19.89           C  
ATOM   2248  CE1 PHE A 297     -12.112 -40.154  25.208  1.00 20.47           C  
ATOM   2249  CE2 PHE A 297      -9.948 -39.371  24.410  1.00 19.79           C  
ATOM   2250  CZ  PHE A 297     -10.786 -40.423  24.822  1.00 19.51           C  
ATOM   2251  N   SER A 298     -14.688 -34.071  23.730  1.00 24.71           N  
ATOM   2252  CA  SER A 298     -15.207 -32.784  23.265  1.00 27.45           C  
ATOM   2253  C   SER A 298     -14.324 -31.581  23.615  1.00 26.14           C  
ATOM   2254  O   SER A 298     -14.243 -30.641  22.826  1.00 28.28           O  
ATOM   2255  CB  SER A 298     -16.583 -32.568  23.907  1.00 23.34           C  
ATOM   2256  OG  SER A 298     -17.528 -33.348  23.217  1.00 30.43           O  
ATOM   2257  N   PHE A 299     -13.664 -31.615  24.779  1.00 23.00           N  
ATOM   2258  CA  PHE A 299     -12.885 -30.509  25.314  1.00 23.92           C  
ATOM   2259  C   PHE A 299     -11.503 -31.040  25.681  1.00 27.99           C  
ATOM   2260  O   PHE A 299     -11.320 -31.699  26.705  1.00 21.70           O  
ATOM   2261  CB  PHE A 299     -13.662 -29.843  26.462  1.00 23.64           C  
ATOM   2262  CG  PHE A 299     -14.965 -29.197  26.022  1.00 25.23           C  
ATOM   2263  CD1 PHE A 299     -14.942 -28.076  25.166  1.00 27.98           C  
ATOM   2264  CD2 PHE A 299     -16.202 -29.744  26.423  1.00 22.29           C  
ATOM   2265  CE1 PHE A 299     -16.144 -27.509  24.705  1.00 23.47           C  
ATOM   2266  CE2 PHE A 299     -17.407 -29.180  25.958  1.00 25.92           C  
ATOM   2267  CZ  PHE A 299     -17.375 -28.066  25.097  1.00 24.79           C  
ATOM   2268  N   VAL A 300     -10.549 -30.750  24.787  1.00 22.10           N  
ATOM   2269  CA  VAL A 300      -9.147 -31.156  24.792  1.00 22.42           C  
ATOM   2270  C   VAL A 300      -8.285 -29.907  24.496  1.00 20.22           C  
ATOM   2271  O   VAL A 300      -8.818 -28.943  23.941  1.00 21.24           O  
ATOM   2272  CB  VAL A 300      -8.937 -32.333  23.791  1.00 23.10           C  
ATOM   2273  CG1 VAL A 300      -9.806 -33.554  24.134  1.00 18.44           C  
ATOM   2274  CG2 VAL A 300      -9.141 -31.940  22.315  1.00 20.54           C  
ATOM   2275  N   PRO A 301      -6.976 -29.895  24.846  1.00 24.37           N  
ATOM   2276  CA  PRO A 301      -6.016 -28.818  24.534  1.00 25.07           C  
ATOM   2277  C   PRO A 301      -6.070 -28.270  23.095  1.00 30.22           C  
ATOM   2278  O   PRO A 301      -5.887 -29.018  22.136  1.00 25.83           O  
ATOM   2279  CB  PRO A 301      -4.643 -29.429  24.833  1.00 23.26           C  
ATOM   2280  CG  PRO A 301      -4.918 -30.428  25.940  1.00 26.00           C  
ATOM   2281  CD  PRO A 301      -6.329 -30.929  25.658  1.00 19.57           C  
ATOM   2282  N   VAL A 302      -6.333 -26.963  22.953  1.00 28.76           N  
ATOM   2283  CA  VAL A 302      -6.426 -26.277  21.667  1.00 28.19           C  
ATOM   2284  C   VAL A 302      -5.031 -25.768  21.260  1.00 34.31           C  
ATOM   2285  O   VAL A 302      -4.289 -25.231  22.083  1.00 32.40           O  
ATOM   2286  CB  VAL A 302      -7.455 -25.112  21.780  1.00 33.01           C  
ATOM   2287  CG1 VAL A 302      -7.111 -24.027  22.822  1.00 33.69           C  
ATOM   2288  CG2 VAL A 302      -7.771 -24.472  20.415  1.00 35.82           C  
ATOM   2289  N   VAL A 303      -4.692 -25.921  19.971  1.00 38.19           N  
ATOM   2290  CA  VAL A 303      -3.508 -25.323  19.355  1.00 37.52           C  
ATOM   2291  C   VAL A 303      -3.934 -23.913  18.919  1.00 38.56           C  
ATOM   2292  O   VAL A 303      -4.739 -23.770  18.000  1.00 42.58           O  
ATOM   2293  CB  VAL A 303      -3.075 -26.174  18.129  1.00 39.71           C  
ATOM   2294  CG1 VAL A 303      -1.891 -25.544  17.370  1.00 36.03           C  
ATOM   2295  CG2 VAL A 303      -2.712 -27.610  18.545  1.00 37.39           C  
ATOM   2296  N   ASP A 304      -3.418 -22.893  19.618  1.00 38.42           N  
ATOM   2297  CA  ASP A 304      -3.850 -21.494  19.538  1.00 42.73           C  
ATOM   2298  C   ASP A 304      -2.674 -20.515  19.368  1.00 44.58           C  
ATOM   2299  O   ASP A 304      -2.907 -19.318  19.202  1.00 50.09           O  
ATOM   2300  CB  ASP A 304      -4.754 -21.159  20.753  1.00 41.11           C  
ATOM   2301  CG  ASP A 304      -4.072 -21.153  22.135  1.00 40.98           C  
ATOM   2302  OD1 ASP A 304      -2.999 -21.782  22.283  1.00 40.45           O  
ATOM   2303  OD2 ASP A 304      -4.654 -20.515  23.037  1.00 50.49           O1-
ATOM   2304  N   GLY A 305      -1.428 -21.011  19.409  1.00 39.12           N  
ATOM   2305  CA  GLY A 305      -0.206 -20.224  19.302  1.00 37.31           C  
ATOM   2306  C   GLY A 305       0.383 -19.771  20.648  1.00 44.74           C  
ATOM   2307  O   GLY A 305       1.471 -19.197  20.643  1.00 46.74           O  
ATOM   2308  N   ASP A 306      -0.305 -20.017  21.780  1.00 41.02           N  
ATOM   2309  CA  ASP A 306       0.112 -19.589  23.119  1.00 38.02           C  
ATOM   2310  C   ASP A 306       0.888 -20.723  23.818  1.00 43.86           C  
ATOM   2311  O   ASP A 306       2.119 -20.695  23.815  1.00 40.78           O  
ATOM   2312  CB  ASP A 306      -1.132 -19.124  23.923  1.00 37.18           C  
ATOM   2313  CG  ASP A 306      -0.850 -18.654  25.359  1.00 47.53           C  
ATOM   2314  OD1 ASP A 306       0.260 -18.129  25.598  1.00 39.59           O  
ATOM   2315  OD2 ASP A 306      -1.762 -18.820  26.198  1.00 52.97           O1-
ATOM   2316  N   PHE A 307       0.186 -21.715  24.404  1.00 38.70           N  
ATOM   2317  CA  PHE A 307       0.786 -22.853  25.112  1.00 31.70           C  
ATOM   2318  C   PHE A 307       1.507 -23.775  24.113  1.00 37.55           C  
ATOM   2319  O   PHE A 307       2.670 -24.118  24.318  1.00 40.20           O  
ATOM   2320  CB  PHE A 307      -0.314 -23.632  25.880  1.00 35.00           C  
ATOM   2321  CG  PHE A 307       0.193 -24.613  26.934  1.00 30.59           C  
ATOM   2322  CD1 PHE A 307       0.739 -25.861  26.560  1.00 27.47           C  
ATOM   2323  CD2 PHE A 307       0.121 -24.278  28.304  1.00 30.22           C  
ATOM   2324  CE1 PHE A 307       1.241 -26.743  27.536  1.00 29.22           C  
ATOM   2325  CE2 PHE A 307       0.607 -25.168  29.282  1.00 26.08           C  
ATOM   2326  CZ  PHE A 307       1.181 -26.394  28.897  1.00 26.19           C  
ATOM   2327  N   LEU A 308       0.820 -24.124  23.016  1.00 33.65           N  
ATOM   2328  CA  LEU A 308       1.360 -24.851  21.876  1.00 39.58           C  
ATOM   2329  C   LEU A 308       1.482 -23.829  20.738  1.00 40.30           C  
ATOM   2330  O   LEU A 308       0.478 -23.438  20.139  1.00 44.59           O  
ATOM   2331  CB  LEU A 308       0.383 -25.994  21.506  1.00 35.62           C  
ATOM   2332  CG  LEU A 308       0.137 -27.035  22.623  1.00 41.43           C  
ATOM   2333  CD1 LEU A 308      -0.950 -28.038  22.206  1.00 33.84           C  
ATOM   2334  CD2 LEU A 308       1.425 -27.769  23.040  1.00 30.55           C  
ATOM   2335  N   SER A 309       2.721 -23.377  20.471  1.00 34.30           N  
ATOM   2336  CA  SER A 309       3.077 -22.376  19.456  1.00 44.40           C  
ATOM   2337  C   SER A 309       2.845 -22.845  18.003  1.00 43.27           C  
ATOM   2338  O   SER A 309       2.717 -22.018  17.101  1.00 50.15           O  
ATOM   2339  CB  SER A 309       4.540 -21.938  19.687  1.00 38.91           C  
ATOM   2340  OG  SER A 309       5.478 -22.952  19.381  1.00 45.78           O  
ATOM   2341  N   ASP A 310       2.752 -24.166  17.804  1.00 45.10           N  
ATOM   2342  CA  ASP A 310       2.341 -24.877  16.598  1.00 44.33           C  
ATOM   2343  C   ASP A 310       1.642 -26.179  17.035  1.00 40.79           C  
ATOM   2344  O   ASP A 310       1.499 -26.439  18.231  1.00 40.13           O  
ATOM   2345  CB  ASP A 310       3.556 -25.038  15.641  1.00 47.92           C  
ATOM   2346  CG  ASP A 310       3.237 -25.267  14.156  1.00 52.63           C  
ATOM   2347  OD1 ASP A 310       2.071 -25.580  13.826  1.00 45.33           O  
ATOM   2348  OD2 ASP A 310       4.195 -25.143  13.363  1.00 53.26           O1-
ATOM   2349  N   THR A 311       1.212 -27.015  16.080  1.00 40.30           N  
ATOM   2350  CA  THR A 311       0.691 -28.364  16.320  1.00 39.03           C  
ATOM   2351  C   THR A 311       1.781 -29.250  16.971  1.00 39.52           C  
ATOM   2352  O   THR A 311       2.941 -29.120  16.578  1.00 41.00           O  
ATOM   2353  CB  THR A 311       0.188 -28.981  14.988  1.00 44.58           C  
ATOM   2354  OG1 THR A 311       1.236 -29.183  14.057  1.00 44.53           O  
ATOM   2355  CG2 THR A 311      -0.933 -28.172  14.318  1.00 34.09           C  
ATOM   2356  N   PRO A 312       1.454 -30.133  17.946  1.00 38.37           N  
ATOM   2357  CA  PRO A 312       2.409 -31.061  18.580  1.00 36.87           C  
ATOM   2358  C   PRO A 312       3.286 -31.861  17.603  1.00 37.32           C  
ATOM   2359  O   PRO A 312       4.480 -31.992  17.849  1.00 37.83           O  
ATOM   2360  CB  PRO A 312       1.562 -32.008  19.434  1.00 32.85           C  
ATOM   2361  CG  PRO A 312       0.299 -31.228  19.736  1.00 32.08           C  
ATOM   2362  CD  PRO A 312       0.137 -30.251  18.571  1.00 36.52           C  
ATOM   2363  N   GLU A 313       2.706 -32.317  16.476  0.55 40.47           N  
ATOM   2364  CA  GLU A 313       3.375 -32.936  15.330  0.55 41.44           C  
ATOM   2365  C   GLU A 313       4.557 -32.105  14.799  0.55 43.10           C  
ATOM   2366  O   GLU A 313       5.675 -32.610  14.731  0.55 44.36           O  
ATOM   2367  CB  GLU A 313       2.319 -33.252  14.243  0.55 40.94           C  
ATOM   2368  CG  GLU A 313       2.879 -33.708  12.872  0.55 40.68           C  
ATOM   2369  CD  GLU A 313       1.802 -34.018  11.826  0.55 42.16           C  
ATOM   2370  OE1 GLU A 313       0.617 -33.707  12.081  0.55 38.56           O  
ATOM   2371  OE2 GLU A 313       2.192 -34.560  10.769  0.55 45.91           O1-
ATOM   2372  N   ALA A 314       4.310 -30.826  14.469  1.00 39.34           N  
ATOM   2373  CA  ALA A 314       5.297 -29.887  13.936  1.00 40.75           C  
ATOM   2374  C   ALA A 314       6.381 -29.499  14.957  1.00 43.85           C  
ATOM   2375  O   ALA A 314       7.530 -29.305  14.564  1.00 43.87           O  
ATOM   2376  CB  ALA A 314       4.564 -28.619  13.476  1.00 41.36           C  
ATOM   2377  N   LEU A 315       6.038 -29.429  16.256  1.00 45.66           N  
ATOM   2378  CA  LEU A 315       6.966 -29.121  17.349  1.00 37.09           C  
ATOM   2379  C   LEU A 315       7.880 -30.318  17.690  1.00 38.04           C  
ATOM   2380  O   LEU A 315       9.013 -30.104  18.122  1.00 38.97           O  
ATOM   2381  CB  LEU A 315       6.162 -28.719  18.610  1.00 40.59           C  
ATOM   2382  CG  LEU A 315       5.305 -27.439  18.473  1.00 43.56           C  
ATOM   2383  CD1 LEU A 315       4.415 -27.235  19.709  1.00 36.99           C  
ATOM   2384  CD2 LEU A 315       6.152 -26.183  18.218  1.00 44.42           C  
ATOM   2385  N   ILE A 316       7.422 -31.563  17.459  1.00 36.19           N  
ATOM   2386  CA  ILE A 316       8.208 -32.797  17.584  1.00 39.95           C  
ATOM   2387  C   ILE A 316       9.159 -32.950  16.385  1.00 40.32           C  
ATOM   2388  O   ILE A 316      10.273 -33.433  16.568  1.00 44.96           O  
ATOM   2389  CB  ILE A 316       7.247 -34.024  17.667  1.00 37.42           C  
ATOM   2390  CG1 ILE A 316       6.512 -34.055  19.020  1.00 38.94           C  
ATOM   2391  CG2 ILE A 316       7.926 -35.393  17.425  1.00 34.48           C  
ATOM   2392  CD1 ILE A 316       5.233 -34.898  18.983  1.00 33.67           C  
ATOM   2393  N   ASN A 317       8.732 -32.562  15.172  1.00 51.63           N  
ATOM   2394  CA  ASN A 317       9.502 -32.725  13.934  1.00 48.94           C  
ATOM   2395  C   ASN A 317      10.603 -31.657  13.776  1.00 47.69           C  
ATOM   2396  O   ASN A 317      11.580 -31.913  13.073  1.00 56.86           O  
ATOM   2397  CB  ASN A 317       8.552 -32.611  12.712  1.00 46.15           C  
ATOM   2398  CG  ASN A 317       7.543 -33.754  12.507  1.00 52.93           C  
ATOM   2399  OD1 ASN A 317       6.777 -33.716  11.547  1.00 56.06           O  
ATOM   2400  ND2 ASN A 317       7.517 -34.773  13.371  1.00 55.78           N  
ATOM   2401  N   ALA A 318      10.452 -30.483  14.415  1.00 50.93           N  
ATOM   2402  CA  ALA A 318      11.362 -29.340  14.311  1.00 46.95           C  
ATOM   2403  C   ALA A 318      12.220 -29.113  15.571  1.00 51.65           C  
ATOM   2404  O   ALA A 318      13.140 -28.296  15.522  1.00 52.04           O  
ATOM   2405  CB  ALA A 318      10.505 -28.081  14.091  1.00 43.38           C  
ATOM   2406  N   GLY A 319      11.928 -29.795  16.691  1.00 49.62           N  
ATOM   2407  CA  GLY A 319      12.569 -29.559  17.984  1.00 37.36           C  
ATOM   2408  C   GLY A 319      13.923 -30.260  18.147  1.00 41.98           C  
ATOM   2409  O   GLY A 319      14.129 -31.355  17.626  1.00 45.58           O  
ATOM   2410  N   ASP A 320      14.825 -29.640  18.921  1.00 37.58           N  
ATOM   2411  CA  ASP A 320      16.075 -30.234  19.396  1.00 43.63           C  
ATOM   2412  C   ASP A 320      15.797 -30.832  20.788  1.00 44.73           C  
ATOM   2413  O   ASP A 320      15.190 -30.175  21.636  1.00 42.42           O  
ATOM   2414  CB  ASP A 320      17.146 -29.114  19.475  1.00 40.28           C  
ATOM   2415  CG  ASP A 320      18.535 -29.538  19.976  1.00 51.11           C  
ATOM   2416  OD1 ASP A 320      18.803 -30.758  20.031  1.00 52.23           O  
ATOM   2417  OD2 ASP A 320      19.324 -28.618  20.280  1.00 57.71           O1-
ATOM   2418  N   PHE A 321      16.232 -32.083  21.001  1.00 40.53           N  
ATOM   2419  CA  PHE A 321      15.929 -32.897  22.178  1.00 34.15           C  
ATOM   2420  C   PHE A 321      17.182 -33.531  22.802  1.00 41.70           C  
ATOM   2421  O   PHE A 321      17.061 -34.503  23.546  1.00 38.14           O  
ATOM   2422  CB  PHE A 321      14.799 -33.901  21.860  1.00 31.78           C  
ATOM   2423  CG  PHE A 321      13.482 -33.266  21.447  1.00 37.41           C  
ATOM   2424  CD1 PHE A 321      12.654 -32.657  22.413  1.00 30.90           C  
ATOM   2425  CD2 PHE A 321      13.086 -33.275  20.093  1.00 34.59           C  
ATOM   2426  CE1 PHE A 321      11.436 -32.062  22.028  1.00 30.60           C  
ATOM   2427  CE2 PHE A 321      11.870 -32.678  19.710  1.00 37.44           C  
ATOM   2428  CZ  PHE A 321      11.045 -32.071  20.675  1.00 38.03           C  
ATOM   2429  N   HIS A 322      18.380 -32.971  22.548  1.00 39.99           N  
ATOM   2430  CA  HIS A 322      19.627 -33.358  23.215  1.00 45.55           C  
ATOM   2431  C   HIS A 322      19.583 -32.995  24.710  1.00 42.42           C  
ATOM   2432  O   HIS A 322      19.226 -31.874  25.072  1.00 41.22           O  
ATOM   2433  CB  HIS A 322      20.835 -32.674  22.544  1.00 43.13           C  
ATOM   2434  CG  HIS A 322      21.208 -33.251  21.200  1.00 40.16           C  
ATOM   2435  ND1 HIS A 322      20.631 -32.833  20.015  1.00 37.83           N  
ATOM   2436  CD2 HIS A 322      22.087 -34.252  20.847  1.00 35.53           C  
ATOM   2437  CE1 HIS A 322      21.164 -33.562  19.032  1.00 40.44           C  
ATOM   2438  NE2 HIS A 322      22.054 -34.448  19.463  1.00 38.10           N  
ATOM   2439  N   GLY A 323      19.932 -33.969  25.565  1.00 38.52           N  
ATOM   2440  CA  GLY A 323      19.908 -33.868  27.023  1.00 41.24           C  
ATOM   2441  C   GLY A 323      18.613 -34.378  27.675  1.00 40.91           C  
ATOM   2442  O   GLY A 323      18.559 -34.459  28.902  1.00 45.29           O  
ATOM   2443  N   LEU A 324      17.589 -34.740  26.882  1.00 37.18           N  
ATOM   2444  CA  LEU A 324      16.341 -35.348  27.342  1.00 34.07           C  
ATOM   2445  C   LEU A 324      16.496 -36.879  27.357  1.00 26.56           C  
ATOM   2446  O   LEU A 324      17.139 -37.460  26.482  1.00 30.78           O  
ATOM   2447  CB  LEU A 324      15.219 -34.960  26.343  1.00 34.43           C  
ATOM   2448  CG  LEU A 324      13.803 -35.520  26.623  1.00 31.32           C  
ATOM   2449  CD1 LEU A 324      13.235 -35.097  27.988  1.00 27.23           C  
ATOM   2450  CD2 LEU A 324      12.835 -35.135  25.493  1.00 26.28           C  
ATOM   2451  N   GLN A 325      15.852 -37.526  28.339  1.00 26.91           N  
ATOM   2452  CA  GLN A 325      15.604 -38.965  28.379  1.00 32.12           C  
ATOM   2453  C   GLN A 325      14.089 -39.168  28.483  1.00 29.99           C  
ATOM   2454  O   GLN A 325      13.409 -38.395  29.164  1.00 29.51           O  
ATOM   2455  CB  GLN A 325      16.340 -39.637  29.557  1.00 33.24           C  
ATOM   2456  CG  GLN A 325      17.878 -39.503  29.507  1.00 35.15           C  
ATOM   2457  CD  GLN A 325      18.412 -38.285  30.268  1.00 42.38           C  
ATOM   2458  OE1 GLN A 325      18.039 -38.045  31.415  1.00 44.08           O  
ATOM   2459  NE2 GLN A 325      19.295 -37.515  29.631  1.00 48.06           N  
ATOM   2460  N   VAL A 326      13.569 -40.206  27.806  1.00 29.09           N  
ATOM   2461  CA  VAL A 326      12.141 -40.530  27.733  1.00 27.12           C  
ATOM   2462  C   VAL A 326      11.926 -42.033  27.962  1.00 29.09           C  
ATOM   2463  O   VAL A 326      12.766 -42.849  27.586  1.00 30.47           O  
ATOM   2464  CB  VAL A 326      11.471 -40.003  26.430  1.00 30.99           C  
ATOM   2465  CG1 VAL A 326       9.939 -39.896  26.577  1.00 31.05           C  
ATOM   2466  CG2 VAL A 326      12.010 -38.646  25.954  1.00 36.39           C  
ATOM   2467  N   LEU A 327      10.776 -42.386  28.554  1.00 26.83           N  
ATOM   2468  CA  LEU A 327      10.297 -43.748  28.760  1.00 25.10           C  
ATOM   2469  C   LEU A 327       8.870 -43.827  28.204  1.00 24.82           C  
ATOM   2470  O   LEU A 327       7.898 -43.573  28.910  1.00 26.01           O  
ATOM   2471  CB  LEU A 327      10.463 -44.132  30.246  1.00 23.82           C  
ATOM   2472  CG  LEU A 327       9.881 -45.494  30.685  1.00 26.62           C  
ATOM   2473  CD1 LEU A 327      10.492 -46.671  29.917  1.00 27.61           C  
ATOM   2474  CD2 LEU A 327      10.054 -45.693  32.198  1.00 30.20           C  
ATOM   2475  N   VAL A 328       8.760 -44.155  26.911  1.00 23.86           N  
ATOM   2476  CA  VAL A 328       7.503 -44.309  26.181  1.00 24.94           C  
ATOM   2477  C   VAL A 328       7.070 -45.788  26.198  1.00 24.06           C  
ATOM   2478  O   VAL A 328       7.880 -46.677  26.461  1.00 21.42           O  
ATOM   2479  CB  VAL A 328       7.708 -43.833  24.714  1.00 23.74           C  
ATOM   2480  CG1 VAL A 328       8.118 -42.352  24.642  1.00 22.32           C  
ATOM   2481  CG2 VAL A 328       8.687 -44.693  23.891  1.00 21.83           C  
ATOM   2482  N   GLY A 329       5.800 -46.053  25.869  1.00 18.02           N  
ATOM   2483  CA  GLY A 329       5.295 -47.406  25.678  1.00 18.90           C  
ATOM   2484  C   GLY A 329       3.773 -47.474  25.662  1.00 22.66           C  
ATOM   2485  O   GLY A 329       3.093 -46.450  25.683  1.00 19.46           O  
ATOM   2486  N   VAL A 330       3.260 -48.709  25.571  1.00 17.93           N  
ATOM   2487  CA  VAL A 330       1.857 -49.060  25.344  1.00 18.46           C  
ATOM   2488  C   VAL A 330       1.476 -50.334  26.117  1.00 24.94           C  
ATOM   2489  O   VAL A 330       2.352 -51.048  26.603  1.00 21.09           O  
ATOM   2490  CB  VAL A 330       1.572 -49.157  23.816  1.00 21.64           C  
ATOM   2491  CG1 VAL A 330       1.691 -47.802  23.104  1.00 20.24           C  
ATOM   2492  CG2 VAL A 330       2.424 -50.216  23.094  1.00 19.18           C  
ATOM   2493  N   VAL A 331       0.171 -50.654  26.162  1.00 21.32           N  
ATOM   2494  CA  VAL A 331      -0.328 -52.008  26.426  1.00 23.09           C  
ATOM   2495  C   VAL A 331      -0.462 -52.760  25.085  1.00 26.05           C  
ATOM   2496  O   VAL A 331      -0.386 -52.167  24.008  1.00 23.57           O  
ATOM   2497  CB  VAL A 331      -1.692 -51.981  27.175  1.00 25.63           C  
ATOM   2498  CG1 VAL A 331      -1.550 -51.416  28.597  1.00 18.82           C  
ATOM   2499  CG2 VAL A 331      -2.845 -51.279  26.443  1.00 21.06           C  
ATOM   2500  N   LYS A 332      -0.649 -54.085  25.162  1.00 26.90           N  
ATOM   2501  CA  LYS A 332      -0.707 -54.998  24.021  1.00 29.99           C  
ATOM   2502  C   LYS A 332      -1.966 -54.808  23.148  1.00 29.15           C  
ATOM   2503  O   LYS A 332      -1.903 -55.066  21.946  1.00 27.12           O  
ATOM   2504  CB  LYS A 332      -0.663 -56.431  24.590  1.00 31.15           C  
ATOM   2505  CG  LYS A 332      -0.437 -57.540  23.553  1.00 27.70           C  
ATOM   2506  CD  LYS A 332      -0.405 -58.932  24.201  1.00 34.51           C  
ATOM   2507  CE  LYS A 332      -0.260 -60.061  23.174  1.00 35.15           C  
ATOM   2508  NZ  LYS A 332      -1.469 -60.183  22.340  1.00 46.13           N1+
ATOM   2509  N   ASP A 333      -3.090 -54.360  23.739  1.00 23.08           N  
ATOM   2510  CA  ASP A 333      -4.409 -54.244  23.107  1.00 26.75           C  
ATOM   2511  C   ASP A 333      -5.034 -52.885  23.459  1.00 26.56           C  
ATOM   2512  O   ASP A 333      -5.929 -52.805  24.299  1.00 27.52           O  
ATOM   2513  CB  ASP A 333      -5.315 -55.460  23.444  1.00 25.08           C  
ATOM   2514  CG  ASP A 333      -4.677 -56.835  23.212  1.00 29.59           C  
ATOM   2515  OD1 ASP A 333      -4.785 -57.334  22.071  1.00 32.00           O  
ATOM   2516  OD2 ASP A 333      -4.086 -57.366  24.179  1.00 26.66           O1-
ATOM   2517  N   GLU A 334      -4.539 -51.807  22.827  1.00 26.23           N  
ATOM   2518  CA  GLU A 334      -4.882 -50.414  23.136  1.00 24.52           C  
ATOM   2519  C   GLU A 334      -6.315 -50.018  22.737  1.00 26.78           C  
ATOM   2520  O   GLU A 334      -6.937 -49.224  23.442  1.00 25.34           O  
ATOM   2521  CB  GLU A 334      -3.907 -49.489  22.366  1.00 21.93           C  
ATOM   2522  CG  GLU A 334      -2.516 -49.355  23.011  1.00 19.96           C  
ATOM   2523  CD  GLU A 334      -2.502 -48.599  24.342  1.00 26.36           C  
ATOM   2524  OE1 GLU A 334      -3.555 -48.061  24.745  1.00 24.03           O  
ATOM   2525  OE2 GLU A 334      -1.410 -48.553  24.944  1.00 23.90           O1-
ATOM   2526  N   GLY A 335      -6.831 -50.541  21.614  1.00 23.90           N  
ATOM   2527  CA  GLY A 335      -8.110 -50.124  21.045  1.00 22.42           C  
ATOM   2528  C   GLY A 335      -9.315 -50.962  21.474  1.00 23.54           C  
ATOM   2529  O   GLY A 335     -10.439 -50.522  21.245  1.00 20.98           O  
ATOM   2530  N   SER A 336      -9.092 -52.143  22.078  1.00 23.11           N  
ATOM   2531  CA  SER A 336     -10.097 -53.155  22.428  1.00 26.70           C  
ATOM   2532  C   SER A 336     -11.191 -52.672  23.399  1.00 27.34           C  
ATOM   2533  O   SER A 336     -12.348 -53.075  23.276  1.00 29.04           O  
ATOM   2534  CB  SER A 336      -9.368 -54.388  23.004  1.00 27.44           C  
ATOM   2535  OG  SER A 336      -8.866 -54.177  24.312  1.00 28.54           O  
ATOM   2536  N   TYR A 337     -10.810 -51.804  24.348  1.00 27.57           N  
ATOM   2537  CA  TYR A 337     -11.646 -51.254  25.411  1.00 24.96           C  
ATOM   2538  C   TYR A 337     -12.640 -50.223  24.839  1.00 25.09           C  
ATOM   2539  O   TYR A 337     -13.794 -50.185  25.254  1.00 28.42           O  
ATOM   2540  CB  TYR A 337     -10.675 -50.593  26.423  1.00 29.14           C  
ATOM   2541  CG  TYR A 337     -11.145 -50.281  27.840  1.00 28.05           C  
ATOM   2542  CD1 TYR A 337     -12.507 -50.219  28.208  1.00 28.74           C  
ATOM   2543  CD2 TYR A 337     -10.166 -50.030  28.823  1.00 27.72           C  
ATOM   2544  CE1 TYR A 337     -12.881 -49.859  29.512  1.00 26.86           C  
ATOM   2545  CE2 TYR A 337     -10.538 -49.710  30.140  1.00 27.01           C  
ATOM   2546  CZ  TYR A 337     -11.898 -49.624  30.486  1.00 25.53           C  
ATOM   2547  OH  TYR A 337     -12.262 -49.308  31.759  1.00 26.03           O  
ATOM   2548  N   PHE A 338     -12.221 -49.422  23.851  1.00 22.82           N  
ATOM   2549  CA  PHE A 338     -13.005 -48.334  23.265  1.00 21.85           C  
ATOM   2550  C   PHE A 338     -14.140 -48.811  22.338  1.00 26.20           C  
ATOM   2551  O   PHE A 338     -15.012 -48.010  22.010  1.00 20.06           O  
ATOM   2552  CB  PHE A 338     -12.037 -47.433  22.473  1.00 24.01           C  
ATOM   2553  CG  PHE A 338     -11.091 -46.659  23.371  1.00 20.39           C  
ATOM   2554  CD1 PHE A 338      -9.878 -47.239  23.799  1.00 21.01           C  
ATOM   2555  CD2 PHE A 338     -11.445 -45.371  23.818  1.00 19.20           C  
ATOM   2556  CE1 PHE A 338      -9.041 -46.541  24.690  1.00 22.38           C  
ATOM   2557  CE2 PHE A 338     -10.607 -44.673  24.708  1.00 19.97           C  
ATOM   2558  CZ  PHE A 338      -9.407 -45.261  25.149  1.00 17.92           C  
ATOM   2559  N   LEU A 339     -14.164 -50.095  21.938  1.00 26.33           N  
ATOM   2560  CA  LEU A 339     -15.130 -50.647  20.985  1.00 29.21           C  
ATOM   2561  C   LEU A 339     -16.524 -50.872  21.603  1.00 32.14           C  
ATOM   2562  O   LEU A 339     -17.515 -50.739  20.889  1.00 30.47           O  
ATOM   2563  CB  LEU A 339     -14.604 -51.992  20.430  1.00 24.76           C  
ATOM   2564  CG  LEU A 339     -13.181 -51.942  19.829  1.00 24.66           C  
ATOM   2565  CD1 LEU A 339     -12.719 -53.318  19.335  1.00 25.37           C  
ATOM   2566  CD2 LEU A 339     -13.034 -50.902  18.706  1.00 21.23           C  
ATOM   2567  N   VAL A 340     -16.633 -51.150  22.917  1.00 25.61           N  
ATOM   2568  CA  VAL A 340     -17.923 -51.321  23.608  1.00 24.07           C  
ATOM   2569  C   VAL A 340     -18.626 -49.976  23.924  1.00 30.99           C  
ATOM   2570  O   VAL A 340     -19.741 -49.993  24.446  1.00 33.06           O  
ATOM   2571  CB  VAL A 340     -17.742 -52.170  24.903  1.00 30.08           C  
ATOM   2572  CG1 VAL A 340     -17.264 -53.596  24.585  1.00 28.51           C  
ATOM   2573  CG2 VAL A 340     -16.831 -51.544  25.972  1.00 27.77           C  
ATOM   2574  N   TYR A 341     -18.007 -48.827  23.591  1.00 24.57           N  
ATOM   2575  CA  TYR A 341     -18.535 -47.475  23.803  1.00 20.56           C  
ATOM   2576  C   TYR A 341     -19.125 -46.848  22.523  1.00 24.89           C  
ATOM   2577  O   TYR A 341     -19.541 -45.690  22.575  1.00 23.54           O  
ATOM   2578  CB  TYR A 341     -17.397 -46.570  24.335  1.00 23.39           C  
ATOM   2579  CG  TYR A 341     -17.019 -46.859  25.775  1.00 23.42           C  
ATOM   2580  CD1 TYR A 341     -17.609 -46.127  26.827  1.00 23.97           C  
ATOM   2581  CD2 TYR A 341     -16.090 -47.876  26.069  1.00 21.18           C  
ATOM   2582  CE1 TYR A 341     -17.270 -46.415  28.164  1.00 22.86           C  
ATOM   2583  CE2 TYR A 341     -15.759 -48.170  27.405  1.00 25.11           C  
ATOM   2584  CZ  TYR A 341     -16.348 -47.440  28.455  1.00 23.75           C  
ATOM   2585  OH  TYR A 341     -16.018 -47.729  29.747  1.00 24.33           O  
ATOM   2586  N   GLY A 342     -19.205 -47.576  21.392  1.00 25.46           N  
ATOM   2587  CA  GLY A 342     -19.867 -47.056  20.194  1.00 25.99           C  
ATOM   2588  C   GLY A 342     -19.701 -47.858  18.900  1.00 28.24           C  
ATOM   2589  O   GLY A 342     -20.443 -47.583  17.957  1.00 29.98           O  
ATOM   2590  N   ALA A 343     -18.778 -48.836  18.815  1.00 31.23           N  
ATOM   2591  CA  ALA A 343     -18.629 -49.683  17.624  1.00 31.05           C  
ATOM   2592  C   ALA A 343     -19.746 -50.753  17.616  1.00 31.62           C  
ATOM   2593  O   ALA A 343     -20.052 -51.304  18.676  1.00 35.06           O  
ATOM   2594  CB  ALA A 343     -17.259 -50.381  17.646  1.00 28.45           C  
ATOM   2595  N   PRO A 344     -20.380 -51.047  16.457  1.00 29.97           N  
ATOM   2596  CA  PRO A 344     -21.563 -51.918  16.386  1.00 30.94           C  
ATOM   2597  C   PRO A 344     -21.206 -53.410  16.515  1.00 33.09           C  
ATOM   2598  O   PRO A 344     -20.223 -53.875  15.938  1.00 29.48           O  
ATOM   2599  CB  PRO A 344     -22.185 -51.604  15.018  1.00 30.57           C  
ATOM   2600  CG  PRO A 344     -21.011 -51.173  14.155  1.00 35.11           C  
ATOM   2601  CD  PRO A 344     -20.048 -50.505  15.137  1.00 30.43           C  
ATOM   2602  N   GLY A 345     -22.026 -54.141  17.285  1.00 32.04           N  
ATOM   2603  CA  GLY A 345     -21.895 -55.572  17.553  1.00 33.17           C  
ATOM   2604  C   GLY A 345     -20.987 -55.931  18.740  1.00 34.90           C  
ATOM   2605  O   GLY A 345     -20.770 -57.119  18.983  1.00 34.40           O  
ATOM   2606  N   PHE A 346     -20.454 -54.933  19.466  1.00 32.75           N  
ATOM   2607  CA  PHE A 346     -19.541 -55.114  20.595  1.00 31.69           C  
ATOM   2608  C   PHE A 346     -20.270 -54.969  21.936  1.00 30.22           C  
ATOM   2609  O   PHE A 346     -21.057 -54.043  22.136  1.00 37.20           O  
ATOM   2610  CB  PHE A 346     -18.443 -54.034  20.529  1.00 25.90           C  
ATOM   2611  CG  PHE A 346     -17.384 -54.345  19.495  1.00 30.40           C  
ATOM   2612  CD1 PHE A 346     -16.244 -55.089  19.858  1.00 26.14           C  
ATOM   2613  CD2 PHE A 346     -17.550 -53.929  18.161  1.00 27.66           C  
ATOM   2614  CE1 PHE A 346     -15.288 -55.439  18.888  1.00 26.44           C  
ATOM   2615  CE2 PHE A 346     -16.587 -54.263  17.194  1.00 29.07           C  
ATOM   2616  CZ  PHE A 346     -15.460 -55.027  17.552  1.00 25.30           C  
ATOM   2617  N   SER A 347     -19.942 -55.876  22.866  1.00 36.78           N  
ATOM   2618  CA  SER A 347     -20.326 -55.871  24.274  1.00 32.82           C  
ATOM   2619  C   SER A 347     -19.307 -56.695  25.071  1.00 30.94           C  
ATOM   2620  O   SER A 347     -18.748 -57.660  24.548  1.00 30.27           O  
ATOM   2621  CB  SER A 347     -21.785 -56.343  24.451  1.00 37.63           C  
ATOM   2622  OG  SER A 347     -22.174 -56.350  25.812  1.00 44.65           O  
ATOM   2623  N   LYS A 348     -19.088 -56.346  26.350  1.00 30.04           N  
ATOM   2624  CA  LYS A 348     -18.204 -57.087  27.252  1.00 31.61           C  
ATOM   2625  C   LYS A 348     -18.757 -58.486  27.611  1.00 30.55           C  
ATOM   2626  O   LYS A 348     -17.989 -59.382  27.955  1.00 32.59           O  
ATOM   2627  CB  LYS A 348     -17.956 -56.253  28.535  1.00 36.30           C  
ATOM   2628  CG  LYS A 348     -19.064 -56.302  29.608  1.00 26.56           C  
ATOM   2629  CD  LYS A 348     -18.695 -55.579  30.907  1.00 32.36           C  
ATOM   2630  CE  LYS A 348     -19.812 -55.672  31.958  1.00 28.29           C  
ATOM   2631  NZ  LYS A 348     -19.941 -57.031  32.512  1.00 24.87           N1+
ATOM   2632  N   ASP A 349     -20.091 -58.645  27.556  1.00 32.19           N  
ATOM   2633  CA  ASP A 349     -20.853 -59.817  28.003  1.00 39.76           C  
ATOM   2634  C   ASP A 349     -21.072 -60.849  26.876  1.00 42.12           C  
ATOM   2635  O   ASP A 349     -21.790 -61.829  27.073  1.00 42.87           O  
ATOM   2636  CB  ASP A 349     -22.224 -59.342  28.547  1.00 32.87           C  
ATOM   2637  CG  ASP A 349     -22.103 -58.302  29.668  1.00 34.27           C  
ATOM   2638  OD1 ASP A 349     -21.482 -58.641  30.701  1.00 31.14           O  
ATOM   2639  OD2 ASP A 349     -22.600 -57.174  29.466  1.00 30.90           O1-
ATOM   2640  N   ASN A 350     -20.410 -60.662  25.724  1.00 36.31           N  
ATOM   2641  CA  ASN A 350     -20.253 -61.633  24.643  1.00 40.40           C  
ATOM   2642  C   ASN A 350     -18.840 -61.548  24.053  1.00 39.83           C  
ATOM   2643  O   ASN A 350     -18.070 -60.652  24.402  1.00 34.61           O  
ATOM   2644  CB  ASN A 350     -21.415 -61.597  23.616  1.00 32.02           C  
ATOM   2645  CG  ASN A 350     -21.637 -60.244  22.927  1.00 36.99           C  
ATOM   2646  OD1 ASN A 350     -20.733 -59.703  22.293  1.00 41.10           O  
ATOM   2647  ND2 ASN A 350     -22.845 -59.691  23.049  1.00 32.34           N  
ATOM   2648  N   GLU A 351     -18.504 -62.482  23.150  1.00 31.05           N  
ATOM   2649  CA  GLU A 351     -17.193 -62.576  22.507  1.00 34.11           C  
ATOM   2650  C   GLU A 351     -16.945 -61.482  21.454  1.00 27.96           C  
ATOM   2651  O   GLU A 351     -15.799 -61.324  21.047  1.00 28.93           O  
ATOM   2652  CB  GLU A 351     -17.069 -63.963  21.831  1.00 37.14           C  
ATOM   2653  CG  GLU A 351     -16.788 -65.109  22.821  1.00 37.42           C  
ATOM   2654  CD  GLU A 351     -15.433 -64.957  23.518  1.00 54.91           C  
ATOM   2655  OE1 GLU A 351     -14.414 -64.952  22.792  1.00 53.57           O  
ATOM   2656  OE2 GLU A 351     -15.444 -64.815  24.760  1.00 58.71           O1-
ATOM   2657  N   SER A 352     -17.973 -60.726  21.022  1.00 26.02           N  
ATOM   2658  CA  SER A 352     -17.880 -59.560  20.132  1.00 36.19           C  
ATOM   2659  C   SER A 352     -17.466 -59.930  18.695  1.00 36.49           C  
ATOM   2660  O   SER A 352     -16.725 -59.196  18.040  1.00 32.39           O  
ATOM   2661  CB  SER A 352     -17.019 -58.437  20.751  1.00 33.77           C  
ATOM   2662  OG  SER A 352     -17.691 -57.863  21.848  1.00 32.52           O  
ATOM   2663  N   LEU A 353     -17.923 -61.101  18.225  1.00 35.45           N  
ATOM   2664  CA  LEU A 353     -17.625 -61.678  16.919  1.00 33.17           C  
ATOM   2665  C   LEU A 353     -18.549 -61.025  15.877  1.00 32.82           C  
ATOM   2666  O   LEU A 353     -19.662 -61.490  15.627  1.00 41.45           O  
ATOM   2667  CB  LEU A 353     -17.884 -63.202  17.013  1.00 29.84           C  
ATOM   2668  CG  LEU A 353     -16.911 -63.958  17.947  1.00 31.06           C  
ATOM   2669  CD1 LEU A 353     -17.387 -65.400  18.177  1.00 27.72           C  
ATOM   2670  CD2 LEU A 353     -15.460 -63.948  17.434  1.00 29.65           C  
ATOM   2671  N   ILE A 354     -18.070 -59.911  15.303  1.00 32.32           N  
ATOM   2672  CA  ILE A 354     -18.804 -59.031  14.397  1.00 33.21           C  
ATOM   2673  C   ILE A 354     -18.791 -59.553  12.950  1.00 40.34           C  
ATOM   2674  O   ILE A 354     -17.877 -60.261  12.534  1.00 33.08           O  
ATOM   2675  CB  ILE A 354     -18.156 -57.617  14.437  1.00 32.94           C  
ATOM   2676  CG1 ILE A 354     -16.637 -57.582  14.120  1.00 31.25           C  
ATOM   2677  CG2 ILE A 354     -18.475 -56.911  15.765  1.00 35.62           C  
ATOM   2678  CD1 ILE A 354     -16.119 -56.173  13.810  1.00 25.38           C  
ATOM   2679  N   SER A 355     -19.800 -59.143  12.169  1.00 33.65           N  
ATOM   2680  CA  SER A 355     -19.894 -59.348  10.724  1.00 31.88           C  
ATOM   2681  C   SER A 355     -18.982 -58.368   9.956  1.00 35.78           C  
ATOM   2682  O   SER A 355     -18.413 -57.437  10.533  1.00 30.30           O  
ATOM   2683  CB  SER A 355     -21.372 -59.143  10.315  1.00 24.45           C  
ATOM   2684  OG  SER A 355     -21.800 -57.798  10.423  1.00 27.73           O  
ATOM   2685  N   ARG A 356     -18.871 -58.571   8.631  1.00 30.95           N  
ATOM   2686  CA  ARG A 356     -18.154 -57.701   7.695  1.00 26.47           C  
ATOM   2687  C   ARG A 356     -18.759 -56.285   7.637  1.00 26.84           C  
ATOM   2688  O   ARG A 356     -18.014 -55.312   7.565  1.00 32.00           O  
ATOM   2689  CB  ARG A 356     -18.172 -58.363   6.298  1.00 34.45           C  
ATOM   2690  CG  ARG A 356     -17.417 -57.608   5.183  1.00 35.75           C  
ATOM   2691  CD  ARG A 356     -15.899 -57.797   5.271  1.00 33.66           C  
ATOM   2692  NE  ARG A 356     -15.173 -56.822   4.446  1.00 33.44           N  
ATOM   2693  CZ  ARG A 356     -13.879 -56.492   4.599  1.00 34.14           C  
ATOM   2694  NH1 ARG A 356     -13.126 -57.046   5.558  1.00 30.29           N  
ATOM   2695  NH2 ARG A 356     -13.321 -55.595   3.777  1.00 24.27           N1+
ATOM   2696  N   ALA A 357     -20.096 -56.169   7.710  1.00 28.18           N  
ATOM   2697  CA  ALA A 357     -20.831 -54.904   7.682  1.00 30.52           C  
ATOM   2698  C   ALA A 357     -20.635 -54.077   8.965  1.00 33.44           C  
ATOM   2699  O   ALA A 357     -20.599 -52.849   8.892  1.00 35.10           O  
ATOM   2700  CB  ALA A 357     -22.325 -55.220   7.514  1.00 23.37           C  
ATOM   2701  N   GLU A 358     -20.463 -54.743  10.119  1.00 32.97           N  
ATOM   2702  CA  GLU A 358     -20.203 -54.130  11.423  1.00 33.01           C  
ATOM   2703  C   GLU A 358     -18.725 -53.723  11.579  1.00 31.64           C  
ATOM   2704  O   GLU A 358     -18.436 -52.812  12.353  1.00 28.43           O  
ATOM   2705  CB  GLU A 358     -20.539 -55.166  12.512  1.00 30.45           C  
ATOM   2706  CG  GLU A 358     -22.055 -55.299  12.753  1.00 30.65           C  
ATOM   2707  CD  GLU A 358     -22.409 -56.467  13.673  1.00 34.65           C  
ATOM   2708  OE1 GLU A 358     -21.870 -57.570  13.432  1.00 35.45           O  
ATOM   2709  OE2 GLU A 358     -23.237 -56.246  14.582  1.00 42.45           O1-
ATOM   2710  N   PHE A 359     -17.801 -54.342  10.822  1.00 28.58           N  
ATOM   2711  CA  PHE A 359     -16.399 -53.931  10.732  1.00 33.25           C  
ATOM   2712  C   PHE A 359     -16.275 -52.658   9.880  1.00 31.16           C  
ATOM   2713  O   PHE A 359     -15.614 -51.717  10.307  1.00 35.53           O  
ATOM   2714  CB  PHE A 359     -15.567 -55.065  10.094  1.00 32.11           C  
ATOM   2715  CG  PHE A 359     -14.114 -54.713   9.800  1.00 34.27           C  
ATOM   2716  CD1 PHE A 359     -13.183 -54.620  10.853  1.00 32.84           C  
ATOM   2717  CD2 PHE A 359     -13.698 -54.456   8.475  1.00 31.73           C  
ATOM   2718  CE1 PHE A 359     -11.847 -54.264  10.587  1.00 27.55           C  
ATOM   2719  CE2 PHE A 359     -12.361 -54.102   8.208  1.00 31.88           C  
ATOM   2720  CZ  PHE A 359     -11.434 -54.006   9.265  1.00 34.61           C  
ATOM   2721  N   LEU A 360     -16.925 -52.619   8.702  1.00 30.77           N  
ATOM   2722  CA  LEU A 360     -16.888 -51.496   7.762  1.00 27.06           C  
ATOM   2723  C   LEU A 360     -17.593 -50.243   8.314  1.00 28.39           C  
ATOM   2724  O   LEU A 360     -17.130 -49.131   8.061  1.00 29.80           O  
ATOM   2725  CB  LEU A 360     -17.557 -51.921   6.436  1.00 29.49           C  
ATOM   2726  CG  LEU A 360     -16.787 -52.992   5.630  1.00 36.32           C  
ATOM   2727  CD1 LEU A 360     -17.672 -53.573   4.517  1.00 25.45           C  
ATOM   2728  CD2 LEU A 360     -15.472 -52.462   5.048  1.00 25.35           C  
ATOM   2729  N   ALA A 361     -18.663 -50.425   9.108  1.00 28.87           N  
ATOM   2730  CA  ALA A 361     -19.349 -49.363   9.842  1.00 29.54           C  
ATOM   2731  C   ALA A 361     -18.534 -48.915  11.067  1.00 34.49           C  
ATOM   2732  O   ALA A 361     -18.496 -47.723  11.365  1.00 32.83           O  
ATOM   2733  CB  ALA A 361     -20.702 -49.904  10.330  1.00 31.49           C  
ATOM   2734  N   GLY A 362     -17.851 -49.857  11.741  1.00 23.72           N  
ATOM   2735  CA  GLY A 362     -17.015 -49.619  12.913  1.00 28.52           C  
ATOM   2736  C   GLY A 362     -15.705 -48.878  12.619  1.00 31.24           C  
ATOM   2737  O   GLY A 362     -15.193 -48.211  13.514  1.00 25.92           O  
ATOM   2738  N   VAL A 363     -15.176 -48.959  11.382  1.00 31.03           N  
ATOM   2739  CA  VAL A 363     -14.003 -48.212  10.909  1.00 25.40           C  
ATOM   2740  C   VAL A 363     -14.302 -46.703  10.786  1.00 25.29           C  
ATOM   2741  O   VAL A 363     -13.389 -45.904  10.970  1.00 29.50           O  
ATOM   2742  CB  VAL A 363     -13.496 -48.823   9.562  1.00 26.46           C  
ATOM   2743  CG1 VAL A 363     -12.599 -47.892   8.716  1.00 22.87           C  
ATOM   2744  CG2 VAL A 363     -12.728 -50.135   9.806  1.00 21.44           C  
ATOM   2745  N   ARG A 364     -15.558 -46.301  10.520  1.00 28.11           N  
ATOM   2746  CA  ARG A 364     -15.957 -44.892  10.433  1.00 24.72           C  
ATOM   2747  C   ARG A 364     -16.210 -44.280  11.825  1.00 29.34           C  
ATOM   2748  O   ARG A 364     -16.118 -43.063  11.972  1.00 29.49           O  
ATOM   2749  CB  ARG A 364     -17.258 -44.764   9.609  1.00 26.64           C  
ATOM   2750  CG  ARG A 364     -17.225 -45.415   8.211  1.00 34.70           C  
ATOM   2751  CD  ARG A 364     -16.006 -45.069   7.338  1.00 26.86           C  
ATOM   2752  NE  ARG A 364     -15.917 -43.632   7.026  1.00 32.05           N  
ATOM   2753  CZ  ARG A 364     -16.198 -43.050   5.845  1.00 34.02           C  
ATOM   2754  NH1 ARG A 364     -16.692 -43.742   4.811  1.00 29.08           N  
ATOM   2755  NH2 ARG A 364     -15.984 -41.739   5.681  1.00 28.57           N1+
ATOM   2756  N   VAL A 365     -16.488 -45.114  12.841  1.00 26.09           N  
ATOM   2757  CA  VAL A 365     -16.628 -44.722  14.245  1.00 32.56           C  
ATOM   2758  C   VAL A 365     -15.235 -44.711  14.915  1.00 28.28           C  
ATOM   2759  O   VAL A 365     -14.946 -43.825  15.717  1.00 29.22           O  
ATOM   2760  CB  VAL A 365     -17.573 -45.740  14.948  1.00 26.99           C  
ATOM   2761  CG1 VAL A 365     -17.759 -45.465  16.448  1.00 25.61           C  
ATOM   2762  CG2 VAL A 365     -18.964 -45.778  14.287  1.00 27.11           C  
ATOM   2763  N   GLY A 366     -14.356 -45.662  14.560  1.00 26.78           N  
ATOM   2764  CA  GLY A 366     -12.986 -45.770  15.051  1.00 25.34           C  
ATOM   2765  C   GLY A 366     -12.003 -44.787  14.400  1.00 27.53           C  
ATOM   2766  O   GLY A 366     -10.945 -44.521  14.970  1.00 29.70           O  
ATOM   2767  N   VAL A 367     -12.365 -44.244  13.225  1.00 33.98           N  
ATOM   2768  CA  VAL A 367     -11.621 -43.258  12.442  1.00 27.43           C  
ATOM   2769  C   VAL A 367     -12.639 -42.204  11.945  1.00 27.81           C  
ATOM   2770  O   VAL A 367     -13.010 -42.234  10.771  1.00 29.82           O  
ATOM   2771  CB  VAL A 367     -10.787 -43.939  11.310  1.00 29.63           C  
ATOM   2772  CG1 VAL A 367      -9.745 -42.974  10.717  1.00 26.38           C  
ATOM   2773  CG2 VAL A 367     -10.098 -45.254  11.720  1.00 25.98           C  
ATOM   2774  N   PRO A 368     -13.145 -41.301  12.816  1.00 30.81           N  
ATOM   2775  CA  PRO A 368     -14.180 -40.319  12.456  1.00 26.43           C  
ATOM   2776  C   PRO A 368     -13.593 -39.088  11.742  1.00 29.52           C  
ATOM   2777  O   PRO A 368     -12.479 -38.658  12.043  1.00 33.13           O  
ATOM   2778  CB  PRO A 368     -14.792 -39.917  13.805  1.00 28.83           C  
ATOM   2779  CG  PRO A 368     -13.638 -40.046  14.786  1.00 26.00           C  
ATOM   2780  CD  PRO A 368     -12.818 -41.212  14.241  1.00 26.00           C  
ATOM   2781  N   GLN A 369     -14.372 -38.533  10.797  1.00 29.14           N  
ATOM   2782  CA  GLN A 369     -14.157 -37.264  10.089  1.00 37.95           C  
ATOM   2783  C   GLN A 369     -13.160 -37.310   8.917  1.00 37.72           C  
ATOM   2784  O   GLN A 369     -12.895 -36.272   8.310  1.00 35.60           O  
ATOM   2785  CB  GLN A 369     -13.981 -36.049  11.034  1.00 41.01           C  
ATOM   2786  CG  GLN A 369     -15.297 -35.621  11.704  1.00 39.17           C  
ATOM   2787  CD  GLN A 369     -15.122 -34.317  12.479  1.00 43.50           C  
ATOM   2788  OE1 GLN A 369     -14.360 -34.259  13.442  1.00 52.78           O  
ATOM   2789  NE2 GLN A 369     -15.836 -33.266  12.072  1.00 35.79           N  
ATOM   2790  N   VAL A 370     -12.641 -38.497   8.564  1.00 34.38           N  
ATOM   2791  CA  VAL A 370     -11.823 -38.712   7.369  1.00 28.71           C  
ATOM   2792  C   VAL A 370     -12.743 -38.990   6.164  1.00 32.20           C  
ATOM   2793  O   VAL A 370     -13.891 -39.414   6.329  1.00 31.56           O  
ATOM   2794  CB  VAL A 370     -10.847 -39.900   7.606  1.00 30.10           C  
ATOM   2795  CG1 VAL A 370      -9.910 -39.631   8.797  1.00 22.84           C  
ATOM   2796  CG2 VAL A 370     -11.512 -41.286   7.731  1.00 22.56           C  
ATOM   2797  N   SER A 371     -12.221 -38.764   4.948  1.00 28.81           N  
ATOM   2798  CA  SER A 371     -12.887 -39.023   3.668  1.00 32.80           C  
ATOM   2799  C   SER A 371     -13.161 -40.523   3.438  1.00 35.63           C  
ATOM   2800  O   SER A 371     -12.598 -41.381   4.119  1.00 32.38           O  
ATOM   2801  CB  SER A 371     -12.016 -38.426   2.538  1.00 31.59           C  
ATOM   2802  OG  SER A 371     -10.828 -39.161   2.302  1.00 39.99           O  
ATOM   2803  N   ASP A 372     -14.018 -40.842   2.455  1.00 34.78           N  
ATOM   2804  CA  ASP A 372     -14.332 -42.220   2.059  1.00 37.81           C  
ATOM   2805  C   ASP A 372     -13.127 -42.942   1.430  1.00 35.69           C  
ATOM   2806  O   ASP A 372     -13.002 -44.149   1.607  1.00 32.05           O  
ATOM   2807  CB  ASP A 372     -15.528 -42.251   1.077  1.00 38.64           C  
ATOM   2808  CG  ASP A 372     -16.815 -41.616   1.617  1.00 44.44           C  
ATOM   2809  OD1 ASP A 372     -17.017 -41.661   2.852  1.00 44.99           O  
ATOM   2810  OD2 ASP A 372     -17.587 -41.105   0.778  1.00 47.59           O1-
ATOM   2811  N   LEU A 373     -12.213 -42.211   0.767  1.00 33.87           N  
ATOM   2812  CA  LEU A 373     -10.958 -42.734   0.217  1.00 36.02           C  
ATOM   2813  C   LEU A 373      -9.945 -43.057   1.333  1.00 33.76           C  
ATOM   2814  O   LEU A 373      -9.219 -44.045   1.226  1.00 31.73           O  
ATOM   2815  CB  LEU A 373     -10.367 -41.669  -0.738  1.00 28.18           C  
ATOM   2816  CG  LEU A 373      -9.074 -42.073  -1.486  1.00 32.22           C  
ATOM   2817  CD1 LEU A 373      -9.291 -43.266  -2.431  1.00 31.60           C  
ATOM   2818  CD2 LEU A 373      -8.496 -40.875  -2.252  1.00 34.94           C  
ATOM   2819  N   ALA A 374      -9.924 -42.252   2.410  1.00 32.17           N  
ATOM   2820  CA  ALA A 374      -9.092 -42.455   3.594  1.00 26.49           C  
ATOM   2821  C   ALA A 374      -9.593 -43.633   4.441  1.00 27.42           C  
ATOM   2822  O   ALA A 374      -8.775 -44.369   4.984  1.00 25.71           O  
ATOM   2823  CB  ALA A 374      -9.143 -41.180   4.448  1.00 24.26           C  
ATOM   2824  N   ALA A 375     -10.920 -43.841   4.505  1.00 25.32           N  
ATOM   2825  CA  ALA A 375     -11.569 -44.949   5.203  1.00 25.32           C  
ATOM   2826  C   ALA A 375     -11.424 -46.278   4.443  1.00 32.41           C  
ATOM   2827  O   ALA A 375     -11.292 -47.318   5.083  1.00 32.15           O  
ATOM   2828  CB  ALA A 375     -13.063 -44.626   5.336  1.00 23.99           C  
ATOM   2829  N   GLU A 376     -11.391 -46.249   3.098  1.00 31.81           N  
ATOM   2830  CA  GLU A 376     -11.143 -47.414   2.244  1.00 28.20           C  
ATOM   2831  C   GLU A 376      -9.661 -47.833   2.275  1.00 25.95           C  
ATOM   2832  O   GLU A 376      -9.367 -49.006   2.053  1.00 27.84           O  
ATOM   2833  CB  GLU A 376     -11.530 -47.069   0.787  1.00 34.23           C  
ATOM   2834  CG  GLU A 376     -13.046 -47.160   0.501  1.00 41.94           C  
ATOM   2835  CD  GLU A 376     -13.632 -48.572   0.593  1.00 49.51           C  
ATOM   2836  OE1 GLU A 376     -12.890 -49.538   0.306  1.00 52.84           O  
ATOM   2837  OE2 GLU A 376     -14.826 -48.660   0.953  1.00 66.88           O1-
ATOM   2838  N   ALA A 377      -8.739 -46.906   2.595  1.00 24.20           N  
ATOM   2839  CA  ALA A 377      -7.315 -47.179   2.776  1.00 25.54           C  
ATOM   2840  C   ALA A 377      -7.022 -47.834   4.143  1.00 31.40           C  
ATOM   2841  O   ALA A 377      -6.042 -48.570   4.251  1.00 32.08           O  
ATOM   2842  CB  ALA A 377      -6.545 -45.853   2.674  1.00 26.18           C  
ATOM   2843  N   VAL A 378      -7.890 -47.631   5.156  1.00 22.64           N  
ATOM   2844  CA  VAL A 378      -7.872 -48.357   6.432  1.00 27.13           C  
ATOM   2845  C   VAL A 378      -8.399 -49.787   6.202  1.00 26.04           C  
ATOM   2846  O   VAL A 378      -7.748 -50.740   6.621  1.00 27.58           O  
ATOM   2847  CB  VAL A 378      -8.738 -47.622   7.500  1.00 29.30           C  
ATOM   2848  CG1 VAL A 378      -8.864 -48.396   8.829  1.00 23.62           C  
ATOM   2849  CG2 VAL A 378      -8.201 -46.218   7.816  1.00 22.47           C  
ATOM   2850  N   VAL A 379      -9.540 -49.945   5.504  1.00 26.25           N  
ATOM   2851  CA  VAL A 379     -10.141 -51.237   5.142  1.00 27.00           C  
ATOM   2852  C   VAL A 379      -9.187 -52.121   4.314  1.00 32.46           C  
ATOM   2853  O   VAL A 379      -9.116 -53.320   4.566  1.00 31.44           O  
ATOM   2854  CB  VAL A 379     -11.509 -51.003   4.442  1.00 31.31           C  
ATOM   2855  CG1 VAL A 379     -12.116 -52.261   3.788  1.00 32.95           C  
ATOM   2856  CG2 VAL A 379     -12.533 -50.412   5.427  1.00 27.37           C  
ATOM   2857  N   LEU A 380      -8.422 -51.530   3.380  1.00 25.49           N  
ATOM   2858  CA  LEU A 380      -7.397 -52.193   2.572  1.00 29.31           C  
ATOM   2859  C   LEU A 380      -6.269 -52.798   3.426  1.00 29.31           C  
ATOM   2860  O   LEU A 380      -5.865 -53.935   3.183  1.00 26.14           O  
ATOM   2861  CB  LEU A 380      -6.839 -51.169   1.555  1.00 28.14           C  
ATOM   2862  CG  LEU A 380      -5.699 -51.658   0.630  1.00 28.32           C  
ATOM   2863  CD1 LEU A 380      -6.134 -52.830  -0.266  1.00 25.95           C  
ATOM   2864  CD2 LEU A 380      -5.165 -50.497  -0.221  1.00 26.95           C  
ATOM   2865  N   HIS A 381      -5.774 -52.034   4.414  0.54 27.06           N  
ATOM   2866  CA  HIS A 381      -4.598 -52.373   5.210  0.54 29.28           C  
ATOM   2867  C   HIS A 381      -4.914 -53.339   6.370  0.54 30.41           C  
ATOM   2868  O   HIS A 381      -4.025 -54.080   6.786  0.54 30.39           O  
ATOM   2869  CB  HIS A 381      -4.037 -51.060   5.800  0.54 29.71           C  
ATOM   2870  CG  HIS A 381      -2.599 -51.170   6.237  0.54 29.59           C  
ATOM   2871  ND1 HIS A 381      -1.550 -51.165   5.333  0.54 29.53           N  
ATOM   2872  CD2 HIS A 381      -2.026 -51.350   7.475  0.54 30.53           C  
ATOM   2873  CE1 HIS A 381      -0.428 -51.347   6.031  0.54 32.85           C  
ATOM   2874  NE2 HIS A 381      -0.643 -51.476   7.333  0.54 32.75           N  
ATOM   2875  N   TYR A 382      -6.157 -53.337   6.884  1.00 27.90           N  
ATOM   2876  CA  TYR A 382      -6.577 -54.087   8.072  1.00 28.68           C  
ATOM   2877  C   TYR A 382      -7.493 -55.283   7.764  1.00 29.15           C  
ATOM   2878  O   TYR A 382      -7.843 -56.015   8.689  1.00 27.00           O  
ATOM   2879  CB  TYR A 382      -7.250 -53.118   9.067  1.00 24.67           C  
ATOM   2880  CG  TYR A 382      -6.246 -52.282   9.837  1.00 26.18           C  
ATOM   2881  CD1 TYR A 382      -5.607 -52.839  10.963  1.00 20.42           C  
ATOM   2882  CD2 TYR A 382      -5.928 -50.967   9.434  1.00 25.68           C  
ATOM   2883  CE1 TYR A 382      -4.661 -52.085  11.678  1.00 21.55           C  
ATOM   2884  CE2 TYR A 382      -4.990 -50.209  10.157  1.00 24.46           C  
ATOM   2885  CZ  TYR A 382      -4.361 -50.771  11.281  1.00 26.20           C  
ATOM   2886  OH  TYR A 382      -3.459 -50.043  11.989  1.00 21.98           O  
ATOM   2887  N   THR A 383      -7.838 -55.533   6.490  1.00 30.28           N  
ATOM   2888  CA  THR A 383      -8.509 -56.762   6.063  1.00 24.73           C  
ATOM   2889  C   THR A 383      -7.425 -57.750   5.606  1.00 26.99           C  
ATOM   2890  O   THR A 383      -6.603 -57.424   4.748  1.00 27.46           O  
ATOM   2891  CB  THR A 383      -9.451 -56.452   4.870  1.00 27.08           C  
ATOM   2892  OG1 THR A 383     -10.515 -55.651   5.345  1.00 26.64           O  
ATOM   2893  CG2 THR A 383     -10.110 -57.689   4.235  1.00 25.21           C  
ATOM   2894  N   ASP A 384      -7.484 -58.981   6.139  1.00 26.97           N  
ATOM   2895  CA  ASP A 384      -6.828 -60.160   5.578  1.00 24.93           C  
ATOM   2896  C   ASP A 384      -7.750 -60.633   4.443  1.00 31.27           C  
ATOM   2897  O   ASP A 384      -8.880 -61.038   4.699  1.00 27.91           O  
ATOM   2898  CB  ASP A 384      -6.693 -61.234   6.694  1.00 28.57           C  
ATOM   2899  CG  ASP A 384      -6.211 -62.634   6.272  1.00 35.35           C  
ATOM   2900  OD1 ASP A 384      -5.823 -62.816   5.097  1.00 31.44           O  
ATOM   2901  OD2 ASP A 384      -6.230 -63.519   7.156  1.00 34.54           O1-
ATOM   2902  N   TRP A 385      -7.283 -60.533   3.192  1.00 26.91           N  
ATOM   2903  CA  TRP A 385      -8.082 -60.790   1.993  1.00 30.08           C  
ATOM   2904  C   TRP A 385      -8.181 -62.283   1.619  1.00 27.91           C  
ATOM   2905  O   TRP A 385      -8.880 -62.612   0.661  1.00 34.23           O  
ATOM   2906  CB  TRP A 385      -7.495 -59.954   0.838  1.00 25.55           C  
ATOM   2907  CG  TRP A 385      -7.708 -58.477   1.017  1.00 24.41           C  
ATOM   2908  CD1 TRP A 385      -6.773 -57.577   1.402  1.00 22.44           C  
ATOM   2909  CD2 TRP A 385      -8.949 -57.722   0.868  1.00 22.18           C  
ATOM   2910  NE1 TRP A 385      -7.352 -56.329   1.521  1.00 23.17           N  
ATOM   2911  CE2 TRP A 385      -8.695 -56.357   1.205  1.00 20.76           C  
ATOM   2912  CE3 TRP A 385     -10.276 -58.057   0.504  1.00 22.99           C  
ATOM   2913  CZ2 TRP A 385      -9.707 -55.379   1.187  1.00 24.80           C  
ATOM   2914  CZ3 TRP A 385     -11.296 -57.084   0.479  1.00 22.72           C  
ATOM   2915  CH2 TRP A 385     -11.014 -55.748   0.820  1.00 24.41           C  
ATOM   2916  N   LEU A 386      -7.568 -63.184   2.409  1.00 29.02           N  
ATOM   2917  CA  LEU A 386      -7.809 -64.630   2.375  1.00 32.41           C  
ATOM   2918  C   LEU A 386      -8.881 -65.043   3.406  1.00 37.64           C  
ATOM   2919  O   LEU A 386      -9.447 -66.127   3.275  1.00 33.76           O  
ATOM   2920  CB  LEU A 386      -6.504 -65.374   2.739  1.00 30.71           C  
ATOM   2921  CG  LEU A 386      -5.344 -65.183   1.737  1.00 38.59           C  
ATOM   2922  CD1 LEU A 386      -4.047 -65.787   2.294  1.00 36.26           C  
ATOM   2923  CD2 LEU A 386      -5.660 -65.778   0.354  1.00 31.53           C  
ATOM   2924  N   HIS A 387      -9.178 -64.187   4.403  1.00 35.19           N  
ATOM   2925  CA  HIS A 387     -10.199 -64.388   5.437  1.00 32.55           C  
ATOM   2926  C   HIS A 387     -10.958 -63.076   5.729  1.00 30.04           C  
ATOM   2927  O   HIS A 387     -10.927 -62.616   6.873  1.00 39.05           O  
ATOM   2928  CB  HIS A 387      -9.580 -65.016   6.710  1.00 23.66           C  
ATOM   2929  CG  HIS A 387      -8.694 -66.222   6.534  1.00 29.35           C  
ATOM   2930  ND1 HIS A 387      -7.327 -66.116   6.344  1.00 32.01           N  
ATOM   2931  CD2 HIS A 387      -8.970 -67.570   6.506  1.00 33.28           C  
ATOM   2932  CE1 HIS A 387      -6.851 -67.355   6.207  1.00 30.25           C  
ATOM   2933  NE2 HIS A 387      -7.790 -68.289   6.301  1.00 31.34           N  
ATOM   2934  N   PRO A 388     -11.612 -62.425   4.736  1.00 31.59           N  
ATOM   2935  CA  PRO A 388     -12.175 -61.076   4.911  1.00 32.84           C  
ATOM   2936  C   PRO A 388     -13.488 -61.039   5.711  1.00 36.58           C  
ATOM   2937  O   PRO A 388     -13.813 -59.994   6.270  1.00 36.04           O  
ATOM   2938  CB  PRO A 388     -12.389 -60.564   3.479  1.00 29.02           C  
ATOM   2939  CG  PRO A 388     -12.653 -61.821   2.667  1.00 25.80           C  
ATOM   2940  CD  PRO A 388     -11.808 -62.892   3.359  1.00 33.70           C  
ATOM   2941  N   GLU A 389     -14.224 -62.160   5.778  1.00 32.03           N  
ATOM   2942  CA  GLU A 389     -15.519 -62.279   6.447  1.00 36.97           C  
ATOM   2943  C   GLU A 389     -15.410 -62.878   7.863  1.00 33.58           C  
ATOM   2944  O   GLU A 389     -16.414 -62.862   8.573  1.00 35.49           O  
ATOM   2945  CB  GLU A 389     -16.397 -63.239   5.606  1.00 35.32           C  
ATOM   2946  CG  GLU A 389     -16.761 -62.719   4.198  1.00 38.11           C  
ATOM   2947  CD  GLU A 389     -17.650 -61.473   4.209  1.00 53.90           C  
ATOM   2948  OE1 GLU A 389     -18.650 -61.481   4.961  1.00 52.88           O  
ATOM   2949  OE2 GLU A 389     -17.315 -60.530   3.460  1.00 59.79           O1-
ATOM   2950  N   ASP A 390     -14.239 -63.408   8.275  1.00 27.50           N  
ATOM   2951  CA  ASP A 390     -14.038 -64.155   9.525  1.00 31.12           C  
ATOM   2952  C   ASP A 390     -14.233 -63.257  10.775  1.00 34.26           C  
ATOM   2953  O   ASP A 390     -13.428 -62.343  10.963  1.00 32.21           O  
ATOM   2954  CB  ASP A 390     -12.629 -64.801   9.510  1.00 30.62           C  
ATOM   2955  CG  ASP A 390     -12.250 -65.546  10.801  1.00 40.77           C  
ATOM   2956  OD1 ASP A 390     -13.150 -66.167  11.406  1.00 47.65           O  
ATOM   2957  OD2 ASP A 390     -11.057 -65.483  11.163  1.00 44.78           O1-
ATOM   2958  N   PRO A 391     -15.269 -63.491  11.619  1.00 39.33           N  
ATOM   2959  CA  PRO A 391     -15.612 -62.645  12.777  1.00 34.43           C  
ATOM   2960  C   PRO A 391     -14.511 -62.382  13.821  1.00 30.94           C  
ATOM   2961  O   PRO A 391     -14.485 -61.298  14.404  1.00 27.53           O  
ATOM   2962  CB  PRO A 391     -16.776 -63.366  13.470  1.00 36.25           C  
ATOM   2963  CG  PRO A 391     -17.414 -64.229  12.407  1.00 34.30           C  
ATOM   2964  CD  PRO A 391     -16.290 -64.527  11.422  1.00 33.40           C  
ATOM   2965  N   ALA A 392     -13.621 -63.361  14.060  1.00 27.80           N  
ATOM   2966  CA  ALA A 392     -12.553 -63.285  15.059  1.00 32.06           C  
ATOM   2967  C   ALA A 392     -11.392 -62.396  14.587  1.00 34.94           C  
ATOM   2968  O   ALA A 392     -10.847 -61.641  15.390  1.00 30.08           O  
ATOM   2969  CB  ALA A 392     -12.020 -64.703  15.310  1.00 33.37           C  
ATOM   2970  N   ARG A 393     -11.058 -62.439  13.285  1.00 29.19           N  
ATOM   2971  CA  ARG A 393     -10.063 -61.569  12.658  1.00 26.17           C  
ATOM   2972  C   ARG A 393     -10.581 -60.133  12.487  1.00 28.86           C  
ATOM   2973  O   ARG A 393      -9.775 -59.212  12.568  1.00 30.19           O  
ATOM   2974  CB  ARG A 393      -9.703 -62.113  11.262  1.00 28.84           C  
ATOM   2975  CG  ARG A 393      -8.703 -63.279  11.287  1.00 31.37           C  
ATOM   2976  CD  ARG A 393      -8.512 -63.855   9.880  1.00 34.11           C  
ATOM   2977  NE  ARG A 393      -7.429 -64.845   9.809  1.00 30.40           N  
ATOM   2978  CZ  ARG A 393      -7.561 -66.180   9.900  1.00 36.71           C  
ATOM   2979  NH1 ARG A 393      -8.736 -66.758  10.187  1.00 35.78           N  
ATOM   2980  NH2 ARG A 393      -6.488 -66.954   9.701  1.00 29.88           N1+
ATOM   2981  N   LEU A 394     -11.895 -59.930  12.283  1.00 24.13           N  
ATOM   2982  CA  LEU A 394     -12.516 -58.608  12.142  1.00 24.22           C  
ATOM   2983  C   LEU A 394     -12.626 -57.875  13.490  1.00 29.21           C  
ATOM   2984  O   LEU A 394     -12.476 -56.654  13.525  1.00 26.61           O  
ATOM   2985  CB  LEU A 394     -13.931 -58.771  11.542  1.00 23.20           C  
ATOM   2986  CG  LEU A 394     -13.948 -59.188  10.055  1.00 33.56           C  
ATOM   2987  CD1 LEU A 394     -15.345 -59.681   9.653  1.00 28.58           C  
ATOM   2988  CD2 LEU A 394     -13.505 -58.052   9.120  1.00 23.66           C  
ATOM   2989  N   ARG A 395     -12.825 -58.617  14.593  1.00 29.48           N  
ATOM   2990  CA  ARG A 395     -12.818 -58.123  15.970  1.00 29.95           C  
ATOM   2991  C   ARG A 395     -11.418 -57.624  16.376  1.00 27.14           C  
ATOM   2992  O   ARG A 395     -11.295 -56.530  16.929  1.00 23.89           O  
ATOM   2993  CB  ARG A 395     -13.278 -59.277  16.888  1.00 26.84           C  
ATOM   2994  CG  ARG A 395     -13.293 -58.964  18.398  1.00 31.70           C  
ATOM   2995  CD  ARG A 395     -13.593 -60.203  19.248  1.00 27.33           C  
ATOM   2996  NE  ARG A 395     -12.449 -61.125  19.275  1.00 30.33           N  
ATOM   2997  CZ  ARG A 395     -12.430 -62.365  19.792  1.00 32.82           C  
ATOM   2998  NH1 ARG A 395     -13.505 -62.894  20.393  1.00 31.24           N  
ATOM   2999  NH2 ARG A 395     -11.306 -63.084  19.707  1.00 33.27           N1+
ATOM   3000  N   GLU A 396     -10.376 -58.417  16.068  1.00 27.45           N  
ATOM   3001  CA  GLU A 396      -8.975 -58.130  16.378  1.00 28.72           C  
ATOM   3002  C   GLU A 396      -8.418 -57.040  15.445  1.00 28.62           C  
ATOM   3003  O   GLU A 396      -7.596 -56.242  15.888  1.00 30.19           O  
ATOM   3004  CB  GLU A 396      -8.137 -59.423  16.195  1.00 27.94           C  
ATOM   3005  CG  GLU A 396      -7.835 -60.183  17.504  1.00 36.37           C  
ATOM   3006  CD  GLU A 396      -9.062 -60.815  18.164  1.00 46.91           C  
ATOM   3007  OE1 GLU A 396      -9.907 -60.051  18.677  1.00 49.83           O  
ATOM   3008  OE2 GLU A 396      -9.139 -62.063  18.164  1.00 44.31           O1-
ATOM   3009  N   ALA A 397      -8.885 -56.968  14.186  1.00 29.47           N  
ATOM   3010  CA  ALA A 397      -8.484 -55.955  13.212  1.00 27.17           C  
ATOM   3011  C   ALA A 397      -9.027 -54.569  13.571  1.00 23.41           C  
ATOM   3012  O   ALA A 397      -8.304 -53.595  13.386  1.00 23.74           O  
ATOM   3013  CB  ALA A 397      -9.005 -56.331  11.818  1.00 22.82           C  
ATOM   3014  N   LEU A 398     -10.255 -54.468  14.115  1.00 21.22           N  
ATOM   3015  CA  LEU A 398     -10.843 -53.194  14.536  1.00 20.80           C  
ATOM   3016  C   LEU A 398     -10.255 -52.711  15.876  1.00 27.40           C  
ATOM   3017  O   LEU A 398     -10.157 -51.503  16.094  1.00 23.80           O  
ATOM   3018  CB  LEU A 398     -12.377 -53.338  14.659  1.00 24.83           C  
ATOM   3019  CG  LEU A 398     -13.132 -51.989  14.724  1.00 25.96           C  
ATOM   3020  CD1 LEU A 398     -13.040 -51.202  13.408  1.00 24.09           C  
ATOM   3021  CD2 LEU A 398     -14.601 -52.193  15.112  1.00 29.22           C  
ATOM   3022  N   SER A 399      -9.796 -53.639  16.735  1.00 24.53           N  
ATOM   3023  CA  SER A 399      -9.005 -53.356  17.934  1.00 27.36           C  
ATOM   3024  C   SER A 399      -7.616 -52.786  17.582  1.00 28.12           C  
ATOM   3025  O   SER A 399      -7.095 -51.966  18.336  1.00 25.55           O  
ATOM   3026  CB  SER A 399      -8.883 -54.657  18.757  1.00 27.84           C  
ATOM   3027  OG  SER A 399      -8.069 -54.495  19.900  1.00 30.97           O  
ATOM   3028  N   ASP A 400      -7.045 -53.178  16.429  1.00 23.60           N  
ATOM   3029  CA  ASP A 400      -5.794 -52.631  15.908  1.00 23.90           C  
ATOM   3030  C   ASP A 400      -6.020 -51.310  15.151  1.00 24.80           C  
ATOM   3031  O   ASP A 400      -5.141 -50.459  15.208  1.00 23.04           O  
ATOM   3032  CB  ASP A 400      -5.114 -53.620  14.936  1.00 27.32           C  
ATOM   3033  CG  ASP A 400      -4.693 -54.974  15.517  1.00 31.10           C  
ATOM   3034  OD1 ASP A 400      -4.631 -55.097  16.759  1.00 34.65           O  
ATOM   3035  OD2 ASP A 400      -4.402 -55.862  14.685  1.00 40.27           O1-
ATOM   3036  N   VAL A 401      -7.175 -51.090  14.488  1.00 22.86           N  
ATOM   3037  CA  VAL A 401      -7.539 -49.812  13.850  1.00 25.06           C  
ATOM   3038  C   VAL A 401      -7.599 -48.681  14.891  1.00 24.94           C  
ATOM   3039  O   VAL A 401      -6.935 -47.664  14.714  1.00 24.27           O  
ATOM   3040  CB  VAL A 401      -8.873 -49.941  13.051  1.00 20.50           C  
ATOM   3041  CG1 VAL A 401      -9.541 -48.599  12.679  1.00 17.07           C  
ATOM   3042  CG2 VAL A 401      -8.676 -50.745  11.757  1.00 20.91           C  
ATOM   3043  N   VAL A 402      -8.357 -48.884  15.981  1.00 24.59           N  
ATOM   3044  CA  VAL A 402      -8.538 -47.922  17.071  1.00 25.75           C  
ATOM   3045  C   VAL A 402      -7.301 -47.873  17.996  1.00 25.08           C  
ATOM   3046  O   VAL A 402      -7.054 -46.838  18.611  1.00 20.68           O  
ATOM   3047  CB  VAL A 402      -9.825 -48.310  17.858  1.00 26.04           C  
ATOM   3048  CG1 VAL A 402     -10.111 -47.420  19.085  1.00 18.44           C  
ATOM   3049  CG2 VAL A 402     -11.058 -48.263  16.937  1.00 23.97           C  
ATOM   3050  N   GLY A 403      -6.506 -48.953  18.073  1.00 24.74           N  
ATOM   3051  CA  GLY A 403      -5.310 -49.035  18.907  1.00 26.13           C  
ATOM   3052  C   GLY A 403      -4.106 -48.317  18.295  1.00 25.68           C  
ATOM   3053  O   GLY A 403      -3.459 -47.523  18.977  1.00 21.02           O  
ATOM   3054  N   ASP A 404      -3.827 -48.574  17.007  1.00 20.79           N  
ATOM   3055  CA  ASP A 404      -2.709 -48.002  16.255  1.00 20.06           C  
ATOM   3056  C   ASP A 404      -2.945 -46.529  15.891  1.00 24.12           C  
ATOM   3057  O   ASP A 404      -2.016 -45.735  16.021  1.00 23.52           O  
ATOM   3058  CB  ASP A 404      -2.469 -48.813  14.957  1.00 20.13           C  
ATOM   3059  CG  ASP A 404      -2.008 -50.264  15.162  1.00 23.47           C  
ATOM   3060  OD1 ASP A 404      -1.412 -50.559  16.219  1.00 25.85           O  
ATOM   3061  OD2 ASP A 404      -2.236 -51.068  14.230  1.00 25.17           O1-
ATOM   3062  N   HIS A 405      -4.172 -46.149  15.487  1.00 19.39           N  
ATOM   3063  CA  HIS A 405      -4.543 -44.780  15.106  1.00 22.74           C  
ATOM   3064  C   HIS A 405      -4.403 -43.780  16.263  1.00 24.69           C  
ATOM   3065  O   HIS A 405      -3.858 -42.693  16.070  1.00 26.36           O  
ATOM   3066  CB  HIS A 405      -6.002 -44.776  14.597  1.00 19.16           C  
ATOM   3067  CG  HIS A 405      -6.598 -43.436  14.231  1.00 26.56           C  
ATOM   3068  ND1 HIS A 405      -5.973 -42.532  13.390  1.00 25.09           N  
ATOM   3069  CD2 HIS A 405      -7.787 -42.841  14.592  1.00 26.60           C  
ATOM   3070  CE1 HIS A 405      -6.776 -41.472  13.280  1.00 25.88           C  
ATOM   3071  NE2 HIS A 405      -7.895 -41.589  13.984  1.00 29.98           N  
ATOM   3072  N   ASN A 406      -4.917 -44.149  17.446  1.00 21.07           N  
ATOM   3073  CA  ASN A 406      -5.059 -43.248  18.585  1.00 25.47           C  
ATOM   3074  C   ASN A 406      -3.905 -43.364  19.590  1.00 21.80           C  
ATOM   3075  O   ASN A 406      -3.712 -42.423  20.357  1.00 22.88           O  
ATOM   3076  CB  ASN A 406      -6.379 -43.565  19.318  1.00 18.56           C  
ATOM   3077  CG  ASN A 406      -7.613 -43.276  18.455  1.00 21.51           C  
ATOM   3078  OD1 ASN A 406      -7.879 -42.127  18.122  1.00 18.76           O  
ATOM   3079  ND2 ASN A 406      -8.357 -44.311  18.066  1.00 19.22           N  
ATOM   3080  N   VAL A 407      -3.129 -44.464  19.595  1.00 20.47           N  
ATOM   3081  CA  VAL A 407      -2.079 -44.706  20.588  1.00 19.47           C  
ATOM   3082  C   VAL A 407      -0.748 -45.135  19.963  1.00 22.42           C  
ATOM   3083  O   VAL A 407       0.178 -44.327  19.956  1.00 21.81           O  
ATOM   3084  CB  VAL A 407      -2.551 -45.571  21.787  1.00 20.93           C  
ATOM   3085  CG1 VAL A 407      -1.411 -45.753  22.798  1.00 19.76           C  
ATOM   3086  CG2 VAL A 407      -3.786 -45.000  22.502  1.00 22.32           C  
ATOM   3087  N   VAL A 408      -0.621 -46.398  19.511  1.00 17.97           N  
ATOM   3088  CA  VAL A 408       0.667 -47.041  19.200  1.00 20.12           C  
ATOM   3089  C   VAL A 408       1.510 -46.293  18.151  1.00 23.83           C  
ATOM   3090  O   VAL A 408       2.726 -46.213  18.317  1.00 21.98           O  
ATOM   3091  CB  VAL A 408       0.498 -48.544  18.828  1.00 21.63           C  
ATOM   3092  CG1 VAL A 408       1.856 -49.271  18.729  1.00 20.13           C  
ATOM   3093  CG2 VAL A 408      -0.412 -49.315  19.802  1.00 19.04           C  
ATOM   3094  N   CYS A 409       0.882 -45.718  17.112  1.00 21.73           N  
ATOM   3095  CA  CYS A 409       1.586 -45.004  16.049  1.00 24.08           C  
ATOM   3096  C   CYS A 409       1.859 -43.528  16.383  1.00 24.52           C  
ATOM   3097  O   CYS A 409       2.981 -43.113  16.106  1.00 24.47           O  
ATOM   3098  CB  CYS A 409       0.850 -45.161  14.714  1.00 20.37           C  
ATOM   3099  SG  CYS A 409       0.599 -46.898  14.270  1.00 21.78           S  
ATOM   3100  N   PRO A 410       0.964 -42.742  17.031  1.00 25.26           N  
ATOM   3101  CA  PRO A 410       1.331 -41.500  17.740  1.00 23.93           C  
ATOM   3102  C   PRO A 410       2.516 -41.616  18.728  1.00 23.85           C  
ATOM   3103  O   PRO A 410       3.359 -40.721  18.763  1.00 23.22           O  
ATOM   3104  CB  PRO A 410       0.056 -41.075  18.480  1.00 24.24           C  
ATOM   3105  CG  PRO A 410      -1.068 -41.626  17.626  1.00 20.33           C  
ATOM   3106  CD  PRO A 410      -0.494 -42.895  16.992  1.00 19.27           C  
ATOM   3107  N   VAL A 411       2.603 -42.723  19.491  1.00 21.90           N  
ATOM   3108  CA  VAL A 411       3.701 -43.035  20.414  1.00 23.44           C  
ATOM   3109  C   VAL A 411       4.984 -43.427  19.651  1.00 25.90           C  
ATOM   3110  O   VAL A 411       6.064 -43.030  20.079  1.00 23.81           O  
ATOM   3111  CB  VAL A 411       3.246 -44.156  21.401  1.00 24.76           C  
ATOM   3112  CG1 VAL A 411       4.390 -44.797  22.217  1.00 22.20           C  
ATOM   3113  CG2 VAL A 411       2.189 -43.628  22.389  1.00 16.43           C  
ATOM   3114  N   ALA A 412       4.885 -44.160  18.525  1.00 24.47           N  
ATOM   3115  CA  ALA A 412       6.026 -44.575  17.698  1.00 26.37           C  
ATOM   3116  C   ALA A 412       6.578 -43.426  16.830  1.00 23.66           C  
ATOM   3117  O   ALA A 412       7.773 -43.411  16.534  1.00 28.37           O  
ATOM   3118  CB  ALA A 412       5.582 -45.710  16.762  1.00 24.17           C  
ATOM   3119  N   GLN A 413       5.723 -42.454  16.464  1.00 24.46           N  
ATOM   3120  CA  GLN A 413       6.049 -41.204  15.775  1.00 24.19           C  
ATOM   3121  C   GLN A 413       6.858 -40.282  16.695  1.00 27.61           C  
ATOM   3122  O   GLN A 413       7.859 -39.718  16.260  1.00 25.97           O  
ATOM   3123  CB  GLN A 413       4.723 -40.520  15.346  1.00 28.47           C  
ATOM   3124  CG  GLN A 413       4.774 -39.061  14.820  1.00 28.52           C  
ATOM   3125  CD  GLN A 413       5.455 -38.831  13.464  1.00 36.45           C  
ATOM   3126  OE1 GLN A 413       5.508 -37.696  12.999  1.00 53.07           O  
ATOM   3127  NE2 GLN A 413       5.970 -39.875  12.811  1.00 42.93           N  
ATOM   3128  N   LEU A 414       6.445 -40.178  17.969  1.00 26.71           N  
ATOM   3129  CA  LEU A 414       7.144 -39.455  19.024  1.00 23.78           C  
ATOM   3130  C   LEU A 414       8.483 -40.141  19.344  1.00 25.72           C  
ATOM   3131  O   LEU A 414       9.514 -39.477  19.338  1.00 25.03           O  
ATOM   3132  CB  LEU A 414       6.233 -39.410  20.271  1.00 24.33           C  
ATOM   3133  CG  LEU A 414       6.784 -38.593  21.459  1.00 28.17           C  
ATOM   3134  CD1 LEU A 414       6.690 -37.082  21.207  1.00 28.96           C  
ATOM   3135  CD2 LEU A 414       6.053 -38.962  22.749  1.00 30.66           C  
ATOM   3136  N   ALA A 415       8.476 -41.466  19.570  1.00 19.11           N  
ATOM   3137  CA  ALA A 415       9.641 -42.275  19.931  1.00 21.51           C  
ATOM   3138  C   ALA A 415      10.763 -42.235  18.884  1.00 30.91           C  
ATOM   3139  O   ALA A 415      11.933 -42.176  19.253  1.00 27.97           O  
ATOM   3140  CB  ALA A 415       9.196 -43.729  20.144  1.00 23.90           C  
ATOM   3141  N   GLY A 416      10.401 -42.236  17.590  1.00 27.27           N  
ATOM   3142  CA  GLY A 416      11.332 -42.189  16.470  1.00 22.95           C  
ATOM   3143  C   GLY A 416      11.896 -40.791  16.210  1.00 22.46           C  
ATOM   3144  O   GLY A 416      13.077 -40.677  15.893  1.00 30.69           O  
ATOM   3145  N   ARG A 417      11.078 -39.734  16.365  1.00 25.00           N  
ATOM   3146  CA  ARG A 417      11.482 -38.350  16.116  1.00 26.73           C  
ATOM   3147  C   ARG A 417      12.273 -37.745  17.281  1.00 34.63           C  
ATOM   3148  O   ARG A 417      13.214 -37.003  17.015  1.00 39.13           O  
ATOM   3149  CB  ARG A 417      10.234 -37.478  15.870  1.00 30.99           C  
ATOM   3150  CG  ARG A 417       9.624 -37.657  14.468  1.00 37.21           C  
ATOM   3151  CD  ARG A 417      10.580 -37.184  13.360  1.00 36.81           C  
ATOM   3152  NE  ARG A 417       9.868 -36.760  12.147  1.00 62.44           N  
ATOM   3153  CZ  ARG A 417      10.202 -35.723  11.357  1.00 56.80           C  
ATOM   3154  NH1 ARG A 417      11.246 -34.925  11.633  1.00 59.03           N  
ATOM   3155  NH2 ARG A 417       9.472 -35.478  10.262  1.00 49.35           N1+
ATOM   3156  N   LEU A 418      11.955 -38.075  18.546  1.00 28.64           N  
ATOM   3157  CA  LEU A 418      12.737 -37.639  19.706  1.00 30.44           C  
ATOM   3158  C   LEU A 418      14.109 -38.338  19.736  1.00 26.99           C  
ATOM   3159  O   LEU A 418      15.105 -37.679  20.031  1.00 32.27           O  
ATOM   3160  CB  LEU A 418      11.986 -37.930  21.029  1.00 21.13           C  
ATOM   3161  CG  LEU A 418      10.672 -37.148  21.279  1.00 31.55           C  
ATOM   3162  CD1 LEU A 418      10.134 -37.460  22.681  1.00 24.60           C  
ATOM   3163  CD2 LEU A 418      10.813 -35.634  21.113  1.00 32.52           C  
ATOM   3164  N   ALA A 419      14.173 -39.637  19.380  1.00 25.08           N  
ATOM   3165  CA  ALA A 419      15.406 -40.428  19.337  1.00 28.50           C  
ATOM   3166  C   ALA A 419      16.346 -40.029  18.188  1.00 37.35           C  
ATOM   3167  O   ALA A 419      17.563 -40.064  18.365  1.00 38.50           O  
ATOM   3168  CB  ALA A 419      15.056 -41.915  19.186  1.00 22.50           C  
ATOM   3169  N   ALA A 420      15.791 -39.617  17.035  1.00 31.96           N  
ATOM   3170  CA  ALA A 420      16.537 -39.153  15.862  1.00 34.66           C  
ATOM   3171  C   ALA A 420      16.964 -37.676  15.967  1.00 35.33           C  
ATOM   3172  O   ALA A 420      17.675 -37.196  15.084  1.00 40.38           O  
ATOM   3173  CB  ALA A 420      15.623 -39.288  14.632  1.00 27.80           C  
ATOM   3174  N   GLN A 421      16.542 -36.961  17.026  1.00 35.89           N  
ATOM   3175  CA  GLN A 421      16.772 -35.531  17.247  1.00 25.77           C  
ATOM   3176  C   GLN A 421      17.390 -35.255  18.632  1.00 31.19           C  
ATOM   3177  O   GLN A 421      17.344 -34.120  19.107  1.00 31.62           O  
ATOM   3178  CB  GLN A 421      15.497 -34.715  16.922  1.00 31.03           C  
ATOM   3179  CG  GLN A 421      15.016 -34.872  15.455  1.00 39.90           C  
ATOM   3180  CD  GLN A 421      13.627 -34.304  15.148  1.00 44.93           C  
ATOM   3181  OE1 GLN A 421      13.047 -34.626  14.113  1.00 45.53           O  
ATOM   3182  NE2 GLN A 421      13.060 -33.497  16.042  1.00 42.40           N  
ATOM   3183  N   GLY A 422      18.026 -36.275  19.239  1.00 33.24           N  
ATOM   3184  CA  GLY A 422      18.985 -36.139  20.334  1.00 39.92           C  
ATOM   3185  C   GLY A 422      18.631 -36.811  21.662  1.00 38.93           C  
ATOM   3186  O   GLY A 422      19.522 -36.938  22.502  1.00 37.16           O  
ATOM   3187  N   ALA A 423      17.374 -37.234  21.884  1.00 35.51           N  
ATOM   3188  CA  ALA A 423      16.942 -37.832  23.152  1.00 32.75           C  
ATOM   3189  C   ALA A 423      17.300 -39.325  23.210  1.00 28.54           C  
ATOM   3190  O   ALA A 423      17.445 -39.974  22.175  1.00 32.18           O  
ATOM   3191  CB  ALA A 423      15.413 -37.718  23.277  1.00 32.19           C  
ATOM   3192  N   ARG A 424      17.414 -39.873  24.431  1.00 28.73           N  
ATOM   3193  CA  ARG A 424      17.589 -41.304  24.669  1.00 29.17           C  
ATOM   3194  C   ARG A 424      16.241 -41.862  25.149  1.00 29.84           C  
ATOM   3195  O   ARG A 424      15.901 -41.788  26.331  1.00 35.05           O  
ATOM   3196  CB  ARG A 424      18.713 -41.519  25.703  1.00 28.38           C  
ATOM   3197  CG  ARG A 424      19.087 -43.003  25.882  1.00 32.89           C  
ATOM   3198  CD  ARG A 424      20.387 -43.210  26.669  1.00 38.46           C  
ATOM   3199  NE  ARG A 424      20.179 -43.095  28.120  1.00 57.58           N  
ATOM   3200  CZ  ARG A 424      20.655 -42.132  28.930  1.00 50.14           C  
ATOM   3201  NH1 ARG A 424      21.353 -41.091  28.454  1.00 56.71           N  
ATOM   3202  NH2 ARG A 424      20.427 -42.216  30.246  1.00 46.64           N1+
ATOM   3203  N   VAL A 425      15.469 -42.395  24.192  1.00 26.01           N  
ATOM   3204  CA  VAL A 425      14.132 -42.955  24.381  1.00 22.30           C  
ATOM   3205  C   VAL A 425      14.271 -44.453  24.711  1.00 30.22           C  
ATOM   3206  O   VAL A 425      15.106 -45.138  24.126  1.00 29.02           O  
ATOM   3207  CB  VAL A 425      13.340 -42.783  23.052  1.00 25.52           C  
ATOM   3208  CG1 VAL A 425      11.910 -43.354  23.128  1.00 19.82           C  
ATOM   3209  CG2 VAL A 425      13.269 -41.306  22.611  1.00 19.93           C  
ATOM   3210  N   TYR A 426      13.426 -44.955  25.623  1.00 24.33           N  
ATOM   3211  CA  TYR A 426      13.271 -46.366  25.977  1.00 25.70           C  
ATOM   3212  C   TYR A 426      11.808 -46.745  25.735  1.00 26.68           C  
ATOM   3213  O   TYR A 426      10.918 -46.126  26.310  1.00 27.55           O  
ATOM   3214  CB  TYR A 426      13.649 -46.571  27.457  1.00 24.33           C  
ATOM   3215  CG  TYR A 426      15.130 -46.411  27.740  1.00 28.82           C  
ATOM   3216  CD1 TYR A 426      16.000 -47.515  27.621  1.00 26.87           C  
ATOM   3217  CD2 TYR A 426      15.643 -45.151  28.108  1.00 23.25           C  
ATOM   3218  CE1 TYR A 426      17.376 -47.361  27.877  1.00 27.11           C  
ATOM   3219  CE2 TYR A 426      17.019 -44.995  28.350  1.00 26.98           C  
ATOM   3220  CZ  TYR A 426      17.885 -46.099  28.243  1.00 28.04           C  
ATOM   3221  OH  TYR A 426      19.215 -45.943  28.498  1.00 29.63           O  
ATOM   3222  N   ALA A 427      11.561 -47.745  24.877  1.00 23.25           N  
ATOM   3223  CA  ALA A 427      10.224 -48.196  24.490  1.00 22.32           C  
ATOM   3224  C   ALA A 427       9.850 -49.515  25.181  1.00 26.38           C  
ATOM   3225  O   ALA A 427      10.721 -50.330  25.484  1.00 28.09           O  
ATOM   3226  CB  ALA A 427      10.232 -48.424  22.976  1.00 23.11           C  
ATOM   3227  N   TYR A 428       8.539 -49.743  25.371  1.00 19.79           N  
ATOM   3228  CA  TYR A 428       7.966 -50.988  25.885  1.00 23.49           C  
ATOM   3229  C   TYR A 428       6.616 -51.333  25.243  1.00 23.32           C  
ATOM   3230  O   TYR A 428       5.924 -50.463  24.712  1.00 23.74           O  
ATOM   3231  CB  TYR A 428       7.937 -51.013  27.433  1.00 19.45           C  
ATOM   3232  CG  TYR A 428       6.914 -50.103  28.104  1.00 21.92           C  
ATOM   3233  CD1 TYR A 428       5.573 -50.523  28.236  1.00 20.04           C  
ATOM   3234  CD2 TYR A 428       7.293 -48.837  28.599  1.00 19.87           C  
ATOM   3235  CE1 TYR A 428       4.612 -49.680  28.822  1.00 20.35           C  
ATOM   3236  CE2 TYR A 428       6.331 -47.986  29.180  1.00 20.99           C  
ATOM   3237  CZ  TYR A 428       4.989 -48.406  29.284  1.00 25.04           C  
ATOM   3238  OH  TYR A 428       4.051 -47.583  29.830  1.00 24.46           O  
ATOM   3239  N   VAL A 429       6.221 -52.607  25.389  1.00 22.88           N  
ATOM   3240  CA  VAL A 429       4.857 -53.110  25.237  1.00 23.42           C  
ATOM   3241  C   VAL A 429       4.569 -53.960  26.484  1.00 22.55           C  
ATOM   3242  O   VAL A 429       5.283 -54.924  26.752  1.00 24.57           O  
ATOM   3243  CB  VAL A 429       4.667 -53.877  23.898  1.00 25.90           C  
ATOM   3244  CG1 VAL A 429       3.242 -54.451  23.754  1.00 24.83           C  
ATOM   3245  CG2 VAL A 429       4.984 -53.015  22.663  1.00 26.71           C  
ATOM   3246  N   PHE A 430       3.528 -53.600  27.249  1.00 26.81           N  
ATOM   3247  CA  PHE A 430       3.085 -54.309  28.446  1.00 25.15           C  
ATOM   3248  C   PHE A 430       2.096 -55.406  28.021  1.00 24.50           C  
ATOM   3249  O   PHE A 430       1.039 -55.110  27.463  1.00 25.87           O  
ATOM   3250  CB  PHE A 430       2.414 -53.282  29.382  1.00 20.68           C  
ATOM   3251  CG  PHE A 430       1.888 -53.847  30.687  1.00 25.71           C  
ATOM   3252  CD1 PHE A 430       2.749 -54.025  31.789  1.00 26.20           C  
ATOM   3253  CD2 PHE A 430       0.523 -54.178  30.806  1.00 25.24           C  
ATOM   3254  CE1 PHE A 430       2.237 -54.536  32.997  1.00 28.16           C  
ATOM   3255  CE2 PHE A 430       0.020 -54.700  32.011  1.00 23.94           C  
ATOM   3256  CZ  PHE A 430       0.882 -54.892  33.104  1.00 26.33           C  
ATOM   3257  N   GLU A 431       2.475 -56.670  28.267  1.00 27.95           N  
ATOM   3258  CA  GLU A 431       1.825 -57.869  27.733  1.00 30.59           C  
ATOM   3259  C   GLU A 431       1.224 -58.787  28.804  1.00 33.80           C  
ATOM   3260  O   GLU A 431       0.614 -59.795  28.442  1.00 34.48           O  
ATOM   3261  CB  GLU A 431       2.833 -58.647  26.864  1.00 25.93           C  
ATOM   3262  CG  GLU A 431       3.258 -57.875  25.604  1.00 25.92           C  
ATOM   3263  CD  GLU A 431       3.771 -58.798  24.503  1.00 35.29           C  
ATOM   3264  OE1 GLU A 431       3.365 -58.584  23.341  1.00 47.00           O  
ATOM   3265  OE2 GLU A 431       4.579 -59.699  24.824  1.00 48.81           O1-
ATOM   3266  N   HIS A 432       1.338 -58.448  30.098  1.00 25.24           N  
ATOM   3267  CA  HIS A 432       0.688 -59.196  31.169  1.00 29.29           C  
ATOM   3268  C   HIS A 432      -0.765 -58.720  31.321  1.00 30.75           C  
ATOM   3269  O   HIS A 432      -1.022 -57.534  31.522  1.00 29.88           O  
ATOM   3270  CB  HIS A 432       1.436 -58.950  32.491  1.00 27.69           C  
ATOM   3271  CG  HIS A 432       0.815 -59.648  33.673  1.00 37.42           C  
ATOM   3272  ND1 HIS A 432       0.808 -61.041  33.799  1.00 42.63           N  
ATOM   3273  CD2 HIS A 432       0.138 -59.098  34.739  1.00 30.57           C  
ATOM   3274  CE1 HIS A 432       0.123 -61.276  34.909  1.00 41.80           C  
ATOM   3275  NE2 HIS A 432      -0.300 -60.162  35.504  1.00 33.49           N  
ATOM   3276  N   ARG A 433      -1.702 -59.675  31.278  1.00 29.51           N  
ATOM   3277  CA  ARG A 433      -3.096 -59.493  31.660  1.00 33.23           C  
ATOM   3278  C   ARG A 433      -3.202 -59.844  33.153  1.00 30.15           C  
ATOM   3279  O   ARG A 433      -2.786 -60.931  33.557  1.00 32.68           O  
ATOM   3280  CB  ARG A 433      -3.942 -60.490  30.838  1.00 31.06           C  
ATOM   3281  CG  ARG A 433      -5.448 -60.415  31.130  1.00 35.10           C  
ATOM   3282  CD  ARG A 433      -6.266 -61.406  30.296  1.00 32.15           C  
ATOM   3283  NE  ARG A 433      -7.611 -61.556  30.862  1.00 28.67           N  
ATOM   3284  CZ  ARG A 433      -8.725 -60.924  30.464  1.00 35.27           C  
ATOM   3285  NH1 ARG A 433      -8.721 -60.044  29.452  1.00 29.47           N  
ATOM   3286  NH2 ARG A 433      -9.864 -61.180  31.116  1.00 28.71           N1+
ATOM   3287  N   ALA A 434      -3.774 -58.936  33.962  1.00 31.61           N  
ATOM   3288  CA  ALA A 434      -3.950 -59.106  35.406  1.00 33.89           C  
ATOM   3289  C   ALA A 434      -4.953 -60.227  35.721  1.00 38.84           C  
ATOM   3290  O   ALA A 434      -5.983 -60.342  35.055  1.00 33.93           O  
ATOM   3291  CB  ALA A 434      -4.461 -57.789  36.011  1.00 32.59           C  
ATOM   3292  N   SER A 435      -4.657 -61.037  36.752  1.00 30.25           N  
ATOM   3293  CA  SER A 435      -5.523 -62.118  37.240  1.00 31.51           C  
ATOM   3294  C   SER A 435      -6.835 -61.608  37.878  1.00 35.89           C  
ATOM   3295  O   SER A 435      -7.806 -62.358  37.960  1.00 35.40           O  
ATOM   3296  CB  SER A 435      -4.731 -62.995  38.240  1.00 35.53           C  
ATOM   3297  OG  SER A 435      -4.524 -62.378  39.498  1.00 44.45           O  
ATOM   3298  N   THR A 436      -6.857 -60.333  38.296  1.00 37.53           N  
ATOM   3299  CA  THR A 436      -7.976 -59.629  38.918  1.00 36.39           C  
ATOM   3300  C   THR A 436      -8.843 -58.860  37.891  1.00 35.08           C  
ATOM   3301  O   THR A 436      -9.818 -58.227  38.297  1.00 38.96           O  
ATOM   3302  CB  THR A 436      -7.378 -58.630  39.948  1.00 37.13           C  
ATOM   3303  OG1 THR A 436      -6.572 -57.652  39.312  1.00 36.28           O  
ATOM   3304  CG2 THR A 436      -6.562 -59.307  41.064  1.00 41.75           C  
ATOM   3305  N   LEU A 437      -8.511 -58.902  36.585  1.00 32.01           N  
ATOM   3306  CA  LEU A 437      -9.182 -58.152  35.517  1.00 31.37           C  
ATOM   3307  C   LEU A 437     -10.591 -58.711  35.252  1.00 34.16           C  
ATOM   3308  O   LEU A 437     -10.748 -59.878  34.892  1.00 37.61           O  
ATOM   3309  CB  LEU A 437      -8.320 -58.242  34.236  1.00 34.59           C  
ATOM   3310  CG  LEU A 437      -8.799 -57.390  33.039  1.00 36.68           C  
ATOM   3311  CD1 LEU A 437      -8.762 -55.886  33.339  1.00 29.03           C  
ATOM   3312  CD2 LEU A 437      -7.950 -57.690  31.800  1.00 28.90           C  
ATOM   3313  N   SER A 438     -11.606 -57.851  35.435  1.00 32.38           N  
ATOM   3314  CA  SER A 438     -13.031 -58.167  35.328  1.00 33.09           C  
ATOM   3315  C   SER A 438     -13.582 -58.052  33.890  1.00 37.59           C  
ATOM   3316  O   SER A 438     -14.658 -58.586  33.617  1.00 38.50           O  
ATOM   3317  CB  SER A 438     -13.783 -57.194  36.264  1.00 34.90           C  
ATOM   3318  OG  SER A 438     -13.687 -55.844  35.845  1.00 43.42           O  
ATOM   3319  N   TRP A 439     -12.848 -57.399  32.970  1.00 31.13           N  
ATOM   3320  CA  TRP A 439     -13.135 -57.319  31.532  1.00 29.80           C  
ATOM   3321  C   TRP A 439     -12.893 -58.684  30.846  1.00 28.87           C  
ATOM   3322  O   TRP A 439     -12.146 -59.501  31.386  1.00 28.19           O  
ATOM   3323  CB  TRP A 439     -12.222 -56.231  30.925  1.00 31.64           C  
ATOM   3324  CG  TRP A 439     -12.609 -54.827  31.286  1.00 26.49           C  
ATOM   3325  CD1 TRP A 439     -11.940 -54.030  32.149  1.00 23.10           C  
ATOM   3326  CD2 TRP A 439     -13.755 -54.040  30.828  1.00 22.21           C  
ATOM   3327  NE1 TRP A 439     -12.584 -52.819  32.260  1.00 23.88           N  
ATOM   3328  CE2 TRP A 439     -13.724 -52.774  31.488  1.00 24.58           C  
ATOM   3329  CE3 TRP A 439     -14.829 -54.262  29.932  1.00 23.78           C  
ATOM   3330  CZ2 TRP A 439     -14.717 -51.798  31.295  1.00 23.44           C  
ATOM   3331  CZ3 TRP A 439     -15.810 -53.276  29.704  1.00 24.91           C  
ATOM   3332  CH2 TRP A 439     -15.760 -52.046  30.386  1.00 25.50           C  
ATOM   3333  N   PRO A 440     -13.511 -58.970  29.676  1.00 26.32           N  
ATOM   3334  CA  PRO A 440     -13.475 -60.298  29.042  1.00 27.99           C  
ATOM   3335  C   PRO A 440     -12.134 -60.602  28.359  1.00 30.91           C  
ATOM   3336  O   PRO A 440     -11.321 -59.705  28.129  1.00 31.87           O  
ATOM   3337  CB  PRO A 440     -14.615 -60.265  28.018  1.00 29.76           C  
ATOM   3338  CG  PRO A 440     -14.676 -58.808  27.608  1.00 28.39           C  
ATOM   3339  CD  PRO A 440     -14.329 -58.050  28.886  1.00 28.82           C  
ATOM   3340  N   LEU A 441     -11.914 -61.891  28.059  1.00 33.53           N  
ATOM   3341  CA  LEU A 441     -10.661 -62.441  27.542  1.00 34.83           C  
ATOM   3342  C   LEU A 441     -10.318 -61.954  26.120  1.00 34.71           C  
ATOM   3343  O   LEU A 441      -9.133 -61.873  25.794  1.00 34.83           O  
ATOM   3344  CB  LEU A 441     -10.758 -63.984  27.583  1.00 39.37           C  
ATOM   3345  CG  LEU A 441      -9.405 -64.731  27.533  1.00 49.18           C  
ATOM   3346  CD1 LEU A 441      -8.600 -64.559  28.833  1.00 41.01           C  
ATOM   3347  CD2 LEU A 441      -9.618 -66.222  27.236  1.00 51.15           C  
ATOM   3348  N   TRP A 442     -11.323 -61.581  25.300  1.00 27.33           N  
ATOM   3349  CA  TRP A 442     -11.129 -61.060  23.942  1.00 29.30           C  
ATOM   3350  C   TRP A 442     -10.491 -59.658  23.914  1.00 31.09           C  
ATOM   3351  O   TRP A 442      -9.890 -59.300  22.902  1.00 30.58           O  
ATOM   3352  CB  TRP A 442     -12.467 -61.053  23.161  1.00 27.33           C  
ATOM   3353  CG  TRP A 442     -13.542 -60.075  23.556  1.00 26.60           C  
ATOM   3354  CD1 TRP A 442     -14.637 -60.374  24.290  1.00 28.60           C  
ATOM   3355  CD2 TRP A 442     -13.672 -58.658  23.210  1.00 26.83           C  
ATOM   3356  NE1 TRP A 442     -15.421 -59.248  24.434  1.00 26.49           N  
ATOM   3357  CE2 TRP A 442     -14.858 -58.149  23.822  1.00 23.68           C  
ATOM   3358  CE3 TRP A 442     -12.909 -57.743  22.444  1.00 26.62           C  
ATOM   3359  CZ2 TRP A 442     -15.240 -56.799  23.719  1.00 23.08           C  
ATOM   3360  CZ3 TRP A 442     -13.278 -56.387  22.337  1.00 23.66           C  
ATOM   3361  CH2 TRP A 442     -14.436 -55.913  22.980  1.00 25.81           C  
ATOM   3362  N   MET A 443     -10.590 -58.881  25.011  1.00 34.31           N  
ATOM   3363  CA  MET A 443      -9.955 -57.568  25.146  1.00 27.89           C  
ATOM   3364  C   MET A 443      -8.444 -57.661  25.442  1.00 27.47           C  
ATOM   3365  O   MET A 443      -7.759 -56.646  25.332  1.00 28.28           O  
ATOM   3366  CB  MET A 443     -10.628 -56.759  26.280  1.00 24.93           C  
ATOM   3367  CG  MET A 443     -11.949 -56.097  25.866  1.00 29.79           C  
ATOM   3368  SD  MET A 443     -12.571 -54.920  27.096  1.00 33.82           S  
ATOM   3369  CE  MET A 443     -14.120 -54.416  26.306  1.00 22.84           C  
ATOM   3370  N   GLY A 444      -7.923 -58.854  25.789  1.00 25.08           N  
ATOM   3371  CA  GLY A 444      -6.506 -59.126  26.022  1.00 22.89           C  
ATOM   3372  C   GLY A 444      -5.961 -58.354  27.225  1.00 31.72           C  
ATOM   3373  O   GLY A 444      -6.363 -58.623  28.357  1.00 28.49           O  
ATOM   3374  N   VAL A 445      -5.068 -57.387  26.963  1.00 27.33           N  
ATOM   3375  CA  VAL A 445      -4.555 -56.418  27.931  1.00 28.59           C  
ATOM   3376  C   VAL A 445      -5.122 -55.036  27.524  1.00 24.00           C  
ATOM   3377  O   VAL A 445      -4.493 -54.345  26.720  1.00 25.21           O  
ATOM   3378  CB  VAL A 445      -3.000 -56.433  27.909  1.00 26.29           C  
ATOM   3379  CG1 VAL A 445      -2.407 -55.572  29.038  1.00 24.82           C  
ATOM   3380  CG2 VAL A 445      -2.410 -57.851  27.993  1.00 21.36           C  
ATOM   3381  N   PRO A 446      -6.306 -54.621  28.039  1.00 24.45           N  
ATOM   3382  CA  PRO A 446      -6.945 -53.348  27.677  1.00 28.19           C  
ATOM   3383  C   PRO A 446      -6.241 -52.116  28.281  1.00 24.69           C  
ATOM   3384  O   PRO A 446      -5.440 -52.225  29.210  1.00 22.78           O  
ATOM   3385  CB  PRO A 446      -8.397 -53.479  28.162  1.00 22.28           C  
ATOM   3386  CG  PRO A 446      -8.349 -54.493  29.291  1.00 26.81           C  
ATOM   3387  CD  PRO A 446      -7.151 -55.381  28.964  1.00 22.91           C  
ATOM   3388  N   HIS A 447      -6.551 -50.946  27.699  1.00 22.67           N  
ATOM   3389  CA  HIS A 447      -6.017 -49.609  27.975  1.00 25.93           C  
ATOM   3390  C   HIS A 447      -6.049 -49.213  29.466  1.00 24.45           C  
ATOM   3391  O   HIS A 447      -7.109 -49.237  30.092  1.00 25.45           O  
ATOM   3392  CB  HIS A 447      -6.814 -48.631  27.088  1.00 18.26           C  
ATOM   3393  CG  HIS A 447      -6.406 -47.181  27.121  1.00 23.82           C  
ATOM   3394  ND1 HIS A 447      -5.260 -46.702  26.514  1.00 22.30           N  
ATOM   3395  CD2 HIS A 447      -7.026 -46.079  27.665  1.00 21.83           C  
ATOM   3396  CE1 HIS A 447      -5.247 -45.380  26.689  1.00 17.15           C  
ATOM   3397  NE2 HIS A 447      -6.293 -44.931  27.372  1.00 23.47           N  
ATOM   3398  N   GLY A 448      -4.882 -48.835  30.013  1.00 24.01           N  
ATOM   3399  CA  GLY A 448      -4.707 -48.318  31.370  1.00 21.59           C  
ATOM   3400  C   GLY A 448      -4.520 -49.367  32.477  1.00 25.57           C  
ATOM   3401  O   GLY A 448      -4.368 -48.981  33.634  1.00 26.49           O  
ATOM   3402  N   TYR A 449      -4.511 -50.674  32.163  1.00 23.96           N  
ATOM   3403  CA  TYR A 449      -4.372 -51.753  33.152  1.00 22.61           C  
ATOM   3404  C   TYR A 449      -2.913 -52.175  33.418  1.00 24.00           C  
ATOM   3405  O   TYR A 449      -2.682 -53.165  34.113  1.00 29.24           O  
ATOM   3406  CB  TYR A 449      -5.247 -52.948  32.718  1.00 19.78           C  
ATOM   3407  CG  TYR A 449      -6.697 -52.712  33.093  1.00 25.70           C  
ATOM   3408  CD1 TYR A 449      -7.109 -52.943  34.421  1.00 21.66           C  
ATOM   3409  CD2 TYR A 449      -7.614 -52.193  32.158  1.00 22.02           C  
ATOM   3410  CE1 TYR A 449      -8.421 -52.632  34.822  1.00 23.90           C  
ATOM   3411  CE2 TYR A 449      -8.935 -51.911  32.553  1.00 22.58           C  
ATOM   3412  CZ  TYR A 449      -9.332 -52.103  33.889  1.00 25.36           C  
ATOM   3413  OH  TYR A 449     -10.592 -51.763  34.282  1.00 24.77           O  
ATOM   3414  N   GLU A 450      -1.932 -51.386  32.948  1.00 25.52           N  
ATOM   3415  CA  GLU A 450      -0.535 -51.456  33.368  1.00 24.39           C  
ATOM   3416  C   GLU A 450      -0.274 -50.589  34.612  1.00 24.17           C  
ATOM   3417  O   GLU A 450       0.634 -50.929  35.369  1.00 25.41           O  
ATOM   3418  CB  GLU A 450       0.372 -51.045  32.173  1.00 22.35           C  
ATOM   3419  CG  GLU A 450       0.816 -49.572  31.992  1.00 14.42           C  
ATOM   3420  CD  GLU A 450      -0.296 -48.607  31.571  1.00 23.59           C  
ATOM   3421  OE1 GLU A 450      -1.412 -49.073  31.254  1.00 25.15           O  
ATOM   3422  OE2 GLU A 450       0.002 -47.395  31.582  1.00 24.11           O1-
ATOM   3423  N   ILE A 451      -1.051 -49.507  34.833  1.00 23.20           N  
ATOM   3424  CA  ILE A 451      -0.829 -48.464  35.850  1.00 24.91           C  
ATOM   3425  C   ILE A 451      -0.751 -49.026  37.280  1.00 28.74           C  
ATOM   3426  O   ILE A 451       0.107 -48.603  38.051  1.00 27.00           O  
ATOM   3427  CB  ILE A 451      -1.914 -47.349  35.776  1.00 26.35           C  
ATOM   3428  CG1 ILE A 451      -2.127 -46.771  34.361  1.00 19.96           C  
ATOM   3429  CG2 ILE A 451      -1.611 -46.199  36.762  1.00 19.76           C  
ATOM   3430  CD1 ILE A 451      -3.408 -45.927  34.255  1.00 16.46           C  
ATOM   3431  N   GLU A 452      -1.624 -49.988  37.620  1.00 24.77           N  
ATOM   3432  CA  GLU A 452      -1.675 -50.673  38.912  1.00 27.00           C  
ATOM   3433  C   GLU A 452      -0.358 -51.396  39.270  1.00 28.81           C  
ATOM   3434  O   GLU A 452       0.039 -51.371  40.432  1.00 27.33           O  
ATOM   3435  CB  GLU A 452      -2.908 -51.605  38.914  1.00 25.32           C  
ATOM   3436  CG  GLU A 452      -2.816 -52.834  37.982  1.00 30.83           C  
ATOM   3437  CD  GLU A 452      -4.184 -53.385  37.572  1.00 35.75           C  
ATOM   3438  OE1 GLU A 452      -4.363 -54.616  37.708  1.00 37.28           O  
ATOM   3439  OE2 GLU A 452      -5.025 -52.574  37.127  1.00 36.52           O1-
ATOM   3440  N   PHE A 453       0.359 -51.962  38.284  1.00 24.75           N  
ATOM   3441  CA  PHE A 453       1.654 -52.623  38.475  1.00 26.89           C  
ATOM   3442  C   PHE A 453       2.823 -51.617  38.514  1.00 28.55           C  
ATOM   3443  O   PHE A 453       3.846 -51.931  39.121  1.00 28.27           O  
ATOM   3444  CB  PHE A 453       1.903 -53.612  37.317  1.00 24.87           C  
ATOM   3445  CG  PHE A 453       0.927 -54.771  37.264  1.00 28.57           C  
ATOM   3446  CD1 PHE A 453      -0.280 -54.642  36.550  1.00 28.16           C  
ATOM   3447  CD2 PHE A 453       1.214 -55.974  37.941  1.00 26.18           C  
ATOM   3448  CE1 PHE A 453      -1.214 -55.693  36.546  1.00 35.94           C  
ATOM   3449  CE2 PHE A 453       0.279 -57.025  37.936  1.00 31.42           C  
ATOM   3450  CZ  PHE A 453      -0.942 -56.882  37.251  1.00 30.45           C  
ATOM   3451  N   ILE A 454       2.674 -50.409  37.930  1.00 19.99           N  
ATOM   3452  CA  ILE A 454       3.651 -49.312  38.035  1.00 23.42           C  
ATOM   3453  C   ILE A 454       3.591 -48.685  39.443  1.00 27.75           C  
ATOM   3454  O   ILE A 454       4.632 -48.330  39.991  1.00 25.18           O  
ATOM   3455  CB  ILE A 454       3.379 -48.202  36.967  1.00 29.93           C  
ATOM   3456  CG1 ILE A 454       3.294 -48.713  35.511  1.00 23.48           C  
ATOM   3457  CG2 ILE A 454       4.390 -47.039  37.041  1.00 24.96           C  
ATOM   3458  CD1 ILE A 454       4.427 -49.649  35.078  1.00 25.38           C  
ATOM   3459  N   PHE A 455       2.384 -48.559  40.021  1.00 24.15           N  
ATOM   3460  CA  PHE A 455       2.128 -47.964  41.333  1.00 24.82           C  
ATOM   3461  C   PHE A 455       2.226 -48.960  42.500  1.00 27.72           C  
ATOM   3462  O   PHE A 455       2.044 -48.544  43.642  1.00 27.40           O  
ATOM   3463  CB  PHE A 455       0.717 -47.330  41.318  1.00 20.92           C  
ATOM   3464  CG  PHE A 455       0.750 -45.875  40.903  1.00 29.29           C  
ATOM   3465  CD1 PHE A 455       0.525 -45.498  39.566  1.00 20.10           C  
ATOM   3466  CD2 PHE A 455       1.046 -44.891  41.866  1.00 25.52           C  
ATOM   3467  CE1 PHE A 455       0.572 -44.141  39.199  1.00 22.52           C  
ATOM   3468  CE2 PHE A 455       1.105 -43.534  41.499  1.00 26.99           C  
ATOM   3469  CZ  PHE A 455       0.861 -43.159  40.166  1.00 24.45           C  
ATOM   3470  N   GLY A 456       2.537 -50.243  42.243  1.00 30.51           N  
ATOM   3471  CA  GLY A 456       2.765 -51.261  43.269  1.00 29.98           C  
ATOM   3472  C   GLY A 456       1.503 -51.788  43.966  1.00 29.41           C  
ATOM   3473  O   GLY A 456       1.624 -52.436  45.003  1.00 30.16           O  
ATOM   3474  N   ILE A 457       0.309 -51.508  43.413  1.00 29.62           N  
ATOM   3475  CA  ILE A 457      -1.015 -51.933  43.882  1.00 28.84           C  
ATOM   3476  C   ILE A 457      -1.156 -53.455  44.151  1.00 33.09           C  
ATOM   3477  O   ILE A 457      -1.751 -53.785  45.176  1.00 31.64           O  
ATOM   3478  CB  ILE A 457      -2.134 -51.352  42.966  1.00 30.31           C  
ATOM   3479  CG1 ILE A 457      -1.992 -49.832  42.694  1.00 28.30           C  
ATOM   3480  CG2 ILE A 457      -3.562 -51.692  43.443  1.00 27.50           C  
ATOM   3481  CD1 ILE A 457      -2.015 -48.933  43.938  1.00 23.56           C  
ATOM   3482  N   PRO A 458      -0.607 -54.387  43.326  1.00 34.06           N  
ATOM   3483  CA  PRO A 458      -0.500 -55.826  43.638  1.00 31.55           C  
ATOM   3484  C   PRO A 458       0.060 -56.228  45.014  1.00 35.51           C  
ATOM   3485  O   PRO A 458      -0.302 -57.297  45.504  1.00 37.58           O  
ATOM   3486  CB  PRO A 458       0.374 -56.421  42.527  1.00 29.43           C  
ATOM   3487  CG  PRO A 458       0.087 -55.534  41.337  1.00 30.52           C  
ATOM   3488  CD  PRO A 458      -0.178 -54.159  41.941  1.00 32.10           C  
ATOM   3489  N   LEU A 459       0.904 -55.389  45.644  1.00 32.98           N  
ATOM   3490  CA  LEU A 459       1.487 -55.630  46.967  1.00 34.67           C  
ATOM   3491  C   LEU A 459       0.485 -55.434  48.119  1.00 34.41           C  
ATOM   3492  O   LEU A 459       0.766 -55.912  49.217  1.00 36.84           O  
ATOM   3493  CB  LEU A 459       2.678 -54.672  47.203  1.00 33.18           C  
ATOM   3494  CG  LEU A 459       3.847 -54.809  46.205  1.00 41.36           C  
ATOM   3495  CD1 LEU A 459       4.938 -53.777  46.516  1.00 35.73           C  
ATOM   3496  CD2 LEU A 459       4.449 -56.221  46.198  1.00 40.34           C  
ATOM   3497  N   ASP A 460      -0.673 -54.787  47.879  1.00 34.30           N  
ATOM   3498  CA  ASP A 460      -1.775 -54.598  48.827  1.00 35.20           C  
ATOM   3499  C   ASP A 460      -2.328 -55.973  49.286  1.00 46.66           C  
ATOM   3500  O   ASP A 460      -2.855 -56.696  48.438  1.00 36.09           O  
ATOM   3501  CB  ASP A 460      -2.863 -53.727  48.147  1.00 32.48           C  
ATOM   3502  CG  ASP A 460      -4.035 -53.271  49.031  1.00 44.35           C  
ATOM   3503  OD1 ASP A 460      -4.170 -53.770  50.171  1.00 46.90           O  
ATOM   3504  OD2 ASP A 460      -4.801 -52.419  48.530  1.00 44.80           O1-
ATOM   3505  N   PRO A 461      -2.198 -56.357  50.582  1.00 48.95           N  
ATOM   3506  CA  PRO A 461      -2.626 -57.665  51.115  1.00 49.71           C  
ATOM   3507  C   PRO A 461      -4.116 -57.999  50.908  1.00 49.28           C  
ATOM   3508  O   PRO A 461      -4.466 -59.173  50.804  1.00 53.09           O  
ATOM   3509  CB  PRO A 461      -2.351 -57.604  52.628  1.00 48.53           C  
ATOM   3510  CG  PRO A 461      -1.319 -56.509  52.811  1.00 55.07           C  
ATOM   3511  CD  PRO A 461      -1.507 -55.582  51.614  1.00 40.71           C  
ATOM   3512  N   SER A 462      -4.978 -56.968  50.856  1.00 39.53           N  
ATOM   3513  CA  SER A 462      -6.431 -57.079  50.720  1.00 43.50           C  
ATOM   3514  C   SER A 462      -6.900 -57.331  49.270  1.00 49.18           C  
ATOM   3515  O   SER A 462      -8.093 -57.551  49.062  1.00 48.60           O  
ATOM   3516  CB  SER A 462      -7.062 -55.778  51.272  1.00 50.23           C  
ATOM   3517  OG  SER A 462      -6.897 -54.652  50.428  1.00 50.68           O  
ATOM   3518  N   ARG A 463      -5.984 -57.316  48.285  1.00 47.02           N  
ATOM   3519  CA  ARG A 463      -6.256 -57.545  46.865  1.00 43.66           C  
ATOM   3520  C   ARG A 463      -5.675 -58.900  46.433  1.00 43.96           C  
ATOM   3521  O   ARG A 463      -4.670 -59.365  46.975  1.00 49.62           O  
ATOM   3522  CB  ARG A 463      -5.659 -56.389  46.039  1.00 44.77           C  
ATOM   3523  CG  ARG A 463      -6.290 -55.033  46.399  1.00 40.49           C  
ATOM   3524  CD  ARG A 463      -5.841 -53.875  45.500  1.00 38.83           C  
ATOM   3525  NE  ARG A 463      -6.284 -52.596  46.075  1.00 46.88           N  
ATOM   3526  CZ  ARG A 463      -7.291 -51.811  45.652  1.00 42.63           C  
ATOM   3527  NH1 ARG A 463      -8.020 -52.117  44.569  1.00 52.05           N  
ATOM   3528  NH2 ARG A 463      -7.578 -50.700  46.343  1.00 47.43           N1+
ATOM   3529  N   ASN A 464      -6.356 -59.547  45.473  1.00 43.08           N  
ATOM   3530  CA  ASN A 464      -6.233 -60.974  45.147  1.00 50.05           C  
ATOM   3531  C   ASN A 464      -5.214 -61.256  44.020  1.00 47.44           C  
ATOM   3532  O   ASN A 464      -5.398 -62.190  43.239  1.00 50.70           O  
ATOM   3533  CB  ASN A 464      -7.632 -61.505  44.722  1.00 44.69           C  
ATOM   3534  CG  ASN A 464      -8.748 -61.284  45.752  1.00 57.54           C  
ATOM   3535  OD1 ASN A 464      -9.842 -60.855  45.393  1.00 63.53           O  
ATOM   3536  ND2 ASN A 464      -8.499 -61.600  47.025  1.00 62.13           N  
ATOM   3537  N   TYR A 465      -4.121 -60.479  43.949  1.00 42.27           N  
ATOM   3538  CA  TYR A 465      -3.017 -60.682  43.009  1.00 39.46           C  
ATOM   3539  C   TYR A 465      -2.085 -61.794  43.520  1.00 35.90           C  
ATOM   3540  O   TYR A 465      -1.875 -61.940  44.727  1.00 39.41           O  
ATOM   3541  CB  TYR A 465      -2.195 -59.383  42.905  1.00 32.20           C  
ATOM   3542  CG  TYR A 465      -2.925 -58.232  42.236  1.00 30.93           C  
ATOM   3543  CD1 TYR A 465      -3.736 -57.373  43.005  1.00 26.64           C  
ATOM   3544  CD2 TYR A 465      -2.774 -57.997  40.853  1.00 27.68           C  
ATOM   3545  CE1 TYR A 465      -4.366 -56.268  42.404  1.00 29.55           C  
ATOM   3546  CE2 TYR A 465      -3.415 -56.897  40.249  1.00 28.13           C  
ATOM   3547  CZ  TYR A 465      -4.205 -56.029  41.027  1.00 31.24           C  
ATOM   3548  OH  TYR A 465      -4.826 -54.960  40.454  1.00 26.63           O  
ATOM   3549  N   THR A 466      -1.520 -62.566  42.580  1.00 37.96           N  
ATOM   3550  CA  THR A 466      -0.606 -63.687  42.812  1.00 33.69           C  
ATOM   3551  C   THR A 466       0.783 -63.210  43.289  1.00 35.24           C  
ATOM   3552  O   THR A 466       1.117 -62.028  43.194  1.00 40.92           O  
ATOM   3553  CB  THR A 466      -0.472 -64.508  41.498  1.00 37.32           C  
ATOM   3554  OG1 THR A 466       0.197 -63.787  40.481  1.00 41.73           O  
ATOM   3555  CG2 THR A 466      -1.810 -65.030  40.950  1.00 32.49           C  
ATOM   3556  N   ALA A 467       1.606 -64.152  43.780  1.00 34.84           N  
ATOM   3557  CA  ALA A 467       2.983 -63.915  44.220  1.00 41.85           C  
ATOM   3558  C   ALA A 467       3.929 -63.522  43.069  1.00 38.26           C  
ATOM   3559  O   ALA A 467       4.891 -62.793  43.303  1.00 39.48           O  
ATOM   3560  CB  ALA A 467       3.505 -65.192  44.895  1.00 30.93           C  
ATOM   3561  N   GLU A 468       3.631 -63.954  41.831  1.00 34.97           N  
ATOM   3562  CA  GLU A 468       4.371 -63.608  40.615  1.00 42.81           C  
ATOM   3563  C   GLU A 468       4.052 -62.176  40.151  1.00 38.69           C  
ATOM   3564  O   GLU A 468       4.937 -61.502  39.625  1.00 32.63           O  
ATOM   3565  CB  GLU A 468       3.960 -64.578  39.489  1.00 39.89           C  
ATOM   3566  CG  GLU A 468       4.338 -66.045  39.780  1.00 53.65           C  
ATOM   3567  CD  GLU A 468       4.053 -66.982  38.604  1.00 84.36           C  
ATOM   3568  OE1 GLU A 468       3.021 -66.773  37.929  1.00 70.30           O  
ATOM   3569  OE2 GLU A 468       4.870 -67.908  38.409  1.00 91.22           O1-
ATOM   3570  N   GLU A 469       2.816 -61.700  40.383  1.00 33.82           N  
ATOM   3571  CA  GLU A 469       2.354 -60.347  40.067  1.00 31.00           C  
ATOM   3572  C   GLU A 469       2.874 -59.309  41.078  1.00 41.01           C  
ATOM   3573  O   GLU A 469       2.991 -58.138  40.721  1.00 31.83           O  
ATOM   3574  CB  GLU A 469       0.814 -60.340  40.109  1.00 31.48           C  
ATOM   3575  CG  GLU A 469       0.213 -60.894  38.807  1.00 34.20           C  
ATOM   3576  CD  GLU A 469      -1.308 -61.008  38.867  1.00 37.65           C  
ATOM   3577  OE1 GLU A 469      -1.798 -61.593  39.855  1.00 38.30           O  
ATOM   3578  OE2 GLU A 469      -1.961 -60.518  37.921  1.00 36.38           O1-
ATOM   3579  N   LYS A 470       3.223 -59.734  42.304  1.00 35.28           N  
ATOM   3580  CA  LYS A 470       3.859 -58.909  43.331  1.00 32.43           C  
ATOM   3581  C   LYS A 470       5.355 -58.704  43.031  1.00 32.92           C  
ATOM   3582  O   LYS A 470       5.858 -57.595  43.202  1.00 33.00           O  
ATOM   3583  CB  LYS A 470       3.709 -59.615  44.695  1.00 32.31           C  
ATOM   3584  CG  LYS A 470       2.291 -59.484  45.272  1.00 37.54           C  
ATOM   3585  CD  LYS A 470       2.136 -60.148  46.647  1.00 46.37           C  
ATOM   3586  CE  LYS A 470       0.722 -59.977  47.220  1.00 40.76           C  
ATOM   3587  NZ  LYS A 470       0.590 -60.625  48.535  1.00 52.35           N1+
ATOM   3588  N   ILE A 471       6.046 -59.747  42.536  1.00 30.15           N  
ATOM   3589  CA  ILE A 471       7.444 -59.706  42.087  1.00 33.02           C  
ATOM   3590  C   ILE A 471       7.573 -58.888  40.786  1.00 31.76           C  
ATOM   3591  O   ILE A 471       8.545 -58.151  40.627  1.00 31.86           O  
ATOM   3592  CB  ILE A 471       7.966 -61.165  41.910  1.00 39.83           C  
ATOM   3593  CG1 ILE A 471       8.065 -61.882  43.279  1.00 39.25           C  
ATOM   3594  CG2 ILE A 471       9.326 -61.254  41.175  1.00 27.70           C  
ATOM   3595  CD1 ILE A 471       8.166 -63.412  43.184  1.00 40.13           C  
ATOM   3596  N   PHE A 472       6.584 -58.986  39.881  1.00 29.20           N  
ATOM   3597  CA  PHE A 472       6.517 -58.234  38.630  1.00 32.71           C  
ATOM   3598  C   PHE A 472       6.206 -56.745  38.872  1.00 30.00           C  
ATOM   3599  O   PHE A 472       6.777 -55.904  38.183  1.00 26.98           O  
ATOM   3600  CB  PHE A 472       5.435 -58.871  37.736  1.00 31.81           C  
ATOM   3601  CG  PHE A 472       5.164 -58.182  36.408  1.00 33.80           C  
ATOM   3602  CD1 PHE A 472       6.227 -57.825  35.550  1.00 31.63           C  
ATOM   3603  CD2 PHE A 472       3.837 -57.887  36.035  1.00 29.77           C  
ATOM   3604  CE1 PHE A 472       5.964 -57.161  34.338  1.00 30.14           C  
ATOM   3605  CE2 PHE A 472       3.575 -57.238  34.816  1.00 25.32           C  
ATOM   3606  CZ  PHE A 472       4.638 -56.878  33.966  1.00 25.93           C  
ATOM   3607  N   ALA A 473       5.375 -56.406  39.873  1.00 27.67           N  
ATOM   3608  CA  ALA A 473       5.092 -55.023  40.267  1.00 26.07           C  
ATOM   3609  C   ALA A 473       6.329 -54.327  40.861  1.00 30.39           C  
ATOM   3610  O   ALA A 473       6.531 -53.139  40.621  1.00 26.17           O  
ATOM   3611  CB  ALA A 473       3.960 -55.017  41.302  1.00 25.01           C  
ATOM   3612  N   GLN A 474       7.184 -55.081  41.574  1.00 25.20           N  
ATOM   3613  CA  GLN A 474       8.461 -54.625  42.123  1.00 29.82           C  
ATOM   3614  C   GLN A 474       9.550 -54.448  41.047  1.00 27.88           C  
ATOM   3615  O   GLN A 474      10.445 -53.629  41.248  1.00 27.53           O  
ATOM   3616  CB  GLN A 474       8.937 -55.647  43.176  1.00 29.59           C  
ATOM   3617  CG  GLN A 474       8.162 -55.514  44.505  1.00 33.85           C  
ATOM   3618  CD  GLN A 474       8.392 -56.640  45.522  1.00 40.20           C  
ATOM   3619  OE1 GLN A 474       7.859 -56.577  46.627  1.00 42.75           O  
ATOM   3620  NE2 GLN A 474       9.173 -57.669  45.184  1.00 36.28           N  
ATOM   3621  N   ARG A 475       9.458 -55.147  39.898  1.00 26.86           N  
ATOM   3622  CA  ARG A 475      10.339 -54.943  38.744  1.00 28.86           C  
ATOM   3623  C   ARG A 475       9.986 -53.649  37.993  1.00 29.12           C  
ATOM   3624  O   ARG A 475      10.898 -52.939  37.579  1.00 27.91           O  
ATOM   3625  CB  ARG A 475      10.210 -56.110  37.741  1.00 34.20           C  
ATOM   3626  CG  ARG A 475      10.967 -57.384  38.146  1.00 34.85           C  
ATOM   3627  CD  ARG A 475      10.729 -58.547  37.170  1.00 39.28           C  
ATOM   3628  NE  ARG A 475      11.148 -58.203  35.800  1.00 37.71           N  
ATOM   3629  CZ  ARG A 475      10.640 -58.707  34.662  1.00 40.54           C  
ATOM   3630  NH1 ARG A 475       9.683 -59.644  34.677  1.00 36.14           N  
ATOM   3631  NH2 ARG A 475      11.098 -58.260  33.486  1.00 29.23           N1+
ATOM   3632  N   LEU A 476       8.689 -53.330  37.828  1.00 23.61           N  
ATOM   3633  CA  LEU A 476       8.241 -52.137  37.104  1.00 28.36           C  
ATOM   3634  C   LEU A 476       8.366 -50.863  37.947  1.00 27.63           C  
ATOM   3635  O   LEU A 476       8.622 -49.803  37.378  1.00 27.93           O  
ATOM   3636  CB  LEU A 476       6.765 -52.273  36.695  1.00 26.97           C  
ATOM   3637  CG  LEU A 476       6.442 -53.452  35.759  1.00 34.32           C  
ATOM   3638  CD1 LEU A 476       4.983 -53.379  35.313  1.00 32.76           C  
ATOM   3639  CD2 LEU A 476       7.372 -53.550  34.544  1.00 25.37           C  
ATOM   3640  N   MET A 477       8.256 -50.960  39.284  1.00 27.14           N  
ATOM   3641  CA  MET A 477       8.572 -49.869  40.208  1.00 24.45           C  
ATOM   3642  C   MET A 477      10.070 -49.535  40.159  1.00 24.66           C  
ATOM   3643  O   MET A 477      10.423 -48.358  40.146  1.00 27.59           O  
ATOM   3644  CB  MET A 477       8.184 -50.255  41.649  1.00 25.29           C  
ATOM   3645  CG  MET A 477       6.691 -50.065  41.949  1.00 25.66           C  
ATOM   3646  SD  MET A 477       6.247 -50.099  43.704  1.00 32.43           S  
ATOM   3647  CE  MET A 477       6.831 -51.735  44.200  1.00 24.62           C  
ATOM   3648  N   ARG A 478      10.932 -50.564  40.074  1.00 25.39           N  
ATOM   3649  CA  ARG A 478      12.381 -50.442  39.961  1.00 26.99           C  
ATOM   3650  C   ARG A 478      12.820 -49.850  38.613  1.00 29.83           C  
ATOM   3651  O   ARG A 478      13.717 -49.013  38.607  1.00 25.83           O  
ATOM   3652  CB  ARG A 478      13.016 -51.828  40.198  1.00 25.28           C  
ATOM   3653  CG  ARG A 478      14.556 -51.878  40.168  1.00 27.48           C  
ATOM   3654  CD  ARG A 478      15.248 -50.963  41.193  1.00 30.70           C  
ATOM   3655  NE  ARG A 478      14.787 -51.236  42.558  1.00 32.52           N  
ATOM   3656  CZ  ARG A 478      15.276 -52.144  43.414  1.00 38.35           C  
ATOM   3657  NH1 ARG A 478      16.289 -52.959  43.083  1.00 30.62           N  
ATOM   3658  NH2 ARG A 478      14.717 -52.236  44.627  1.00 35.06           N1+
ATOM   3659  N   TYR A 479      12.176 -50.227  37.494  1.00 22.03           N  
ATOM   3660  CA  TYR A 479      12.477 -49.701  36.160  1.00 24.29           C  
ATOM   3661  C   TYR A 479      12.074 -48.219  36.017  1.00 27.25           C  
ATOM   3662  O   TYR A 479      12.820 -47.447  35.417  1.00 26.50           O  
ATOM   3663  CB  TYR A 479      11.736 -50.530  35.084  1.00 27.15           C  
ATOM   3664  CG  TYR A 479      12.154 -51.980  34.858  1.00 22.83           C  
ATOM   3665  CD1 TYR A 479      13.466 -52.437  35.112  1.00 23.39           C  
ATOM   3666  CD2 TYR A 479      11.196 -52.891  34.361  1.00 26.78           C  
ATOM   3667  CE1 TYR A 479      13.808 -53.785  34.885  1.00 28.76           C  
ATOM   3668  CE2 TYR A 479      11.531 -54.242  34.147  1.00 24.10           C  
ATOM   3669  CZ  TYR A 479      12.838 -54.692  34.412  1.00 25.13           C  
ATOM   3670  OH  TYR A 479      13.164 -56.002  34.211  1.00 34.94           O  
ATOM   3671  N   TRP A 480      10.936 -47.805  36.601  1.00 24.54           N  
ATOM   3672  CA  TRP A 480      10.451 -46.422  36.578  1.00 24.17           C  
ATOM   3673  C   TRP A 480      11.230 -45.512  37.545  1.00 26.89           C  
ATOM   3674  O   TRP A 480      11.399 -44.330  37.250  1.00 27.20           O  
ATOM   3675  CB  TRP A 480       8.952 -46.398  36.958  1.00 22.42           C  
ATOM   3676  CG  TRP A 480       7.986 -46.399  35.806  1.00 26.25           C  
ATOM   3677  CD1 TRP A 480       7.086 -45.419  35.561  1.00 23.10           C  
ATOM   3678  CD2 TRP A 480       7.793 -47.387  34.741  1.00 21.45           C  
ATOM   3679  NE1 TRP A 480       6.339 -45.741  34.449  1.00 21.76           N  
ATOM   3680  CE2 TRP A 480       6.735 -46.936  33.893  1.00 23.24           C  
ATOM   3681  CE3 TRP A 480       8.396 -48.619  34.394  1.00 21.48           C  
ATOM   3682  CZ2 TRP A 480       6.297 -47.669  32.776  1.00 19.76           C  
ATOM   3683  CZ3 TRP A 480       7.970 -49.365  33.278  1.00 22.23           C  
ATOM   3684  CH2 TRP A 480       6.918 -48.894  32.470  1.00 19.06           C  
ATOM   3685  N   ALA A 481      11.719 -46.054  38.675  1.00 28.09           N  
ATOM   3686  CA  ALA A 481      12.483 -45.318  39.680  1.00 27.33           C  
ATOM   3687  C   ALA A 481      13.973 -45.218  39.318  1.00 27.15           C  
ATOM   3688  O   ALA A 481      14.583 -44.199  39.630  1.00 23.91           O  
ATOM   3689  CB  ALA A 481      12.366 -46.048  41.020  1.00 23.02           C  
ATOM   3690  N   ASN A 482      14.552 -46.218  38.622  1.00 23.70           N  
ATOM   3691  CA  ASN A 482      15.900 -46.148  38.038  1.00 25.11           C  
ATOM   3692  C   ASN A 482      15.955 -45.123  36.900  1.00 29.68           C  
ATOM   3693  O   ASN A 482      16.934 -44.383  36.799  1.00 28.76           O  
ATOM   3694  CB  ASN A 482      16.353 -47.520  37.481  1.00 25.27           C  
ATOM   3695  CG  ASN A 482      16.800 -48.537  38.536  1.00 27.86           C  
ATOM   3696  OD1 ASN A 482      16.920 -48.224  39.719  1.00 33.86           O  
ATOM   3697  ND2 ASN A 482      17.056 -49.769  38.097  1.00 29.67           N  
ATOM   3698  N   PHE A 483      14.883 -45.036  36.093  1.00 25.96           N  
ATOM   3699  CA  PHE A 483      14.702 -44.013  35.070  1.00 26.05           C  
ATOM   3700  C   PHE A 483      14.539 -42.608  35.688  1.00 22.26           C  
ATOM   3701  O   PHE A 483      15.043 -41.644  35.117  1.00 25.85           O  
ATOM   3702  CB  PHE A 483      13.484 -44.375  34.193  1.00 26.10           C  
ATOM   3703  CG  PHE A 483      13.192 -43.341  33.124  1.00 23.19           C  
ATOM   3704  CD1 PHE A 483      13.953 -43.316  31.938  1.00 23.62           C  
ATOM   3705  CD2 PHE A 483      12.233 -42.335  33.369  1.00 17.43           C  
ATOM   3706  CE1 PHE A 483      13.782 -42.266  31.017  1.00 20.16           C  
ATOM   3707  CE2 PHE A 483      12.078 -41.277  32.458  1.00 23.53           C  
ATOM   3708  CZ  PHE A 483      12.855 -41.242  31.288  1.00 23.72           C  
ATOM   3709  N   ALA A 484      13.881 -42.483  36.853  1.00 23.45           N  
ATOM   3710  CA  ALA A 484      13.693 -41.208  37.547  1.00 29.16           C  
ATOM   3711  C   ALA A 484      14.967 -40.712  38.259  1.00 29.25           C  
ATOM   3712  O   ALA A 484      15.074 -39.518  38.535  1.00 32.60           O  
ATOM   3713  CB  ALA A 484      12.581 -41.372  38.594  1.00 21.04           C  
ATOM   3714  N   ARG A 485      15.928 -41.613  38.532  1.00 26.79           N  
ATOM   3715  CA  ARG A 485      17.216 -41.319  39.156  1.00 28.99           C  
ATOM   3716  C   ARG A 485      18.311 -41.007  38.118  1.00 31.97           C  
ATOM   3717  O   ARG A 485      19.147 -40.146  38.389  1.00 33.66           O  
ATOM   3718  CB  ARG A 485      17.677 -42.564  39.952  1.00 25.28           C  
ATOM   3719  CG  ARG A 485      16.981 -42.695  41.316  1.00 28.48           C  
ATOM   3720  CD  ARG A 485      17.453 -43.895  42.153  1.00 25.28           C  
ATOM   3721  NE  ARG A 485      16.827 -45.164  41.741  1.00 30.49           N  
ATOM   3722  CZ  ARG A 485      15.860 -45.837  42.393  1.00 25.28           C  
ATOM   3723  NH1 ARG A 485      15.269 -45.340  43.488  1.00 22.07           N  
ATOM   3724  NH2 ARG A 485      15.480 -47.038  41.941  1.00 23.96           N1+
ATOM   3725  N   THR A 486      18.337 -41.709  36.968  1.00 25.50           N  
ATOM   3726  CA  THR A 486      19.478 -41.738  36.038  1.00 29.27           C  
ATOM   3727  C   THR A 486      19.114 -41.466  34.568  1.00 32.71           C  
ATOM   3728  O   THR A 486      20.014 -41.222  33.763  1.00 35.12           O  
ATOM   3729  CB  THR A 486      20.291 -43.053  36.208  1.00 29.91           C  
ATOM   3730  OG1 THR A 486      19.604 -44.166  35.665  1.00 31.78           O  
ATOM   3731  CG2 THR A 486      20.719 -43.380  37.647  1.00 25.34           C  
ATOM   3732  N   GLY A 487      17.824 -41.527  34.200  1.00 29.49           N  
ATOM   3733  CA  GLY A 487      17.360 -41.460  32.814  1.00 32.73           C  
ATOM   3734  C   GLY A 487      17.502 -42.778  32.044  1.00 30.26           C  
ATOM   3735  O   GLY A 487      17.370 -42.777  30.822  1.00 32.67           O  
ATOM   3736  N   ASP A 488      17.778 -43.887  32.748  1.00 30.84           N  
ATOM   3737  CA  ASP A 488      17.987 -45.227  32.214  1.00 29.60           C  
ATOM   3738  C   ASP A 488      17.284 -46.226  33.157  1.00 28.21           C  
ATOM   3739  O   ASP A 488      17.619 -46.236  34.341  1.00 34.25           O  
ATOM   3740  CB  ASP A 488      19.509 -45.435  31.985  1.00 28.42           C  
ATOM   3741  CG  ASP A 488      19.978 -46.859  31.669  1.00 32.19           C  
ATOM   3742  OD1 ASP A 488      19.152 -47.655  31.174  1.00 34.36           O  
ATOM   3743  OD2 ASP A 488      21.182 -47.115  31.875  1.00 39.74           O1-
ATOM   3744  N   PRO A 489      16.323 -47.058  32.687  1.00 25.19           N  
ATOM   3745  CA  PRO A 489      15.554 -47.965  33.552  1.00 27.20           C  
ATOM   3746  C   PRO A 489      16.316 -49.229  33.997  1.00 26.45           C  
ATOM   3747  O   PRO A 489      15.832 -49.932  34.883  1.00 30.78           O  
ATOM   3748  CB  PRO A 489      14.326 -48.345  32.707  1.00 22.05           C  
ATOM   3749  CG  PRO A 489      14.818 -48.271  31.273  1.00 24.29           C  
ATOM   3750  CD  PRO A 489      15.855 -47.151  31.301  1.00 26.32           C  
ATOM   3751  N   ASN A 490      17.487 -49.523  33.406  1.00 26.51           N  
ATOM   3752  CA  ASN A 490      18.270 -50.735  33.650  1.00 28.38           C  
ATOM   3753  C   ASN A 490      18.823 -50.849  35.076  1.00 38.06           C  
ATOM   3754  O   ASN A 490      19.329 -49.883  35.647  1.00 35.96           O  
ATOM   3755  CB  ASN A 490      19.450 -50.809  32.657  1.00 33.66           C  
ATOM   3756  CG  ASN A 490      19.000 -51.234  31.263  1.00 29.57           C  
ATOM   3757  OD1 ASN A 490      18.680 -52.400  31.054  1.00 30.73           O  
ATOM   3758  ND2 ASN A 490      18.958 -50.299  30.316  1.00 26.79           N  
ATOM   3759  N   GLU A 491      18.768 -52.083  35.595  1.00 36.91           N  
ATOM   3760  CA  GLU A 491      19.474 -52.560  36.781  1.00 47.06           C  
ATOM   3761  C   GLU A 491      20.884 -53.040  36.361  1.00 56.09           C  
ATOM   3762  O   GLU A 491      21.109 -53.276  35.170  1.00 55.45           O  
ATOM   3763  CB  GLU A 491      18.700 -53.799  37.303  1.00 54.15           C  
ATOM   3764  CG  GLU A 491      17.449 -53.471  38.140  1.00 50.58           C  
ATOM   3765  CD  GLU A 491      17.783 -53.012  39.562  1.00 47.29           C  
ATOM   3766  OE1 GLU A 491      18.319 -51.892  39.696  1.00 48.14           O  
ATOM   3767  OE2 GLU A 491      17.459 -53.768  40.503  1.00 55.32           O1-
ATOM   3768  N   PRO A 492      21.827 -53.226  37.320  1.00 64.54           N  
ATOM   3769  CA  PRO A 492      23.135 -53.882  37.116  1.00 68.23           C  
ATOM   3770  C   PRO A 492      23.075 -55.188  36.299  1.00 72.66           C  
ATOM   3771  O   PRO A 492      22.138 -55.974  36.450  1.00 72.80           O  
ATOM   3772  CB  PRO A 492      23.677 -54.140  38.528  1.00 54.34           C  
ATOM   3773  CG  PRO A 492      23.040 -53.057  39.379  1.00 59.22           C  
ATOM   3774  CD  PRO A 492      21.693 -52.783  38.712  1.00 61.59           C  
ATOM   3775  N   ARG A 493      24.057 -55.371  35.402  1.00 71.22           N  
ATOM   3776  CA  ARG A 493      24.075 -56.378  34.338  1.00 77.82           C  
ATOM   3777  C   ARG A 493      24.052 -57.832  34.874  1.00 83.29           C  
ATOM   3778  O   ARG A 493      24.871 -58.185  35.716  1.00 79.84           O  
ATOM   3779  CB  ARG A 493      25.315 -56.155  33.447  1.00 66.68           C  
ATOM   3780  CG  ARG A 493      25.413 -54.726  32.879  1.00 80.52           C  
ATOM   3781  CD  ARG A 493      26.464 -54.587  31.767  1.00 84.61           C  
ATOM   3782  NE  ARG A 493      25.832 -54.572  30.440  1.00 89.10           N  
ATOM   3783  CZ  ARG A 493      26.465 -54.690  29.261  1.00102.39           C  
ATOM   3784  NH1 ARG A 493      27.794 -54.854  29.195  1.00104.92           N  
ATOM   3785  NH2 ARG A 493      25.752 -54.638  28.129  1.00 94.94           N1+
ATOM   3786  N   ASP A 494      23.177 -58.709  34.375  1.00 83.07           N  
ATOM   3787  CA  ASP A 494      23.048 -60.051  34.954  1.00 87.34           C  
ATOM   3788  C   ASP A 494      22.766 -61.035  33.811  1.00 86.15           C  
ATOM   3789  O   ASP A 494      21.880 -60.750  33.005  1.00 83.72           O  
ATOM   3790  CB  ASP A 494      21.957 -60.014  36.050  1.00 94.18           C  
ATOM   3791  CG  ASP A 494      21.600 -61.332  36.744  1.00 94.94           C  
ATOM   3792  OD1 ASP A 494      21.968 -62.423  36.249  1.00 94.47           O  
ATOM   3793  OD2 ASP A 494      20.866 -61.252  37.749  1.00 90.21           O1-
ATOM   3794  N   PRO A 495      23.496 -62.175  33.731  1.00 31.02           N  
ATOM   3795  CA  PRO A 495      23.202 -63.207  32.722  1.00 32.28           C  
ATOM   3796  C   PRO A 495      21.804 -63.860  32.804  1.00 31.44           C  
ATOM   3797  O   PRO A 495      21.433 -64.506  31.824  1.00 32.07           O  
ATOM   3798  CD  PRO A 495      24.610 -62.592  34.592  1.00  0.00           C  
ATOM   3799  CB  PRO A 495      24.341 -64.230  32.885  1.00  0.00           C  
ATOM   3800  CG  PRO A 495      24.775 -64.085  34.335  1.00  0.00           C  
ATOM   3801  N   LYS A 496      21.051 -63.704  33.910  1.00 31.02           N  
ATOM   3802  CA  LYS A 496      19.642 -64.123  33.962  1.00 30.54           C  
ATOM   3803  C   LYS A 496      18.676 -62.927  33.794  1.00 30.29           C  
ATOM   3804  O   LYS A 496      17.472 -63.180  33.731  1.00 30.82           O  
ATOM   3805  CB  LYS A 496      19.361 -64.923  35.267  1.00  0.00           C  
ATOM   3806  CG  LYS A 496      19.028 -64.042  36.484  1.00  0.00           C  
ATOM   3807  CD  LYS A 496      19.005 -64.707  37.861  1.00  0.00           C  
ATOM   3808  CE  LYS A 496      18.934 -63.582  38.910  1.00  0.00           C  
ATOM   3809  NZ  LYS A 496      18.769 -64.055  40.292  1.00  0.00           N1+
ATOM   3810  N   ALA A 497      19.166 -61.677  33.771  1.00 27.98           N  
ATOM   3811  CA  ALA A 497      18.344 -60.462  33.731  1.00 27.56           C  
ATOM   3812  C   ALA A 497      18.836 -59.569  32.566  1.00 27.51           C  
ATOM   3813  O   ALA A 497      19.716 -58.729  32.784  1.00 28.08           O  
ATOM   3814  CB  ALA A 497      18.331 -59.771  35.114  1.00  0.00           C  
ATOM   3815  N   PRO A 498      18.298 -59.805  31.339  1.00 63.12           N  
ATOM   3816  CA  PRO A 498      18.719 -59.105  30.105  1.00 66.77           C  
ATOM   3817  C   PRO A 498      18.576 -57.577  30.167  1.00 55.82           C  
ATOM   3818  O   PRO A 498      17.692 -57.089  30.871  1.00 49.71           O  
ATOM   3819  CB  PRO A 498      17.783 -59.664  29.013  1.00 64.10           C  
ATOM   3820  CG  PRO A 498      17.229 -60.966  29.561  1.00 67.85           C  
ATOM   3821  CD  PRO A 498      17.199 -60.735  31.061  1.00 63.57           C  
ATOM   3822  N   GLN A 499      19.403 -56.840  29.408  1.00 39.26           N  
ATOM   3823  CA  GLN A 499      19.319 -55.381  29.427  1.00 42.50           C  
ATOM   3824  C   GLN A 499      18.278 -54.870  28.416  1.00 42.99           C  
ATOM   3825  O   GLN A 499      18.023 -55.504  27.391  1.00 38.38           O  
ATOM   3826  CB  GLN A 499      20.704 -54.813  29.038  1.00 41.69           C  
ATOM   3827  CG  GLN A 499      21.801 -55.110  30.083  1.00 55.30           C  
ATOM   3828  CD  GLN A 499      21.661 -54.260  31.347  1.00 52.96           C  
ATOM   3829  OE1 GLN A 499      21.979 -53.074  31.333  1.00 50.39           O  
ATOM   3830  NE2 GLN A 499      21.215 -54.864  32.450  1.00 49.34           N  
ATOM   3831  N   TRP A 500      17.695 -53.706  28.731  1.00 33.96           N  
ATOM   3832  CA  TRP A 500      16.726 -52.955  27.941  1.00 27.88           C  
ATOM   3833  C   TRP A 500      17.512 -51.924  27.100  1.00 29.91           C  
ATOM   3834  O   TRP A 500      18.013 -50.949  27.662  1.00 31.03           O  
ATOM   3835  CB  TRP A 500      15.819 -52.222  28.962  1.00 31.86           C  
ATOM   3836  CG  TRP A 500      14.604 -51.469  28.493  1.00 31.86           C  
ATOM   3837  CD1 TRP A 500      14.354 -50.998  27.248  1.00 28.00           C  
ATOM   3838  CD2 TRP A 500      13.430 -51.117  29.288  1.00 30.66           C  
ATOM   3839  NE1 TRP A 500      13.143 -50.342  27.233  1.00 26.59           N  
ATOM   3840  CE2 TRP A 500      12.524 -50.388  28.462  1.00 28.29           C  
ATOM   3841  CE3 TRP A 500      13.027 -51.361  30.623  1.00 26.84           C  
ATOM   3842  CZ2 TRP A 500      11.289 -49.916  28.934  1.00 23.19           C  
ATOM   3843  CZ3 TRP A 500      11.775 -50.920  31.098  1.00 24.10           C  
ATOM   3844  CH2 TRP A 500      10.905 -50.202  30.257  1.00 25.67           C  
ATOM   3845  N   PRO A 501      17.631 -52.099  25.765  1.00 31.98           N  
ATOM   3846  CA  PRO A 501      18.349 -51.154  24.902  1.00 29.37           C  
ATOM   3847  C   PRO A 501      17.448 -49.956  24.515  1.00 27.98           C  
ATOM   3848  O   PRO A 501      16.243 -50.149  24.341  1.00 31.20           O  
ATOM   3849  CB  PRO A 501      18.681 -51.978  23.653  1.00 29.46           C  
ATOM   3850  CG  PRO A 501      17.533 -52.969  23.543  1.00 35.99           C  
ATOM   3851  CD  PRO A 501      17.149 -53.248  24.994  1.00 28.00           C  
ATOM   3852  N   PRO A 502      18.004 -48.733  24.341  1.00 27.69           N  
ATOM   3853  CA  PRO A 502      17.292 -47.572  23.783  1.00 25.13           C  
ATOM   3854  C   PRO A 502      16.607 -47.837  22.425  1.00 33.90           C  
ATOM   3855  O   PRO A 502      17.137 -48.561  21.580  1.00 27.98           O  
ATOM   3856  CB  PRO A 502      18.363 -46.482  23.610  1.00 30.60           C  
ATOM   3857  CG  PRO A 502      19.465 -46.849  24.586  1.00 32.65           C  
ATOM   3858  CD  PRO A 502      19.360 -48.365  24.754  1.00 28.87           C  
ATOM   3859  N   TYR A 503      15.444 -47.203  22.222  1.00 28.46           N  
ATOM   3860  CA  TYR A 503      14.713 -47.152  20.960  1.00 28.73           C  
ATOM   3861  C   TYR A 503      15.363 -46.089  20.060  1.00 24.32           C  
ATOM   3862  O   TYR A 503      15.715 -45.000  20.517  1.00 24.28           O  
ATOM   3863  CB  TYR A 503      13.251 -46.742  21.255  1.00 29.16           C  
ATOM   3864  CG  TYR A 503      12.308 -46.786  20.058  1.00 26.35           C  
ATOM   3865  CD1 TYR A 503      12.186 -45.673  19.200  1.00 28.54           C  
ATOM   3866  CD2 TYR A 503      11.552 -47.946  19.792  1.00 24.26           C  
ATOM   3867  CE1 TYR A 503      11.331 -45.728  18.082  1.00 25.71           C  
ATOM   3868  CE2 TYR A 503      10.686 -47.994  18.684  1.00 24.90           C  
ATOM   3869  CZ  TYR A 503      10.575 -46.886  17.825  1.00 25.92           C  
ATOM   3870  OH  TYR A 503       9.739 -46.938  16.748  1.00 32.62           O  
ATOM   3871  N   THR A 504      15.479 -46.420  18.768  1.00 23.47           N  
ATOM   3872  CA  THR A 504      15.970 -45.564  17.688  1.00 30.76           C  
ATOM   3873  C   THR A 504      15.025 -45.680  16.484  1.00 26.81           C  
ATOM   3874  O   THR A 504      14.239 -46.621  16.397  1.00 25.17           O  
ATOM   3875  CB  THR A 504      17.455 -45.873  17.361  1.00 27.90           C  
ATOM   3876  OG1 THR A 504      17.601 -47.172  16.818  1.00 29.77           O  
ATOM   3877  CG2 THR A 504      18.421 -45.704  18.545  1.00 28.51           C  
ATOM   3878  N   ALA A 505      15.113 -44.735  15.535  1.00 32.27           N  
ATOM   3879  CA  ALA A 505      14.315 -44.733  14.305  1.00 29.23           C  
ATOM   3880  C   ALA A 505      14.703 -45.858  13.320  1.00 28.05           C  
ATOM   3881  O   ALA A 505      13.883 -46.236  12.484  1.00 32.22           O  
ATOM   3882  CB  ALA A 505      14.503 -43.373  13.615  1.00 25.35           C  
ATOM   3883  N   GLY A 506      15.927 -46.404  13.437  1.00 27.54           N  
ATOM   3884  CA  GLY A 506      16.455 -47.482  12.608  1.00 23.18           C  
ATOM   3885  C   GLY A 506      16.151 -48.867  13.184  1.00 27.55           C  
ATOM   3886  O   GLY A 506      15.463 -49.660  12.539  1.00 28.33           O  
ATOM   3887  N   ALA A 507      16.666 -49.158  14.392  1.00 26.56           N  
ATOM   3888  CA  ALA A 507      16.562 -50.470  15.037  1.00 27.12           C  
ATOM   3889  C   ALA A 507      15.175 -50.705  15.656  1.00 23.57           C  
ATOM   3890  O   ALA A 507      14.676 -51.826  15.588  1.00 26.83           O  
ATOM   3891  CB  ALA A 507      17.614 -50.564  16.154  1.00 18.80           C  
ATOM   3892  N   GLN A 508      14.555 -49.662  16.240  1.00 24.61           N  
ATOM   3893  CA  GLN A 508      13.172 -49.629  16.740  1.00 27.10           C  
ATOM   3894  C   GLN A 508      12.947 -50.559  17.948  1.00 27.62           C  
ATOM   3895  O   GLN A 508      11.858 -51.107  18.117  1.00 27.55           O  
ATOM   3896  CB  GLN A 508      12.151 -49.839  15.595  1.00 24.57           C  
ATOM   3897  CG  GLN A 508      12.258 -48.780  14.479  1.00 28.27           C  
ATOM   3898  CD  GLN A 508      11.401 -49.126  13.260  1.00 31.38           C  
ATOM   3899  OE1 GLN A 508      10.255 -49.550  13.393  1.00 32.07           O  
ATOM   3900  NE2 GLN A 508      11.958 -48.953  12.060  1.00 28.93           N  
ATOM   3901  N   GLN A 509      13.993 -50.759  18.764  1.00 27.85           N  
ATOM   3902  CA  GLN A 509      14.039 -51.763  19.819  1.00 29.36           C  
ATOM   3903  C   GLN A 509      13.258 -51.341  21.074  1.00 25.85           C  
ATOM   3904  O   GLN A 509      13.441 -50.246  21.607  1.00 22.12           O  
ATOM   3905  CB  GLN A 509      15.510 -52.031  20.181  1.00 28.51           C  
ATOM   3906  CG  GLN A 509      16.177 -52.975  19.156  1.00 29.19           C  
ATOM   3907  CD  GLN A 509      17.668 -53.246  19.380  1.00 30.77           C  
ATOM   3908  OE1 GLN A 509      18.216 -54.156  18.764  1.00 36.45           O  
ATOM   3909  NE2 GLN A 509      18.338 -52.487  20.249  1.00 28.18           N  
ATOM   3910  N   TYR A 510      12.405 -52.265  21.533  1.00 25.86           N  
ATOM   3911  CA  TYR A 510      11.552 -52.206  22.717  1.00 27.98           C  
ATOM   3912  C   TYR A 510      11.646 -53.539  23.477  1.00 28.62           C  
ATOM   3913  O   TYR A 510      12.151 -54.518  22.930  1.00 28.55           O  
ATOM   3914  CB  TYR A 510      10.110 -51.825  22.302  1.00 27.05           C  
ATOM   3915  CG  TYR A 510       9.301 -52.908  21.607  1.00 29.50           C  
ATOM   3916  CD1 TYR A 510       9.369 -53.060  20.208  1.00 28.48           C  
ATOM   3917  CD2 TYR A 510       8.479 -53.772  22.363  1.00 24.20           C  
ATOM   3918  CE1 TYR A 510       8.629 -54.076  19.576  1.00 24.00           C  
ATOM   3919  CE2 TYR A 510       7.737 -54.785  21.728  1.00 28.06           C  
ATOM   3920  CZ  TYR A 510       7.806 -54.932  20.330  1.00 27.12           C  
ATOM   3921  OH  TYR A 510       7.091 -55.914  19.709  1.00 35.61           O  
ATOM   3922  N   VAL A 511      11.122 -53.591  24.713  1.00 24.76           N  
ATOM   3923  CA  VAL A 511      11.037 -54.812  25.525  1.00 22.25           C  
ATOM   3924  C   VAL A 511       9.575 -55.165  25.832  1.00 23.39           C  
ATOM   3925  O   VAL A 511       8.744 -54.279  26.037  1.00 24.42           O  
ATOM   3926  CB  VAL A 511      11.872 -54.680  26.826  1.00 28.67           C  
ATOM   3927  CG1 VAL A 511      13.372 -54.521  26.533  1.00 25.52           C  
ATOM   3928  CG2 VAL A 511      11.372 -53.579  27.781  1.00 20.79           C  
ATOM   3929  N   SER A 512       9.281 -56.472  25.922  1.00 22.83           N  
ATOM   3930  CA  SER A 512       8.026 -56.991  26.459  1.00 24.93           C  
ATOM   3931  C   SER A 512       8.106 -56.991  27.999  1.00 31.13           C  
ATOM   3932  O   SER A 512       9.045 -57.545  28.576  1.00 26.63           O  
ATOM   3933  CB  SER A 512       7.786 -58.416  25.906  1.00 29.55           C  
ATOM   3934  OG  SER A 512       8.709 -59.381  26.373  1.00 40.37           O  
ATOM   3935  N   LEU A 513       7.122 -56.356  28.656  1.00 31.52           N  
ATOM   3936  CA  LEU A 513       6.982 -56.323  30.110  1.00 25.58           C  
ATOM   3937  C   LEU A 513       5.839 -57.271  30.494  1.00 31.83           C  
ATOM   3938  O   LEU A 513       4.661 -56.951  30.332  1.00 29.08           O  
ATOM   3939  CB  LEU A 513       6.659 -54.885  30.584  1.00 22.76           C  
ATOM   3940  CG  LEU A 513       7.763 -53.836  30.328  1.00 29.66           C  
ATOM   3941  CD1 LEU A 513       7.273 -52.439  30.733  1.00 21.14           C  
ATOM   3942  CD2 LEU A 513       9.082 -54.162  31.045  1.00 23.57           C  
ATOM   3943  N   ASP A 514       6.219 -58.446  31.010  1.00 25.47           N  
ATOM   3944  CA  ASP A 514       5.345 -59.491  31.544  1.00 33.20           C  
ATOM   3945  C   ASP A 514       6.081 -60.258  32.658  1.00 34.83           C  
ATOM   3946  O   ASP A 514       7.156 -59.837  33.091  1.00 35.18           O  
ATOM   3947  CB  ASP A 514       4.726 -60.347  30.404  1.00 34.97           C  
ATOM   3948  CG  ASP A 514       5.699 -61.133  29.512  1.00 40.28           C  
ATOM   3949  OD1 ASP A 514       6.926 -61.054  29.733  1.00 38.65           O  
ATOM   3950  OD2 ASP A 514       5.188 -61.822  28.602  1.00 45.51           O1-
ATOM   3951  N   LEU A 515       5.503 -61.373  33.140  1.00 35.40           N  
ATOM   3952  CA  LEU A 515       6.051 -62.204  34.224  1.00 36.59           C  
ATOM   3953  C   LEU A 515       7.387 -62.894  33.870  1.00 34.58           C  
ATOM   3954  O   LEU A 515       8.118 -63.297  34.774  1.00 45.52           O  
ATOM   3955  CB  LEU A 515       5.030 -63.296  34.625  1.00 30.84           C  
ATOM   3956  CG  LEU A 515       3.631 -62.804  35.054  1.00 33.74           C  
ATOM   3957  CD1 LEU A 515       2.744 -64.001  35.432  1.00 35.09           C  
ATOM   3958  CD2 LEU A 515       3.678 -61.790  36.208  1.00 35.24           C  
ATOM   3959  N   ARG A 516       7.718 -62.995  32.572  1.00 38.46           N  
ATOM   3960  CA  ARG A 516       8.976 -63.525  32.048  1.00 36.84           C  
ATOM   3961  C   ARG A 516      10.057 -62.415  32.062  1.00 34.70           C  
ATOM   3962  O   ARG A 516       9.705 -61.232  32.073  1.00 35.38           O  
ATOM   3963  CB  ARG A 516       8.759 -63.914  30.566  1.00 38.63           C  
ATOM   3964  CG  ARG A 516       7.596 -64.894  30.308  1.00 48.11           C  
ATOM   3965  CD  ARG A 516       7.422 -65.217  28.816  1.00 55.91           C  
ATOM   3966  NE  ARG A 516       7.074 -64.003  28.063  1.00 65.65           N  
ATOM   3967  CZ  ARG A 516       7.751 -63.451  27.043  1.00 60.23           C  
ATOM   3968  NH1 ARG A 516       8.836 -64.026  26.509  1.00 54.11           N  
ATOM   3969  NH2 ARG A 516       7.330 -62.279  26.559  1.00 54.91           N1+
ATOM   3970  N   PRO A 517      11.366 -62.764  32.005  1.00 41.57           N  
ATOM   3971  CA  PRO A 517      12.478 -61.829  31.732  1.00 39.46           C  
ATOM   3972  C   PRO A 517      12.282 -60.958  30.471  1.00 40.76           C  
ATOM   3973  O   PRO A 517      11.513 -61.323  29.579  1.00 33.73           O  
ATOM   3974  CB  PRO A 517      13.715 -62.724  31.552  1.00 36.37           C  
ATOM   3975  CG  PRO A 517      13.391 -64.006  32.295  1.00 37.49           C  
ATOM   3976  CD  PRO A 517      11.868 -64.116  32.254  1.00 37.69           C  
ATOM   3977  N   LEU A 518      13.001 -59.824  30.390  1.00 36.34           N  
ATOM   3978  CA  LEU A 518      12.947 -58.885  29.265  1.00 34.47           C  
ATOM   3979  C   LEU A 518      13.419 -59.542  27.957  1.00 39.53           C  
ATOM   3980  O   LEU A 518      14.523 -60.082  27.893  1.00 40.55           O  
ATOM   3981  CB  LEU A 518      13.831 -57.647  29.546  1.00 34.68           C  
ATOM   3982  CG  LEU A 518      13.436 -56.781  30.761  1.00 38.57           C  
ATOM   3983  CD1 LEU A 518      14.403 -55.594  30.890  1.00 37.22           C  
ATOM   3984  CD2 LEU A 518      11.990 -56.271  30.684  1.00 35.34           C  
ATOM   3985  N   GLU A 519      12.564 -59.476  26.928  1.00 36.10           N  
ATOM   3986  CA  GLU A 519      12.816 -59.966  25.579  1.00 38.36           C  
ATOM   3987  C   GLU A 519      12.781 -58.755  24.641  1.00 33.00           C  
ATOM   3988  O   GLU A 519      11.744 -58.101  24.520  1.00 28.01           O  
ATOM   3989  CB  GLU A 519      11.733 -61.008  25.228  1.00 37.76           C  
ATOM   3990  CG  GLU A 519      11.803 -61.585  23.796  1.00 53.61           C  
ATOM   3991  CD  GLU A 519      10.489 -62.224  23.342  1.00 64.78           C  
ATOM   3992  OE1 GLU A 519       9.726 -62.703  24.210  1.00 64.60           O  
ATOM   3993  OE2 GLU A 519      10.241 -62.192  22.118  1.00 59.40           O1-
ATOM   3994  N   VAL A 520      13.914 -58.472  23.980  1.00 33.56           N  
ATOM   3995  CA  VAL A 520      14.077 -57.366  23.037  1.00 29.57           C  
ATOM   3996  C   VAL A 520      13.429 -57.755  21.694  1.00 33.97           C  
ATOM   3997  O   VAL A 520      13.674 -58.840  21.167  1.00 36.71           O  
ATOM   3998  CB  VAL A 520      15.589 -57.057  22.844  1.00 32.54           C  
ATOM   3999  CG1 VAL A 520      15.838 -55.892  21.861  1.00 28.80           C  
ATOM   4000  CG2 VAL A 520      16.283 -56.744  24.184  1.00 29.32           C  
ATOM   4001  N   ARG A 521      12.606 -56.843  21.159  1.00 34.38           N  
ATOM   4002  CA  ARG A 521      11.870 -56.954  19.901  1.00 29.48           C  
ATOM   4003  C   ARG A 521      11.979 -55.639  19.123  1.00 30.63           C  
ATOM   4004  O   ARG A 521      12.129 -54.581  19.728  1.00 37.34           O  
ATOM   4005  CB  ARG A 521      10.400 -57.300  20.180  1.00 33.43           C  
ATOM   4006  CG  ARG A 521      10.158 -58.651  20.867  1.00 36.19           C  
ATOM   4007  CD  ARG A 521       8.657 -58.920  20.996  1.00 42.05           C  
ATOM   4008  NE  ARG A 521       8.384 -60.040  21.900  1.00 47.35           N  
ATOM   4009  CZ  ARG A 521       7.253 -60.213  22.600  1.00 53.69           C  
ATOM   4010  NH1 ARG A 521       6.233 -59.354  22.487  1.00 51.75           N  
ATOM   4011  NH2 ARG A 521       7.141 -61.261  23.423  1.00 51.57           N1+
ATOM   4012  N   ARG A 522      11.872 -55.705  17.787  1.00 31.29           N  
ATOM   4013  CA  ARG A 522      11.943 -54.555  16.884  1.00 35.65           C  
ATOM   4014  C   ARG A 522      10.548 -54.175  16.359  1.00 30.66           C  
ATOM   4015  O   ARG A 522       9.764 -55.045  15.976  1.00 35.43           O  
ATOM   4016  CB  ARG A 522      12.810 -54.940  15.669  1.00 31.85           C  
ATOM   4017  CG  ARG A 522      14.289 -55.189  16.022  1.00 34.39           C  
ATOM   4018  CD  ARG A 522      15.162 -55.398  14.776  1.00 27.26           C  
ATOM   4019  NE  ARG A 522      15.226 -54.163  13.979  1.00 29.66           N  
ATOM   4020  CZ  ARG A 522      15.057 -54.034  12.652  1.00 39.97           C  
ATOM   4021  NH1 ARG A 522      14.844 -55.095  11.861  1.00 30.68           N  
ATOM   4022  NH2 ARG A 522      15.091 -52.810  12.109  1.00 32.57           N1+
ATOM   4023  N   GLY A 523      10.283 -52.861  16.291  1.00 28.85           N  
ATOM   4024  CA  GLY A 523       9.140 -52.230  15.636  1.00 29.20           C  
ATOM   4025  C   GLY A 523       7.864 -52.207  16.482  1.00 29.85           C  
ATOM   4026  O   GLY A 523       7.249 -53.251  16.701  1.00 27.16           O  
ATOM   4027  N   LEU A 524       7.424 -51.003  16.885  1.00 26.31           N  
ATOM   4028  CA  LEU A 524       6.154 -50.747  17.573  1.00 29.51           C  
ATOM   4029  C   LEU A 524       5.039 -50.633  16.515  1.00 30.59           C  
ATOM   4030  O   LEU A 524       4.612 -49.530  16.170  1.00 26.81           O  
ATOM   4031  CB  LEU A 524       6.258 -49.407  18.349  1.00 21.81           C  
ATOM   4032  CG  LEU A 524       7.217 -49.398  19.557  1.00 27.97           C  
ATOM   4033  CD1 LEU A 524       7.432 -47.953  20.040  1.00 26.48           C  
ATOM   4034  CD2 LEU A 524       6.721 -50.283  20.713  1.00 22.04           C  
ATOM   4035  N   ARG A 525       4.612 -51.786  15.964  0.56 26.88           N  
ATOM   4036  CA  ARG A 525       3.592 -51.937  14.916  0.56 30.18           C  
ATOM   4037  C   ARG A 525       4.039 -51.291  13.587  0.56 29.12           C  
ATOM   4038  O   ARG A 525       3.238 -50.646  12.915  0.56 28.45           O  
ATOM   4039  CB  ARG A 525       2.195 -51.458  15.402  0.56 29.10           C  
ATOM   4040  CG  ARG A 525       1.573 -52.318  16.519  0.56 27.49           C  
ATOM   4041  CD  ARG A 525       0.941 -53.627  16.019  0.56 25.05           C  
ATOM   4042  NE  ARG A 525      -0.225 -53.360  15.166  0.56 29.99           N  
ATOM   4043  CZ  ARG A 525      -0.853 -54.248  14.378  0.56 25.21           C  
ATOM   4044  NH1 ARG A 525      -0.490 -55.537  14.337  0.56 29.79           N  
ATOM   4045  NH2 ARG A 525      -1.867 -53.827  13.619  0.56 16.65           N1+
ATOM   4046  N   ALA A 526       5.333 -51.423  13.240  1.00 28.97           N  
ATOM   4047  CA  ALA A 526       6.055 -50.699  12.185  1.00 26.01           C  
ATOM   4048  C   ALA A 526       5.413 -50.666  10.786  1.00 25.97           C  
ATOM   4049  O   ALA A 526       5.558 -49.665  10.085  1.00 22.97           O  
ATOM   4050  CB  ALA A 526       7.490 -51.240  12.109  1.00 25.78           C  
ATOM   4051  N   GLN A 527       4.696 -51.731  10.389  1.00 25.99           N  
ATOM   4052  CA  GLN A 527       4.034 -51.850   9.086  1.00 28.75           C  
ATOM   4053  C   GLN A 527       2.678 -51.122   9.077  1.00 23.13           C  
ATOM   4054  O   GLN A 527       2.323 -50.520   8.065  1.00 31.77           O  
ATOM   4055  CB  GLN A 527       3.780 -53.348   8.790  1.00 21.52           C  
ATOM   4056  CG  GLN A 527       5.051 -54.231   8.768  1.00 31.69           C  
ATOM   4057  CD  GLN A 527       6.065 -53.954   7.648  1.00 36.82           C  
ATOM   4058  OE1 GLN A 527       7.190 -54.440   7.721  1.00 45.76           O  
ATOM   4059  NE2 GLN A 527       5.705 -53.183   6.619  1.00 24.42           N  
ATOM   4060  N   ALA A 528       1.952 -51.139  10.209  1.00 27.42           N  
ATOM   4061  CA  ALA A 528       0.696 -50.419  10.421  1.00 24.78           C  
ATOM   4062  C   ALA A 528       0.934 -48.919  10.637  1.00 25.74           C  
ATOM   4063  O   ALA A 528       0.136 -48.103  10.183  1.00 30.15           O  
ATOM   4064  CB  ALA A 528       0.007 -50.991  11.667  1.00 26.45           C  
ATOM   4065  N   CYS A 529       2.047 -48.551  11.288  1.00 21.23           N  
ATOM   4066  CA  CYS A 529       2.422 -47.171  11.574  1.00 22.48           C  
ATOM   4067  C   CYS A 529       3.178 -46.503  10.418  1.00 26.74           C  
ATOM   4068  O   CYS A 529       3.321 -45.283  10.430  1.00 23.49           O  
ATOM   4069  CB  CYS A 529       3.292 -47.153  12.842  1.00 25.75           C  
ATOM   4070  SG  CYS A 529       2.449 -47.756  14.329  1.00 26.72           S  
ATOM   4071  N   ALA A 530       3.576 -47.262   9.382  1.00 22.48           N  
ATOM   4072  CA  ALA A 530       4.017 -46.721   8.097  1.00 24.24           C  
ATOM   4073  C   ALA A 530       2.820 -46.194   7.283  1.00 24.53           C  
ATOM   4074  O   ALA A 530       2.978 -45.242   6.524  1.00 24.08           O  
ATOM   4075  CB  ALA A 530       4.714 -47.831   7.297  1.00 21.84           C  
ATOM   4076  N   PHE A 531       1.618 -46.765   7.476  1.00 21.27           N  
ATOM   4077  CA  PHE A 531       0.369 -46.269   6.906  1.00 23.07           C  
ATOM   4078  C   PHE A 531      -0.107 -45.001   7.648  1.00 27.44           C  
ATOM   4079  O   PHE A 531      -0.386 -44.000   6.989  1.00 27.79           O  
ATOM   4080  CB  PHE A 531      -0.691 -47.398   6.956  1.00 25.82           C  
ATOM   4081  CG  PHE A 531      -2.124 -46.961   6.716  1.00 25.95           C  
ATOM   4082  CD1 PHE A 531      -2.513 -46.476   5.453  1.00 25.61           C  
ATOM   4083  CD2 PHE A 531      -3.052 -46.983   7.778  1.00 23.77           C  
ATOM   4084  CE1 PHE A 531      -3.818 -45.985   5.260  1.00 29.73           C  
ATOM   4085  CE2 PHE A 531      -4.358 -46.502   7.580  1.00 28.02           C  
ATOM   4086  CZ  PHE A 531      -4.741 -45.997   6.323  1.00 30.35           C  
ATOM   4087  N   TRP A 532      -0.187 -45.026   8.993  1.00 21.54           N  
ATOM   4088  CA  TRP A 532      -0.755 -43.936   9.797  1.00 23.16           C  
ATOM   4089  C   TRP A 532       0.126 -42.676   9.879  1.00 26.60           C  
ATOM   4090  O   TRP A 532      -0.431 -41.582   9.961  1.00 25.43           O  
ATOM   4091  CB  TRP A 532      -1.025 -44.423  11.237  1.00 19.76           C  
ATOM   4092  CG  TRP A 532      -2.177 -45.370  11.397  1.00 18.42           C  
ATOM   4093  CD1 TRP A 532      -2.086 -46.650  11.817  1.00 20.41           C  
ATOM   4094  CD2 TRP A 532      -3.599 -45.134  11.157  1.00 18.93           C  
ATOM   4095  NE1 TRP A 532      -3.333 -47.229  11.813  1.00 18.50           N  
ATOM   4096  CE2 TRP A 532      -4.308 -46.348  11.411  1.00 21.68           C  
ATOM   4097  CE3 TRP A 532      -4.368 -44.022  10.746  1.00 19.57           C  
ATOM   4098  CZ2 TRP A 532      -5.697 -46.466  11.240  1.00 23.43           C  
ATOM   4099  CZ3 TRP A 532      -5.765 -44.121  10.582  1.00 18.85           C  
ATOM   4100  CH2 TRP A 532      -6.426 -45.339  10.824  1.00 18.05           C  
ATOM   4101  N   ASN A 533       1.465 -42.811   9.877  1.00 26.46           N  
ATOM   4102  CA  ASN A 533       2.389 -41.690  10.099  1.00 23.38           C  
ATOM   4103  C   ASN A 533       3.070 -41.184   8.815  1.00 23.77           C  
ATOM   4104  O   ASN A 533       3.686 -40.120   8.873  1.00 24.32           O  
ATOM   4105  CB  ASN A 533       3.517 -42.098  11.079  1.00 22.14           C  
ATOM   4106  CG  ASN A 533       3.044 -42.528  12.472  1.00 27.69           C  
ATOM   4107  OD1 ASN A 533       2.046 -42.032  12.989  1.00 26.73           O  
ATOM   4108  ND2 ASN A 533       3.771 -43.459  13.090  1.00 21.16           N  
ATOM   4109  N   ARG A 534       2.990 -41.908   7.681  1.00 24.48           N  
ATOM   4110  CA  ARG A 534       3.707 -41.560   6.446  1.00 25.46           C  
ATOM   4111  C   ARG A 534       2.755 -41.394   5.257  1.00 24.93           C  
ATOM   4112  O   ARG A 534       2.823 -40.369   4.580  1.00 36.43           O  
ATOM   4113  CB  ARG A 534       4.836 -42.567   6.122  1.00 26.52           C  
ATOM   4114  CG  ARG A 534       5.770 -42.917   7.294  1.00 28.43           C  
ATOM   4115  CD  ARG A 534       6.867 -43.907   6.878  1.00 31.59           C  
ATOM   4116  NE  ARG A 534       7.761 -44.221   8.003  1.00 39.95           N  
ATOM   4117  CZ  ARG A 534       9.007 -43.748   8.194  1.00 40.83           C  
ATOM   4118  NH1 ARG A 534       9.567 -42.873   7.346  1.00 34.71           N  
ATOM   4119  NH2 ARG A 534       9.704 -44.157   9.261  1.00 40.23           N1+
ATOM   4120  N   PHE A 535       1.890 -42.387   4.984  1.00 25.85           N  
ATOM   4121  CA  PHE A 535       1.038 -42.398   3.793  1.00 27.73           C  
ATOM   4122  C   PHE A 535      -0.243 -41.571   3.991  1.00 29.52           C  
ATOM   4123  O   PHE A 535      -0.535 -40.717   3.156  1.00 32.74           O  
ATOM   4124  CB  PHE A 535       0.641 -43.849   3.444  1.00 24.39           C  
ATOM   4125  CG  PHE A 535      -0.270 -43.958   2.229  1.00 26.16           C  
ATOM   4126  CD1 PHE A 535       0.230 -43.671   0.941  1.00 27.67           C  
ATOM   4127  CD2 PHE A 535      -1.635 -44.274   2.393  1.00 26.36           C  
ATOM   4128  CE1 PHE A 535      -0.633 -43.688  -0.172  1.00 29.19           C  
ATOM   4129  CE2 PHE A 535      -2.495 -44.300   1.280  1.00 32.17           C  
ATOM   4130  CZ  PHE A 535      -1.996 -44.002  -0.003  1.00 31.02           C  
ATOM   4131  N   LEU A 536      -1.023 -41.843   5.052  1.00 32.97           N  
ATOM   4132  CA  LEU A 536      -2.333 -41.233   5.287  1.00 33.83           C  
ATOM   4133  C   LEU A 536      -2.316 -39.690   5.435  1.00 34.18           C  
ATOM   4134  O   LEU A 536      -3.214 -39.070   4.870  1.00 37.39           O  
ATOM   4135  CB  LEU A 536      -3.053 -41.944   6.455  1.00 27.61           C  
ATOM   4136  CG  LEU A 536      -4.572 -41.662   6.544  1.00 36.86           C  
ATOM   4137  CD1 LEU A 536      -5.350 -42.233   5.345  1.00 37.05           C  
ATOM   4138  CD2 LEU A 536      -5.148 -42.216   7.851  1.00 32.33           C  
ATOM   4139  N   PRO A 537      -1.321 -39.038   6.095  1.00 35.13           N  
ATOM   4140  CA  PRO A 537      -1.132 -37.574   6.054  1.00 32.33           C  
ATOM   4141  C   PRO A 537      -1.062 -36.952   4.642  1.00 39.65           C  
ATOM   4142  O   PRO A 537      -1.597 -35.864   4.442  1.00 43.30           O  
ATOM   4143  CB  PRO A 537       0.189 -37.316   6.795  1.00 31.23           C  
ATOM   4144  CG  PRO A 537       0.336 -38.491   7.740  1.00 34.87           C  
ATOM   4145  CD  PRO A 537      -0.376 -39.644   7.038  1.00 33.67           C  
ATOM   4146  N   LYS A 538      -0.443 -37.648   3.668  1.00 43.30           N  
ATOM   4147  CA  LYS A 538      -0.303 -37.205   2.276  1.00 38.29           C  
ATOM   4148  C   LYS A 538      -1.607 -37.388   1.477  1.00 38.99           C  
ATOM   4149  O   LYS A 538      -1.882 -36.589   0.582  1.00 49.85           O  
ATOM   4150  CB  LYS A 538       0.793 -38.036   1.571  1.00 32.88           C  
ATOM   4151  CG  LYS A 538       2.208 -37.825   2.132  1.00 37.25           C  
ATOM   4152  CD  LYS A 538       3.237 -38.733   1.434  1.00 34.07           C  
ATOM   4153  CE  LYS A 538       4.691 -38.442   1.833  1.00 40.29           C  
ATOM   4154  NZ  LYS A 538       4.951 -38.771   3.244  1.00 49.96           N1+
ATOM   4155  N   LEU A 539      -2.417 -38.410   1.814  1.00 37.42           N  
ATOM   4156  CA  LEU A 539      -3.730 -38.687   1.225  1.00 44.09           C  
ATOM   4157  C   LEU A 539      -4.751 -37.618   1.650  1.00 43.65           C  
ATOM   4158  O   LEU A 539      -5.514 -37.138   0.813  1.00 49.22           O  
ATOM   4159  CB  LEU A 539      -4.175 -40.102   1.679  1.00 38.01           C  
ATOM   4160  CG  LEU A 539      -5.488 -40.652   1.063  1.00 44.98           C  
ATOM   4161  CD1 LEU A 539      -5.430 -42.184   0.953  1.00 37.82           C  
ATOM   4162  CD2 LEU A 539      -6.743 -40.259   1.862  1.00 41.41           C  
ATOM   4163  N   LEU A 540      -4.735 -37.224   2.936  1.00 53.11           N  
ATOM   4164  CA  LEU A 540      -5.605 -36.202   3.523  1.00 51.08           C  
ATOM   4165  C   LEU A 540      -5.179 -34.768   3.143  1.00 49.04           C  
ATOM   4166  O   LEU A 540      -6.003 -33.858   3.222  1.00 60.01           O  
ATOM   4167  CB  LEU A 540      -5.564 -36.343   5.062  1.00 42.63           C  
ATOM   4168  CG  LEU A 540      -6.177 -37.652   5.615  1.00 45.41           C  
ATOM   4169  CD1 LEU A 540      -5.808 -37.835   7.095  1.00 32.64           C  
ATOM   4170  CD2 LEU A 540      -7.703 -37.716   5.432  1.00 42.75           C  
ATOM   4171  N   SER A 541      -3.930 -34.573   2.682  1.00 46.80           N  
ATOM   4172  CA  SER A 541      -3.420 -33.320   2.112  1.00 48.24           C  
ATOM   4173  C   SER A 541      -3.725 -33.201   0.601  1.00 58.15           C  
ATOM   4174  O   SER A 541      -3.363 -32.198  -0.013  1.00 60.94           O  
ATOM   4175  CB  SER A 541      -1.886 -33.289   2.291  1.00 47.04           C  
ATOM   4176  OG  SER A 541      -1.554 -33.052   3.642  1.00 58.30           O  
ATOM   4177  N   ALA A 542      -4.398 -34.204   0.011  1.00 61.61           N  
ATOM   4178  CA  ALA A 542      -4.782 -34.289  -1.393  1.00 61.36           C  
ATOM   4179  C   ALA A 542      -6.247 -34.715  -1.513  1.00 62.64           C  
ATOM   4180  O   ALA A 542      -7.153 -34.274  -0.806  1.00 61.06           O  
ATOM   4181  CB  ALA A 542      -3.832 -35.250  -2.123  1.00 49.85           C  
TER    4182      ALA A 542
HETATM 4183  N1  UNK   900     -17.238 -42.430  24.269  1.00  0.00           N  
HETATM 4184  C1  UNK   900     -15.913 -42.350  24.138  1.00  0.00           C  
HETATM 4185  N2  UNK   900     -15.247 -41.754  23.150  1.00  0.00           N  
HETATM 4186  C2  UNK   900     -15.997 -41.138  22.211  1.00  0.00           C  
HETATM 4187  C3  UNK   900     -17.401 -41.138  22.256  1.00  0.00           C  
HETATM 4188  C4  UNK   900     -17.989 -41.828  23.328  1.00  0.00           C  
HETATM 4189  N3  UNK   900     -15.132 -42.935  25.112  1.00  0.00           N  
HETATM 4190  C5  UNK   900     -15.680 -43.817  26.130  1.00  0.00           C  
HETATM 4191  C6  UNK   900     -14.696 -44.126  27.263  1.00  0.00           C  
HETATM 4192  C7  UNK   900     -13.523 -45.017  26.834  1.00  0.00           C  
HETATM 4193  C8  UNK   900     -12.753 -45.552  28.047  1.00  0.00           C  
HETATM 4194  C9  UNK   900     -11.465 -46.287  27.652  1.00  0.00           C  
HETATM 4195  C10 UNK   900     -10.735 -46.905  28.846  1.00  0.00           C  
HETATM 4196  N4  UNK   900     -10.193 -45.860  29.733  1.00  0.00           N1+
HETATM 4197  C11 UNK   900      -9.503 -46.362  30.935  1.00  0.00           C  
HETATM 4198  C12 UNK   900      -9.063 -45.185  31.780  1.00  0.00           C  
HETATM 4199  C13 UNK   900      -7.692 -44.931  32.007  1.00  0.00           C  
HETATM 4200  C14 UNK   900      -7.309 -43.865  32.847  1.00  0.00           C  
HETATM 4201  C15 UNK   900      -8.288 -43.028  33.416  1.00  0.00           C  
HETATM 4202  C16 UNK   900      -9.651 -43.250  33.152  1.00  0.00           C  
HETATM 4203  C17 UNK   900     -10.039 -44.338  32.350  1.00  0.00           C  
HETATM 4204  O1  UNK   900      -5.997 -43.650  33.150  1.00  0.00           O  
CONECT  500  728
CONECT  728  500
CONECT 1938 2033
CONECT 2033 1938
CONECT 3099 4070
CONECT 4070 3099
CONECT 4183 4184 4188
CONECT 4183 4184
CONECT 4184 4183 4185 4189
CONECT 4184 4183
CONECT 4185 4184 4186
CONECT 4185 4186
CONECT 4186 4185 4187
CONECT 4186 4185
CONECT 4187 4186 4188
CONECT 4187 4188
CONECT 4188 4183 4187
CONECT 4188 4187
CONECT 4189 4184 4190
CONECT 4190 4189 4191
CONECT 4191 4190 4192
CONECT 4192 4191 4193
CONECT 4193 4192 4194
CONECT 4194 4193 4195
CONECT 4195 4194 4196
CONECT 4196 4195 4197
CONECT 4197 4196 4198
CONECT 4198 4197 4203 4199
CONECT 4198 4199
CONECT 4199 4198 4200
CONECT 4199 4198
CONECT 4200 4199 4201 4204
CONECT 4200 4201
CONECT 4201 4200 4202
CONECT 4201 4200
CONECT 4202 4201 4203
CONECT 4202 4203
CONECT 4203 4198 4202
CONECT 4203 4202
CONECT 4204 4200
ENDMDL
END   
