# Supplementary material for: New Pyrimidine and Pyridine Derivatives as Multitarget Cholinesterase Inhibitors: Design, Synthesis, and In Vitro and In Cellulo Evaluation
Source: ACS Chem Neurosci. 2021 Oct 15;12(21):4090–112. doi: 10.1021/acschemneuro.1c00485 (PMC8569681; doi:10.1021/acschemneuro.1c00485)
Supplement: Supplementary file 6 — cn1c00485_si_006.pdb [file cn1c00485_si_006.pdb]

ATOM      1  N   ASP A   3       2.865 -36.222  64.924  1.00 81.74           N1+
ATOM      2  CA  ASP A   3       2.169 -35.136  64.214  1.00 94.43           C  
ATOM      3  C   ASP A   3       3.206 -34.269  63.484  1.00 89.89           C  
ATOM      4  O   ASP A   3       4.018 -33.613  64.136  1.00 92.38           O  
ATOM      5  CB  ASP A   3       1.275 -34.363  65.219  1.00 92.22           C  
ATOM      6  CG  ASP A   3       0.620 -33.078  64.700  1.00 89.00           C  
ATOM      7  OD1 ASP A   3       0.173 -33.077  63.532  1.00 93.47           O  
ATOM      8  OD2 ASP A   3       0.543 -32.121  65.500  1.00 87.76           O1-
ATOM      9  N   ILE A   4       3.190 -34.299  62.142  1.00 77.94           N  
ATOM     10  CA  ILE A   4       4.102 -33.553  61.272  1.00 78.15           C  
ATOM     11  C   ILE A   4       3.329 -32.373  60.669  1.00 68.44           C  
ATOM     12  O   ILE A   4       2.242 -32.557  60.118  1.00 63.51           O  
ATOM     13  CB  ILE A   4       4.626 -34.482  60.133  1.00 74.80           C  
ATOM     14  CG1 ILE A   4       5.376 -35.730  60.658  1.00 76.01           C  
ATOM     15  CG2 ILE A   4       5.492 -33.738  59.091  1.00 71.71           C  
ATOM     16  CD1 ILE A   4       6.681 -35.438  61.417  1.00 78.79           C  
ATOM     17  N   ILE A   5       3.943 -31.182  60.731  1.00 61.57           N  
ATOM     18  CA  ILE A   5       3.523 -29.963  60.048  1.00 55.99           C  
ATOM     19  C   ILE A   5       4.730 -29.441  59.255  1.00 61.16           C  
ATOM     20  O   ILE A   5       5.821 -29.301  59.810  1.00 63.02           O  
ATOM     21  CB  ILE A   5       2.935 -28.913  61.036  1.00 50.15           C  
ATOM     22  CG1 ILE A   5       1.733 -29.445  61.853  1.00 60.61           C  
ATOM     23  CG2 ILE A   5       2.515 -27.618  60.312  1.00 51.48           C  
ATOM     24  CD1 ILE A   5       2.116 -29.998  63.231  1.00 71.22           C  
ATOM     25  N   ILE A   6       4.515 -29.136  57.967  1.00 53.99           N  
ATOM     26  CA  ILE A   6       5.486 -28.526  57.061  1.00 49.02           C  
ATOM     27  C   ILE A   6       4.984 -27.114  56.733  1.00 55.00           C  
ATOM     28  O   ILE A   6       3.822 -26.936  56.368  1.00 50.82           O  
ATOM     29  CB  ILE A   6       5.620 -29.389  55.772  1.00 46.07           C  
ATOM     30  CG1 ILE A   6       6.052 -30.846  56.061  1.00 49.41           C  
ATOM     31  CG2 ILE A   6       6.544 -28.754  54.711  1.00 43.93           C  
ATOM     32  CD1 ILE A   6       7.439 -31.015  56.697  1.00 50.49           C  
ATOM     33  N   ALA A   7       5.878 -26.121  56.837  1.00 55.90           N  
ATOM     34  CA  ALA A   7       5.630 -24.737  56.449  1.00 58.37           C  
ATOM     35  C   ALA A   7       5.938 -24.579  54.953  1.00 55.18           C  
ATOM     36  O   ALA A   7       7.088 -24.712  54.531  1.00 52.29           O  
ATOM     37  CB  ALA A   7       6.579 -23.835  57.255  1.00 59.51           C  
ATOM     38  N   THR A   8       4.895 -24.284  54.163  1.00 49.75           N  
ATOM     39  CA  THR A   8       4.978 -23.925  52.745  1.00 52.08           C  
ATOM     40  C   THR A   8       5.033 -22.384  52.644  1.00 54.63           C  
ATOM     41  O   THR A   8       4.888 -21.676  53.645  1.00 56.28           O  
ATOM     42  CB  THR A   8       3.745 -24.513  51.982  1.00 51.97           C  
ATOM     43  OG1 THR A   8       2.573 -23.723  52.043  1.00 53.97           O  
ATOM     44  CG2 THR A   8       3.388 -25.956  52.377  1.00 47.70           C  
ATOM     45  N   LYS A   9       5.216 -21.855  51.424  1.00 53.20           N  
ATOM     46  CA  LYS A   9       5.231 -20.417  51.127  1.00 53.13           C  
ATOM     47  C   LYS A   9       3.846 -19.752  51.287  1.00 54.37           C  
ATOM     48  O   LYS A   9       3.773 -18.526  51.350  1.00 58.79           O  
ATOM     49  CB  LYS A   9       5.721 -20.201  49.675  1.00 51.18           C  
ATOM     50  CG  LYS A   9       7.128 -20.751  49.367  1.00 64.80           C  
ATOM     51  CD  LYS A   9       8.265 -20.086  50.161  1.00 55.09           C  
ATOM     52  CE  LYS A   9       9.647 -20.672  49.831  1.00 61.55           C  
ATOM     53  NZ  LYS A   9       9.768 -22.072  50.276  1.00 70.48           N1+
ATOM     54  N   ASN A  10       2.770 -20.553  51.374  1.00 55.85           N  
ATOM     55  CA  ASN A  10       1.376 -20.129  51.513  1.00 57.68           C  
ATOM     56  C   ASN A  10       0.809 -20.413  52.919  1.00 61.84           C  
ATOM     57  O   ASN A  10      -0.371 -20.162  53.147  1.00 62.11           O  
ATOM     58  CB  ASN A  10       0.516 -20.859  50.453  1.00 62.07           C  
ATOM     59  CG  ASN A  10       0.935 -20.542  49.015  1.00 69.36           C  
ATOM     60  OD1 ASN A  10       1.814 -21.196  48.456  1.00 69.09           O  
ATOM     61  ND2 ASN A  10       0.302 -19.536  48.413  1.00 59.94           N  
ATOM     62  N   GLY A  11       1.626 -20.904  53.865  1.00 49.90           N  
ATOM     63  CA  GLY A  11       1.220 -21.262  55.224  1.00 43.01           C  
ATOM     64  C   GLY A  11       1.509 -22.730  55.543  1.00 48.89           C  
ATOM     65  O   GLY A  11       2.103 -23.451  54.744  1.00 52.76           O  
ATOM     66  N   LYS A  12       1.112 -23.172  56.743  1.00 47.73           N  
ATOM     67  CA  LYS A  12       1.402 -24.508  57.262  1.00 53.39           C  
ATOM     68  C   LYS A  12       0.386 -25.548  56.763  1.00 51.45           C  
ATOM     69  O   LYS A  12      -0.801 -25.247  56.634  1.00 53.06           O  
ATOM     70  CB  LYS A  12       1.348 -24.435  58.801  1.00 52.68           C  
ATOM     71  CG  LYS A  12       2.633 -23.834  59.399  1.00 61.92           C  
ATOM     72  CD  LYS A  12       2.571 -23.690  60.929  1.00 66.41           C  
ATOM     73  CE  LYS A  12       3.874 -23.159  61.545  1.00 71.28           C  
ATOM     74  NZ  LYS A  12       4.091 -21.737  61.230  1.00 80.08           N1+
ATOM     75  N   VAL A  13       0.871 -26.777  56.512  1.00 46.69           N  
ATOM     76  CA  VAL A  13       0.091 -27.962  56.152  1.00 49.10           C  
ATOM     77  C   VAL A  13       0.439 -29.103  57.119  1.00 45.74           C  
ATOM     78  O   VAL A  13       1.615 -29.409  57.307  1.00 51.38           O  
ATOM     79  CB  VAL A  13       0.269 -28.363  54.658  1.00 45.56           C  
ATOM     80  CG1 VAL A  13      -0.155 -27.250  53.692  1.00 46.32           C  
ATOM     81  CG2 VAL A  13       1.671 -28.868  54.270  1.00 46.40           C  
ATOM     82  N   ARG A  14      -0.582 -29.738  57.712  1.00 49.95           N  
ATOM     83  CA  ARG A  14      -0.461 -30.918  58.565  1.00 48.73           C  
ATOM     84  C   ARG A  14      -0.689 -32.166  57.702  1.00 50.41           C  
ATOM     85  O   ARG A  14      -1.661 -32.230  56.950  1.00 46.86           O  
ATOM     86  CB  ARG A  14      -1.571 -30.866  59.635  1.00 53.89           C  
ATOM     87  CG  ARG A  14      -1.440 -31.935  60.739  1.00 54.23           C  
ATOM     88  CD  ARG A  14      -2.676 -32.055  61.642  1.00 64.04           C  
ATOM     89  NE  ARG A  14      -3.126 -30.748  62.139  1.00 71.42           N  
ATOM     90  CZ  ARG A  14      -2.612 -30.070  63.177  1.00 70.00           C  
ATOM     91  NH1 ARG A  14      -3.134 -28.879  63.497  1.00 66.97           N  
ATOM     92  NH2 ARG A  14      -1.586 -30.554  63.891  1.00 72.44           N1+
ATOM     93  N   GLY A  15       0.192 -33.164  57.852  1.00 43.54           N  
ATOM     94  CA  GLY A  15       0.104 -34.465  57.198  1.00 42.38           C  
ATOM     95  C   GLY A  15      -0.503 -35.538  58.106  1.00 47.63           C  
ATOM     96  O   GLY A  15      -0.987 -35.255  59.202  1.00 50.57           O  
ATOM     97  N   MET A  16      -0.449 -36.788  57.629  1.00 39.75           N  
ATOM     98  CA  MET A  16      -0.875 -37.998  58.324  1.00 41.71           C  
ATOM     99  C   MET A  16       0.123 -39.128  58.053  1.00 43.56           C  
ATOM    100  O   MET A  16       0.588 -39.277  56.924  1.00 42.96           O  
ATOM    101  CB  MET A  16      -2.341 -38.349  57.985  1.00 50.93           C  
ATOM    102  CG  MET A  16      -2.574 -38.823  56.536  1.00 50.14           C  
ATOM    103  SD  MET A  16      -4.297 -39.131  56.076  1.00 61.92           S  
ATOM    104  CE  MET A  16      -4.733 -40.472  57.213  1.00 60.30           C  
ATOM    105  N   GLN A  17       0.435 -39.930  59.081  1.00 44.13           N  
ATOM    106  CA  GLN A  17       1.357 -41.058  58.985  1.00 44.80           C  
ATOM    107  C   GLN A  17       0.564 -42.314  58.593  1.00 43.24           C  
ATOM    108  O   GLN A  17      -0.308 -42.766  59.336  1.00 49.72           O  
ATOM    109  CB  GLN A  17       2.010 -41.290  60.371  1.00 50.94           C  
ATOM    110  CG  GLN A  17       2.885 -40.126  60.894  1.00 54.84           C  
ATOM    111  CD  GLN A  17       4.209 -39.916  60.147  1.00 67.46           C  
ATOM    112  OE1 GLN A  17       4.400 -40.382  59.028  1.00 71.16           O  
ATOM    113  NE2 GLN A  17       5.147 -39.208  60.777  1.00 75.10           N  
ATOM    114  N   LEU A  18       0.884 -42.864  57.414  1.00 40.22           N  
ATOM    115  CA  LEU A  18       0.360 -44.116  56.878  1.00 40.27           C  
ATOM    116  C   LEU A  18       1.419 -45.202  57.105  1.00 41.73           C  
ATOM    117  O   LEU A  18       2.590 -44.985  56.795  1.00 45.80           O  
ATOM    118  CB  LEU A  18       0.180 -43.980  55.343  1.00 41.01           C  
ATOM    119  CG  LEU A  18      -0.710 -42.812  54.863  1.00 46.49           C  
ATOM    120  CD1 LEU A  18      -0.806 -42.815  53.329  1.00 43.22           C  
ATOM    121  CD2 LEU A  18      -2.113 -42.840  55.487  1.00 44.42           C  
ATOM    122  N   THR A  19       1.010 -46.381  57.596  1.00 42.02           N  
ATOM    123  CA  THR A  19       1.864 -47.567  57.692  1.00 47.14           C  
ATOM    124  C   THR A  19       1.820 -48.310  56.342  1.00 40.54           C  
ATOM    125  O   THR A  19       0.742 -48.659  55.856  1.00 41.83           O  
ATOM    126  CB  THR A  19       1.361 -48.481  58.841  1.00 50.02           C  
ATOM    127  OG1 THR A  19       0.021 -48.906  58.658  1.00 54.69           O  
ATOM    128  CG2 THR A  19       1.488 -47.825  60.225  1.00 42.77           C  
ATOM    129  N   VAL A  20       2.998 -48.524  55.734  1.00 42.80           N  
ATOM    130  CA  VAL A  20       3.174 -49.145  54.420  1.00 44.42           C  
ATOM    131  C   VAL A  20       4.343 -50.134  54.519  1.00 39.75           C  
ATOM    132  O   VAL A  20       5.470 -49.710  54.761  1.00 44.26           O  
ATOM    133  CB  VAL A  20       3.374 -48.071  53.305  1.00 40.56           C  
ATOM    134  CG1 VAL A  20       3.348 -48.695  51.896  1.00 43.30           C  
ATOM    135  CG2 VAL A  20       2.363 -46.909  53.358  1.00 40.16           C  
ATOM    136  N   PHE A  21       4.076 -51.439  54.331  1.00 44.80           N  
ATOM    137  CA  PHE A  21       5.051 -52.534  54.180  1.00 52.31           C  
ATOM    138  C   PHE A  21       5.998 -52.694  55.393  1.00 49.98           C  
ATOM    139  O   PHE A  21       7.198 -52.917  55.225  1.00 49.62           O  
ATOM    140  CB  PHE A  21       5.831 -52.397  52.843  1.00 50.37           C  
ATOM    141  CG  PHE A  21       5.021 -52.363  51.552  1.00 49.42           C  
ATOM    142  CD1 PHE A  21       3.763 -52.999  51.445  1.00 50.35           C  
ATOM    143  CD2 PHE A  21       5.552 -51.699  50.424  1.00 46.42           C  
ATOM    144  CE1 PHE A  21       3.048 -52.958  50.234  1.00 52.28           C  
ATOM    145  CE2 PHE A  21       4.840 -51.670  49.209  1.00 40.45           C  
ATOM    146  CZ  PHE A  21       3.589 -52.305  49.113  1.00 55.47           C  
ATOM    147  N   GLY A  22       5.468 -52.530  56.617  1.00 53.82           N  
ATOM    148  CA  GLY A  22       6.218 -52.596  57.875  1.00 47.88           C  
ATOM    149  C   GLY A  22       7.028 -51.333  58.215  1.00 49.65           C  
ATOM    150  O   GLY A  22       7.694 -51.308  59.249  1.00 55.20           O  
ATOM    151  N   GLY A  23       6.968 -50.298  57.362  1.00 42.11           N  
ATOM    152  CA  GLY A  23       7.544 -48.972  57.560  1.00 40.56           C  
ATOM    153  C   GLY A  23       6.440 -47.916  57.623  1.00 41.42           C  
ATOM    154  O   GLY A  23       5.299 -48.228  57.968  1.00 48.21           O  
ATOM    155  N   THR A  24       6.788 -46.660  57.303  1.00 36.95           N  
ATOM    156  CA  THR A  24       5.899 -45.497  57.353  0.74 42.13           C  
ATOM    157  C   THR A  24       6.144 -44.569  56.150  1.00 43.85           C  
ATOM    158  O   THR A  24       7.249 -44.511  55.607  1.00 43.25           O  
ATOM    159  CB  THR A  24       5.973 -44.820  58.754  0.74 41.08           C  
ATOM    160  OG1 THR A  24       5.379 -45.669  59.716  0.74 48.06           O  
ATOM    161  CG2 THR A  24       5.217 -43.485  58.883  0.74 39.69           C  
ATOM    162  N   VAL A  25       5.091 -43.837  55.755  1.00 38.00           N  
ATOM    163  CA  VAL A  25       5.051 -42.789  54.737  1.00 39.17           C  
ATOM    164  C   VAL A  25       4.158 -41.664  55.279  1.00 40.69           C  
ATOM    165  O   VAL A  25       3.041 -41.935  55.719  1.00 46.73           O  
ATOM    166  CB  VAL A  25       4.567 -43.373  53.380  1.00 43.21           C  
ATOM    167  CG1 VAL A  25       4.311 -42.307  52.296  1.00 35.80           C  
ATOM    168  CG2 VAL A  25       5.540 -44.428  52.830  1.00 32.96           C  
ATOM    169  N   THR A  26       4.627 -40.408  55.220  1.00 37.66           N  
ATOM    170  CA  THR A  26       3.854 -39.232  55.623  1.00 38.35           C  
ATOM    171  C   THR A  26       3.155 -38.698  54.357  1.00 42.44           C  
ATOM    172  O   THR A  26       3.819 -38.317  53.392  1.00 37.38           O  
ATOM    173  CB  THR A  26       4.806 -38.142  56.180  1.00 39.67           C  
ATOM    174  OG1 THR A  26       5.686 -38.686  57.143  1.00 42.47           O  
ATOM    175  CG2 THR A  26       4.046 -36.989  56.859  1.00 41.11           C  
ATOM    176  N   ALA A  27       1.814 -38.688  54.365  1.00 37.50           N  
ATOM    177  CA  ALA A  27       0.961 -38.229  53.272  1.00 37.25           C  
ATOM    178  C   ALA A  27       0.312 -36.888  53.634  1.00 40.40           C  
ATOM    179  O   ALA A  27      -0.240 -36.735  54.722  1.00 40.25           O  
ATOM    180  CB  ALA A  27      -0.145 -39.272  53.060  1.00 36.47           C  
ATOM    181  N   PHE A  28       0.363 -35.933  52.696  1.00 33.15           N  
ATOM    182  CA  PHE A  28      -0.257 -34.614  52.763  1.00 32.34           C  
ATOM    183  C   PHE A  28      -1.260 -34.532  51.606  1.00 37.89           C  
ATOM    184  O   PHE A  28      -0.953 -33.986  50.547  1.00 38.58           O  
ATOM    185  CB  PHE A  28       0.817 -33.515  52.632  1.00 37.36           C  
ATOM    186  CG  PHE A  28       1.903 -33.515  53.687  1.00 43.69           C  
ATOM    187  CD1 PHE A  28       3.042 -34.329  53.516  1.00 37.81           C  
ATOM    188  CD2 PHE A  28       1.798 -32.681  54.819  1.00 40.83           C  
ATOM    189  CE1 PHE A  28       4.062 -34.324  54.481  1.00 43.55           C  
ATOM    190  CE2 PHE A  28       2.825 -32.672  55.782  1.00 50.55           C  
ATOM    191  CZ  PHE A  28       3.950 -33.503  55.616  1.00 47.14           C  
ATOM    192  N   LEU A  29      -2.451 -35.116  51.797  1.00 35.02           N  
ATOM    193  CA  LEU A  29      -3.476 -35.245  50.764  1.00 33.04           C  
ATOM    194  C   LEU A  29      -4.347 -33.979  50.726  1.00 36.30           C  
ATOM    195  O   LEU A  29      -4.903 -33.581  51.747  1.00 37.34           O  
ATOM    196  CB  LEU A  29      -4.388 -36.444  51.113  1.00 30.45           C  
ATOM    197  CG  LEU A  29      -3.676 -37.805  51.282  1.00 36.54           C  
ATOM    198  CD1 LEU A  29      -4.701 -38.898  51.620  1.00 36.20           C  
ATOM    199  CD2 LEU A  29      -2.843 -38.201  50.052  1.00 36.29           C  
ATOM    200  N   GLY A  30      -4.496 -33.370  49.540  1.00 33.82           N  
ATOM    201  CA  GLY A  30      -5.429 -32.273  49.296  1.00 31.36           C  
ATOM    202  C   GLY A  30      -4.955 -30.888  49.763  1.00 41.39           C  
ATOM    203  O   GLY A  30      -5.741 -30.156  50.363  1.00 38.51           O  
ATOM    204  N   ILE A  31      -3.694 -30.518  49.475  1.00 35.44           N  
ATOM    205  CA  ILE A  31      -3.142 -29.173  49.682  1.00 30.87           C  
ATOM    206  C   ILE A  31      -3.584 -28.295  48.485  1.00 36.08           C  
ATOM    207  O   ILE A  31      -3.367 -28.709  47.347  1.00 37.17           O  
ATOM    208  CB  ILE A  31      -1.580 -29.207  49.672  1.00 34.65           C  
ATOM    209  CG1 ILE A  31      -0.961 -30.226  50.657  1.00 36.64           C  
ATOM    210  CG2 ILE A  31      -1.001 -27.792  49.920  1.00 36.99           C  
ATOM    211  CD1 ILE A  31       0.544 -30.444  50.417  1.00 32.88           C  
ATOM    212  N   PRO A  32      -4.143 -27.083  48.695  1.00 38.46           N  
ATOM    213  CA  PRO A  32      -4.514 -26.172  47.604  1.00 34.78           C  
ATOM    214  C   PRO A  32      -3.277 -25.450  47.039  1.00 40.22           C  
ATOM    215  O   PRO A  32      -2.402 -25.025  47.796  1.00 40.19           O  
ATOM    216  CB  PRO A  32      -5.489 -25.184  48.256  1.00 39.80           C  
ATOM    217  CG  PRO A  32      -5.059 -25.122  49.713  1.00 45.07           C  
ATOM    218  CD  PRO A  32      -4.510 -26.521  49.994  1.00 39.20           C  
ATOM    219  N   TYR A  33      -3.225 -25.312  45.706  1.00 37.24           N  
ATOM    220  CA  TYR A  33      -2.133 -24.675  44.959  1.00 40.40           C  
ATOM    221  C   TYR A  33      -2.603 -23.456  44.144  1.00 38.19           C  
ATOM    222  O   TYR A  33      -1.774 -22.766  43.548  1.00 37.03           O  
ATOM    223  CB  TYR A  33      -1.417 -25.735  44.087  1.00 35.89           C  
ATOM    224  CG  TYR A  33      -2.219 -26.311  42.927  1.00 31.97           C  
ATOM    225  CD1 TYR A  33      -2.279 -25.618  41.699  1.00 32.26           C  
ATOM    226  CD2 TYR A  33      -2.900 -27.538  43.064  1.00 29.98           C  
ATOM    227  CE1 TYR A  33      -3.041 -26.127  40.633  1.00 33.48           C  
ATOM    228  CE2 TYR A  33      -3.624 -28.070  41.979  1.00 27.93           C  
ATOM    229  CZ  TYR A  33      -3.706 -27.359  40.770  1.00 30.66           C  
ATOM    230  OH  TYR A  33      -4.430 -27.860  39.732  1.00 29.76           O  
ATOM    231  N   ALA A  34      -3.919 -23.199  44.109  1.00 41.93           N  
ATOM    232  CA  ALA A  34      -4.573 -22.161  43.322  1.00 39.46           C  
ATOM    233  C   ALA A  34      -5.844 -21.679  44.023  1.00 41.06           C  
ATOM    234  O   ALA A  34      -6.372 -22.356  44.907  1.00 42.80           O  
ATOM    235  CB  ALA A  34      -4.846 -22.686  41.905  1.00 35.47           C  
ATOM    236  N   GLN A  35      -6.355 -20.517  43.588  1.00 37.30           N  
ATOM    237  CA  GLN A  35      -7.652 -19.984  43.996  1.00 44.16           C  
ATOM    238  C   GLN A  35      -8.764 -20.820  43.327  1.00 39.25           C  
ATOM    239  O   GLN A  35      -8.640 -21.096  42.131  1.00 39.91           O  
ATOM    240  CB  GLN A  35      -7.795 -18.531  43.503  1.00 48.14           C  
ATOM    241  CG  GLN A  35      -6.806 -17.551  44.163  1.00 59.38           C  
ATOM    242  CD  GLN A  35      -7.004 -16.100  43.714  1.00 76.54           C  
ATOM    243  OE1 GLN A  35      -8.094 -15.699  43.311  1.00 77.55           O  
ATOM    244  NE2 GLN A  35      -5.936 -15.303  43.764  1.00 69.72           N  
ATOM    245  N   PRO A  36      -9.837 -21.214  44.057  1.00 43.29           N  
ATOM    246  CA  PRO A  36     -11.017 -21.911  43.514  1.00 37.24           C  
ATOM    247  C   PRO A  36     -11.586 -21.224  42.247  1.00 34.47           C  
ATOM    248  O   PRO A  36     -11.921 -20.040  42.325  1.00 40.26           O  
ATOM    249  CB  PRO A  36     -12.046 -21.894  44.656  1.00 37.35           C  
ATOM    250  CG  PRO A  36     -11.220 -21.800  45.923  1.00 37.25           C  
ATOM    251  CD  PRO A  36      -9.957 -21.052  45.508  1.00 36.28           C  
ATOM    252  N   PRO A  37     -11.669 -21.913  41.083  1.00 38.74           N  
ATOM    253  CA  PRO A  37     -12.099 -21.333  39.797  1.00 38.05           C  
ATOM    254  C   PRO A  37     -13.640 -21.223  39.691  1.00 36.85           C  
ATOM    255  O   PRO A  37     -14.257 -21.723  38.750  1.00 40.47           O  
ATOM    256  CB  PRO A  37     -11.482 -22.273  38.747  1.00 38.17           C  
ATOM    257  CG  PRO A  37     -11.477 -23.629  39.430  1.00 32.68           C  
ATOM    258  CD  PRO A  37     -11.231 -23.296  40.899  1.00 30.37           C  
ATOM    259  N   LEU A  38     -14.247 -20.562  40.686  1.00 42.84           N  
ATOM    260  CA  LEU A  38     -15.680 -20.366  40.876  1.00 44.48           C  
ATOM    261  C   LEU A  38     -16.095 -18.990  40.339  1.00 46.86           C  
ATOM    262  O   LEU A  38     -15.313 -18.036  40.378  1.00 45.06           O  
ATOM    263  CB  LEU A  38     -15.970 -20.354  42.398  1.00 43.02           C  
ATOM    264  CG  LEU A  38     -15.503 -21.602  43.179  1.00 50.28           C  
ATOM    265  CD1 LEU A  38     -15.801 -21.456  44.678  1.00 55.60           C  
ATOM    266  CD2 LEU A  38     -16.115 -22.892  42.628  1.00 42.65           C  
ATOM    267  N   GLY A  39     -17.355 -18.886  39.887  1.00 50.05           N  
ATOM    268  CA  GLY A  39     -17.998 -17.645  39.463  1.00 42.13           C  
ATOM    269  C   GLY A  39     -17.343 -17.048  38.216  1.00 47.00           C  
ATOM    270  O   GLY A  39     -17.363 -17.666  37.153  1.00 48.75           O  
ATOM    271  N   ARG A  40     -16.754 -15.851  38.372  1.00 49.81           N  
ATOM    272  CA  ARG A  40     -16.006 -15.123  37.345  1.00 52.01           C  
ATOM    273  C   ARG A  40     -14.691 -15.810  36.916  1.00 52.19           C  
ATOM    274  O   ARG A  40     -14.224 -15.549  35.809  1.00 48.20           O  
ATOM    275  CB  ARG A  40     -15.712 -13.690  37.850  1.00 53.19           C  
ATOM    276  CG  ARG A  40     -14.867 -13.592  39.140  1.00 63.22           C  
ATOM    277  CD  ARG A  40     -14.414 -12.160  39.459  0.86 64.44           C  
ATOM    278  NE  ARG A  40     -13.240 -11.788  38.653  0.72 66.60           N  
ATOM    279  CZ  ARG A  40     -11.949 -11.898  39.018  0.37 68.41           C  
ATOM    280  NH1 ARG A  40     -11.594 -12.380  40.218  1.00 73.37           N  
ATOM    281  NH2 ARG A  40     -10.994 -11.524  38.157  0.98 66.46           N1+
ATOM    282  N   LEU A  41     -14.107 -16.677  37.766  1.00 44.43           N  
ATOM    283  CA  LEU A  41     -12.858 -17.398  37.504  1.00 45.13           C  
ATOM    284  C   LEU A  41     -13.083 -18.752  36.800  1.00 46.83           C  
ATOM    285  O   LEU A  41     -12.101 -19.419  36.468  1.00 39.77           O  
ATOM    286  CB  LEU A  41     -12.119 -17.657  38.839  1.00 46.60           C  
ATOM    287  CG  LEU A  41     -11.627 -16.401  39.591  1.00 43.86           C  
ATOM    288  CD1 LEU A  41     -10.896 -16.808  40.881  1.00 41.87           C  
ATOM    289  CD2 LEU A  41     -10.725 -15.508  38.722  1.00 48.44           C  
ATOM    290  N   ARG A  42     -14.340 -19.141  36.511  1.00 40.04           N  
ATOM    291  CA  ARG A  42     -14.660 -20.286  35.656  1.00 38.44           C  
ATOM    292  C   ARG A  42     -14.320 -19.925  34.198  1.00 40.10           C  
ATOM    293  O   ARG A  42     -14.665 -18.843  33.721  1.00 40.66           O  
ATOM    294  CB  ARG A  42     -16.160 -20.635  35.775  1.00 38.61           C  
ATOM    295  CG  ARG A  42     -16.567 -21.899  34.981  1.00 38.65           C  
ATOM    296  CD  ARG A  42     -18.077 -22.031  34.749  1.00 41.29           C  
ATOM    297  NE  ARG A  42     -18.789 -22.419  35.968  1.00 37.87           N  
ATOM    298  CZ  ARG A  42     -20.119 -22.423  36.133  1.00 41.48           C  
ATOM    299  NH1 ARG A  42     -20.942 -22.052  35.150  1.00 37.04           N  
ATOM    300  NH2 ARG A  42     -20.648 -22.809  37.297  1.00 37.40           N1+
ATOM    301  N   PHE A  43     -13.615 -20.845  33.524  1.00 39.07           N  
ATOM    302  CA  PHE A  43     -13.136 -20.794  32.139  1.00 35.28           C  
ATOM    303  C   PHE A  43     -11.834 -20.000  31.955  1.00 36.32           C  
ATOM    304  O   PHE A  43     -11.249 -20.051  30.878  1.00 36.75           O  
ATOM    305  CB  PHE A  43     -14.209 -20.395  31.099  1.00 34.12           C  
ATOM    306  CG  PHE A  43     -15.499 -21.189  31.125  1.00 41.31           C  
ATOM    307  CD1 PHE A  43     -15.500 -22.580  30.890  1.00 38.18           C  
ATOM    308  CD2 PHE A  43     -16.715 -20.520  31.368  1.00 42.98           C  
ATOM    309  CE1 PHE A  43     -16.715 -23.294  30.891  1.00 42.56           C  
ATOM    310  CE2 PHE A  43     -17.924 -21.234  31.367  1.00 38.76           C  
ATOM    311  CZ  PHE A  43     -17.929 -22.620  31.124  1.00 35.08           C  
ATOM    312  N   LYS A  44     -11.366 -19.280  32.984  1.00 35.66           N  
ATOM    313  CA  LYS A  44     -10.111 -18.534  32.967  0.57 38.19           C  
ATOM    314  C   LYS A  44      -8.954 -19.428  33.429  1.00 40.85           C  
ATOM    315  O   LYS A  44      -9.163 -20.486  34.027  1.00 32.73           O  
ATOM    316  CB  LYS A  44     -10.231 -17.355  33.957  0.57 40.60           C  
ATOM    317  CG  LYS A  44     -11.120 -16.233  33.407  0.57 45.45           C  
ATOM    318  CD  LYS A  44     -11.130 -14.984  34.301  0.57 47.44           C  
ATOM    319  CE  LYS A  44     -11.861 -13.803  33.649  0.57 50.05           C  
ATOM    320  NZ  LYS A  44     -13.282 -14.106  33.423  0.57 46.55           N1+
ATOM    321  N   LYS A  45      -7.720 -18.957  33.188  1.00 38.96           N  
ATOM    322  CA  LYS A  45      -6.478 -19.506  33.735  1.00 36.25           C  
ATOM    323  C   LYS A  45      -6.486 -19.452  35.280  1.00 41.02           C  
ATOM    324  O   LYS A  45      -7.113 -18.552  35.846  1.00 37.35           O  
ATOM    325  CB  LYS A  45      -5.292 -18.695  33.172  1.00 34.62           C  
ATOM    326  CG  LYS A  45      -5.017 -18.988  31.687  1.00 35.30           C  
ATOM    327  CD  LYS A  45      -3.918 -18.108  31.066  1.00 41.19           C  
ATOM    328  CE  LYS A  45      -2.525 -18.319  31.681  1.00 39.58           C  
ATOM    329  NZ  LYS A  45      -1.491 -17.577  30.941  1.00 43.15           N1+
ATOM    330  N   PRO A  46      -5.817 -20.395  35.978  1.00 34.75           N  
ATOM    331  CA  PRO A  46      -5.852 -20.476  37.440  1.00 33.72           C  
ATOM    332  C   PRO A  46      -4.989 -19.374  38.067  1.00 41.05           C  
ATOM    333  O   PRO A  46      -3.834 -19.179  37.688  1.00 38.77           O  
ATOM    334  CB  PRO A  46      -5.307 -21.868  37.762  1.00 32.11           C  
ATOM    335  CG  PRO A  46      -4.359 -22.171  36.612  1.00 29.01           C  
ATOM    336  CD  PRO A  46      -4.978 -21.453  35.414  1.00 31.47           C  
ATOM    337  N   GLN A  47      -5.584 -18.652  39.022  1.00 43.43           N  
ATOM    338  CA  GLN A  47      -4.960 -17.545  39.732  1.00 43.62           C  
ATOM    339  C   GLN A  47      -4.211 -18.118  40.942  1.00 42.93           C  
ATOM    340  O   GLN A  47      -4.721 -19.008  41.627  1.00 42.14           O  
ATOM    341  CB  GLN A  47      -6.075 -16.598  40.232  1.00 43.96           C  
ATOM    342  CG  GLN A  47      -7.023 -16.070  39.132  1.00 48.11           C  
ATOM    343  CD  GLN A  47      -6.311 -15.314  38.007  1.00 59.41           C  
ATOM    344  OE1 GLN A  47      -5.452 -14.474  38.262  1.00 61.91           O  
ATOM    345  NE2 GLN A  47      -6.661 -15.613  36.754  1.00 51.49           N  
ATOM    346  N   SER A  48      -2.994 -17.609  41.190  1.00 45.67           N  
ATOM    347  CA  SER A  48      -2.121 -18.010  42.291  1.00 49.28           C  
ATOM    348  C   SER A  48      -2.737 -17.646  43.653  1.00 50.56           C  
ATOM    349  O   SER A  48      -3.210 -16.526  43.856  1.00 48.77           O  
ATOM    350  CB  SER A  48      -0.735 -17.357  42.091  1.00 55.30           C  
ATOM    351  OG  SER A  48      -0.767 -15.946  42.194  1.00 69.28           O  
ATOM    352  N   LEU A  49      -2.740 -18.619  44.574  1.00 53.75           N  
ATOM    353  CA  LEU A  49      -3.356 -18.535  45.895  1.00 58.70           C  
ATOM    354  C   LEU A  49      -2.519 -17.650  46.833  1.00 71.41           C  
ATOM    355  O   LEU A  49      -1.289 -17.673  46.782  1.00 68.33           O  
ATOM    356  CB  LEU A  49      -3.430 -19.980  46.433  1.00 58.13           C  
ATOM    357  CG  LEU A  49      -4.240 -20.213  47.725  1.00 53.72           C  
ATOM    358  CD1 LEU A  49      -5.678 -19.673  47.653  1.00 61.88           C  
ATOM    359  CD2 LEU A  49      -4.257 -21.710  48.040  1.00 61.33           C  
ATOM    360  N   THR A  50      -3.201 -16.874  47.690  1.00 70.60           N  
ATOM    361  CA  THR A  50      -2.606 -16.045  48.742  1.00 71.69           C  
ATOM    362  C   THR A  50      -2.428 -16.880  50.031  1.00 73.90           C  
ATOM    363  O   THR A  50      -2.944 -17.993  50.139  1.00 72.50           O  
ATOM    364  CB  THR A  50      -3.524 -14.811  48.967  1.00 80.79           C  
ATOM    365  OG1 THR A  50      -2.889 -13.869  49.810  1.00 78.87           O  
ATOM    366  CG2 THR A  50      -4.916 -15.119  49.551  1.00 70.30           C  
ATOM    367  N   LYS A  51      -1.672 -16.353  51.006  1.00 71.54           N  
ATOM    368  CA  LYS A  51      -1.300 -17.072  52.224  1.00 72.37           C  
ATOM    369  C   LYS A  51      -2.470 -17.146  53.222  1.00 71.05           C  
ATOM    370  O   LYS A  51      -3.204 -16.172  53.395  1.00 73.28           O  
ATOM    371  CB  LYS A  51      -0.127 -16.350  52.922  1.00 68.31           C  
ATOM    372  CG  LYS A  51       1.059 -16.018  52.000  1.00  0.00           C  
ATOM    373  CD  LYS A  51       2.359 -15.794  52.782  1.00  0.00           C  
ATOM    374  CE  LYS A  51       3.509 -15.310  51.889  1.00  0.00           C  
ATOM    375  NZ  LYS A  51       4.790 -15.335  52.614  1.00  0.00           N1+
ATOM    376  N   TRP A  52      -2.595 -18.296  53.904  1.00 67.38           N  
ATOM    377  CA  TRP A  52      -3.467 -18.510  55.060  1.00 70.79           C  
ATOM    378  C   TRP A  52      -2.594 -18.544  56.332  1.00 76.33           C  
ATOM    379  O   TRP A  52      -1.439 -18.974  56.289  1.00 68.01           O  
ATOM    380  CB  TRP A  52      -4.249 -19.833  54.884  1.00 62.74           C  
ATOM    381  CG  TRP A  52      -3.464 -21.111  54.794  1.00 62.86           C  
ATOM    382  CD1 TRP A  52      -3.081 -21.854  55.855  1.00 62.63           C  
ATOM    383  CD2 TRP A  52      -2.974 -21.821  53.615  1.00 60.51           C  
ATOM    384  NE1 TRP A  52      -2.333 -22.929  55.429  1.00 58.11           N  
ATOM    385  CE2 TRP A  52      -2.235 -22.962  54.056  1.00 57.27           C  
ATOM    386  CE3 TRP A  52      -3.065 -21.620  52.217  1.00 66.40           C  
ATOM    387  CZ2 TRP A  52      -1.599 -23.839  53.163  1.00 54.93           C  
ATOM    388  CZ3 TRP A  52      -2.444 -22.506  51.312  1.00 57.95           C  
ATOM    389  CH2 TRP A  52      -1.708 -23.611  51.780  1.00 58.23           C  
ATOM    390  N   SER A  53      -3.146 -18.072  57.461  1.00 82.70           N  
ATOM    391  CA  SER A  53      -2.439 -17.906  58.737  1.00 81.40           C  
ATOM    392  C   SER A  53      -2.497 -19.152  59.647  1.00 75.38           C  
ATOM    393  O   SER A  53      -1.668 -19.277  60.549  1.00 81.89           O  
ATOM    394  CB  SER A  53      -3.082 -16.706  59.469  1.00 30.00           C  
ATOM    395  OG  SER A  53      -4.422 -16.945  59.860  1.00 30.00           O  
ATOM    396  N   ASP A  54      -3.457 -20.061  59.416  1.00 71.53           N  
ATOM    397  CA  ASP A  54      -3.715 -21.274  60.199  1.00 71.74           C  
ATOM    398  C   ASP A  54      -2.834 -22.447  59.709  1.00 72.13           C  
ATOM    399  O   ASP A  54      -1.955 -22.283  58.860  1.00 68.78           O  
ATOM    400  CB  ASP A  54      -5.225 -21.625  60.040  1.00 80.70           C  
ATOM    401  CG  ASP A  54      -5.717 -21.818  58.598  1.00 85.62           C  
ATOM    402  OD1 ASP A  54      -5.968 -20.782  57.944  1.00 82.00           O  
ATOM    403  OD2 ASP A  54      -5.824 -22.990  58.177  1.00 89.16           O1-
ATOM    404  N   ILE A  55      -3.076 -23.642  60.272  1.00 65.69           N  
ATOM    405  CA  ILE A  55      -2.543 -24.915  59.794  1.00 61.43           C  
ATOM    406  C   ILE A  55      -3.692 -25.587  59.026  1.00 63.98           C  
ATOM    407  O   ILE A  55      -4.725 -25.919  59.610  1.00 57.54           O  
ATOM    408  CB  ILE A  55      -2.092 -25.798  60.997  1.00 63.99           C  
ATOM    409  CG1 ILE A  55      -0.982 -25.108  61.828  1.00 64.09           C  
ATOM    410  CG2 ILE A  55      -1.616 -27.192  60.529  1.00 63.74           C  
ATOM    411  CD1 ILE A  55      -0.680 -25.785  63.173  1.00 57.02           C  
ATOM    412  N   TRP A  56      -3.482 -25.815  57.721  1.00 61.52           N  
ATOM    413  CA  TRP A  56      -4.386 -26.542  56.837  1.00 51.17           C  
ATOM    414  C   TRP A  56      -4.231 -28.047  57.110  1.00 48.36           C  
ATOM    415  O   TRP A  56      -3.111 -28.550  57.172  1.00 50.43           O  
ATOM    416  CB  TRP A  56      -3.966 -26.247  55.380  1.00 52.50           C  
ATOM    417  CG  TRP A  56      -4.824 -26.869  54.318  1.00 47.27           C  
ATOM    418  CD1 TRP A  56      -4.642 -28.096  53.779  1.00 42.37           C  
ATOM    419  CD2 TRP A  56      -6.003 -26.314  53.662  1.00 42.57           C  
ATOM    420  NE1 TRP A  56      -5.659 -28.366  52.888  1.00 44.80           N  
ATOM    421  CE2 TRP A  56      -6.535 -27.306  52.783  1.00 40.03           C  
ATOM    422  CE3 TRP A  56      -6.684 -25.075  53.720  1.00 47.99           C  
ATOM    423  CZ2 TRP A  56      -7.696 -27.091  52.023  1.00 45.18           C  
ATOM    424  CZ3 TRP A  56      -7.837 -24.839  52.943  1.00 52.54           C  
ATOM    425  CH2 TRP A  56      -8.346 -25.846  52.099  1.00 48.71           C  
ATOM    426  N   ASN A  57      -5.348 -28.773  57.255  1.00 45.70           N  
ATOM    427  CA  ASN A  57      -5.341 -30.220  57.472  1.00 52.64           C  
ATOM    428  C   ASN A  57      -5.410 -30.920  56.109  1.00 53.71           C  
ATOM    429  O   ASN A  57      -6.485 -31.070  55.526  1.00 52.09           O  
ATOM    430  CB  ASN A  57      -6.551 -30.629  58.344  1.00 58.68           C  
ATOM    431  CG  ASN A  57      -6.477 -30.042  59.758  1.00 68.99           C  
ATOM    432  OD1 ASN A  57      -5.469 -30.191  60.447  1.00 67.94           O  
ATOM    433  ND2 ASN A  57      -7.529 -29.341  60.185  1.00 76.17           N  
ATOM    434  N   ALA A  58      -4.239 -31.353  55.615  1.00 47.97           N  
ATOM    435  CA  ALA A  58      -4.074 -32.156  54.409  1.00 39.85           C  
ATOM    436  C   ALA A  58      -4.054 -33.638  54.835  1.00 42.17           C  
ATOM    437  O   ALA A  58      -3.013 -34.294  54.833  1.00 44.40           O  
ATOM    438  CB  ALA A  58      -2.747 -31.755  53.732  1.00 39.67           C  
ATOM    439  N   THR A  59      -5.230 -34.143  55.240  1.00 44.85           N  
ATOM    440  CA  THR A  59      -5.440 -35.444  55.884  1.00 46.21           C  
ATOM    441  C   THR A  59      -6.569 -36.260  55.223  1.00 42.71           C  
ATOM    442  O   THR A  59      -6.997 -37.276  55.771  1.00 46.25           O  
ATOM    443  CB  THR A  59      -5.584 -35.270  57.420  1.00 46.48           C  
ATOM    444  OG1 THR A  59      -6.778 -34.579  57.738  1.00 46.80           O  
ATOM    445  CG2 THR A  59      -4.397 -34.566  58.099  1.00 43.52           C  
ATOM    446  N   LYS A  60      -7.037 -35.833  54.041  1.00 39.38           N  
ATOM    447  CA  LYS A  60      -8.019 -36.515  53.202  1.00 36.91           C  
ATOM    448  C   LYS A  60      -7.874 -35.995  51.771  1.00 34.22           C  
ATOM    449  O   LYS A  60      -7.566 -34.819  51.572  1.00 34.55           O  
ATOM    450  CB  LYS A  60      -9.450 -36.329  53.764  1.00 33.67           C  
ATOM    451  CG  LYS A  60     -10.514 -37.221  53.087  1.00 40.49           C  
ATOM    452  CD  LYS A  60     -11.950 -36.964  53.577  1.00  0.00           C  
ATOM    453  CE  LYS A  60     -12.578 -35.659  53.054  1.00  0.00           C  
ATOM    454  NZ  LYS A  60     -12.834 -35.708  51.602  1.00  0.00           N1+
ATOM    455  N   TYR A  61      -8.164 -36.850  50.775  1.00 34.08           N  
ATOM    456  CA  TYR A  61      -8.290 -36.473  49.367  1.00 36.49           C  
ATOM    457  C   TYR A  61      -9.397 -35.420  49.189  1.00 35.05           C  
ATOM    458  O   TYR A  61     -10.522 -35.613  49.655  1.00 37.21           O  
ATOM    459  CB  TYR A  61      -8.645 -37.712  48.524  1.00 33.85           C  
ATOM    460  CG  TYR A  61      -7.566 -38.768  48.369  1.00 38.44           C  
ATOM    461  CD1 TYR A  61      -6.360 -38.457  47.708  1.00 34.12           C  
ATOM    462  CD2 TYR A  61      -7.797 -40.085  48.815  1.00 33.67           C  
ATOM    463  CE1 TYR A  61      -5.398 -39.460  47.479  1.00 35.30           C  
ATOM    464  CE2 TYR A  61      -6.839 -41.090  48.580  1.00 34.44           C  
ATOM    465  CZ  TYR A  61      -5.644 -40.781  47.902  1.00 33.54           C  
ATOM    466  OH  TYR A  61      -4.734 -41.763  47.644  1.00 42.58           O  
ATOM    467  N   ALA A  62      -9.060 -34.315  48.509  1.00 33.35           N  
ATOM    468  CA  ALA A  62      -9.963 -33.209  48.204  1.00 33.69           C  
ATOM    469  C   ALA A  62     -10.919 -33.570  47.051  1.00 35.81           C  
ATOM    470  O   ALA A  62     -10.870 -34.677  46.510  1.00 33.46           O  
ATOM    471  CB  ALA A  62      -9.097 -32.013  47.788  1.00 30.91           C  
ATOM    472  N   ASN A  63     -11.799 -32.623  46.688  1.00 33.41           N  
ATOM    473  CA  ASN A  63     -12.828 -32.776  45.658  1.00 33.00           C  
ATOM    474  C   ASN A  63     -12.225 -33.065  44.276  1.00 35.89           C  
ATOM    475  O   ASN A  63     -11.243 -32.441  43.870  1.00 34.39           O  
ATOM    476  CB  ASN A  63     -13.684 -31.496  45.543  1.00 36.05           C  
ATOM    477  CG  ASN A  63     -14.395 -31.081  46.833  1.00 33.57           C  
ATOM    478  OD1 ASN A  63     -15.049 -31.896  47.479  1.00 37.32           O  
ATOM    479  ND2 ASN A  63     -14.243 -29.814  47.225  1.00 39.35           N  
ATOM    480  N   SER A  64     -12.878 -33.980  43.550  1.00 34.00           N  
ATOM    481  CA  SER A  64     -12.645 -34.271  42.141  1.00 30.25           C  
ATOM    482  C   SER A  64     -13.246 -33.132  41.306  1.00 32.40           C  
ATOM    483  O   SER A  64     -14.253 -32.538  41.695  1.00 31.11           O  
ATOM    484  CB  SER A  64     -13.392 -35.572  41.791  1.00 32.67           C  
ATOM    485  OG  SER A  64     -12.746 -36.685  42.370  1.00 30.05           O  
ATOM    486  N   CYS A  65     -12.632 -32.823  40.155  1.00 22.20           N  
ATOM    487  CA  CYS A  65     -13.131 -31.795  39.243  1.00 26.25           C  
ATOM    488  C   CYS A  65     -14.374 -32.295  38.497  1.00 32.96           C  
ATOM    489  O   CYS A  65     -14.458 -33.476  38.159  1.00 31.69           O  
ATOM    490  CB  CYS A  65     -12.031 -31.405  38.244  1.00 29.48           C  
ATOM    491  SG  CYS A  65     -10.621 -30.534  38.987  1.00 36.31           S  
ATOM    492  N   CYS A  66     -15.340 -31.386  38.283  1.00 30.07           N  
ATOM    493  CA  CYS A  66     -16.642 -31.613  37.651  1.00 31.25           C  
ATOM    494  C   CYS A  66     -16.527 -32.320  36.288  1.00 35.86           C  
ATOM    495  O   CYS A  66     -15.864 -31.817  35.382  1.00 33.78           O  
ATOM    496  CB  CYS A  66     -17.396 -30.269  37.555  1.00 35.33           C  
ATOM    497  SG  CYS A  66     -18.561 -30.091  38.934  1.00 46.42           S  
ATOM    498  N   GLN A  67     -17.132 -33.514  36.193  1.00 29.19           N  
ATOM    499  CA  GLN A  67     -16.981 -34.469  35.098  1.00 37.24           C  
ATOM    500  C   GLN A  67     -18.227 -35.350  34.962  1.00 31.97           C  
ATOM    501  O   GLN A  67     -18.967 -35.549  35.927  1.00 31.84           O  
ATOM    502  CB  GLN A  67     -15.677 -35.279  35.278  1.00 26.96           C  
ATOM    503  CG  GLN A  67     -15.679 -36.230  36.493  1.00 30.31           C  
ATOM    504  CD  GLN A  67     -14.303 -36.840  36.737  1.00 34.61           C  
ATOM    505  OE1 GLN A  67     -13.999 -37.918  36.233  1.00 27.39           O  
ATOM    506  NE2 GLN A  67     -13.475 -36.160  37.530  1.00 30.65           N  
ATOM    507  N   ASN A  68     -18.412 -35.919  33.762  1.00 28.65           N  
ATOM    508  CA  ASN A  68     -19.411 -36.947  33.469  1.00 33.88           C  
ATOM    509  C   ASN A  68     -18.853 -38.319  33.878  1.00 36.11           C  
ATOM    510  O   ASN A  68     -17.685 -38.623  33.637  1.00 34.09           O  
ATOM    511  CB  ASN A  68     -19.705 -36.963  31.953  1.00 28.88           C  
ATOM    512  CG  ASN A  68     -20.488 -35.727  31.500  1.00 41.46           C  
ATOM    513  OD1 ASN A  68     -21.663 -35.587  31.833  1.00 36.19           O  
ATOM    514  ND2 ASN A  68     -19.847 -34.824  30.755  1.00 35.64           N  
ATOM    515  N   ILE A  69     -19.703 -39.135  34.513  1.00 34.03           N  
ATOM    516  CA  ILE A  69     -19.369 -40.434  35.097  0.89 34.24           C  
ATOM    517  C   ILE A  69     -19.742 -41.535  34.086  1.00 38.08           C  
ATOM    518  O   ILE A  69     -20.799 -41.458  33.455  1.00 35.75           O  
ATOM    519  CB  ILE A  69     -20.216 -40.605  36.396  0.89 41.96           C  
ATOM    520  CG1 ILE A  69     -20.126 -39.394  37.362  0.89 39.72           C  
ATOM    521  CG2 ILE A  69     -19.899 -41.909  37.153  0.89 41.47           C  
ATOM    522  CD1 ILE A  69     -18.724 -39.119  37.922  0.89 36.53           C  
ATOM    523  N   ASP A  70     -18.895 -42.573  33.960  1.00 34.54           N  
ATOM    524  CA  ASP A  70     -19.169 -43.760  33.147  1.00 37.11           C  
ATOM    525  C   ASP A  70     -20.183 -44.648  33.891  1.00 36.87           C  
ATOM    526  O   ASP A  70     -19.911 -45.131  34.990  1.00 34.01           O  
ATOM    527  CB  ASP A  70     -17.846 -44.528  32.878  1.00 34.35           C  
ATOM    528  CG  ASP A  70     -17.968 -45.775  31.986  1.00 36.88           C  
ATOM    529  OD1 ASP A  70     -19.049 -45.986  31.391  1.00 39.82           O  
ATOM    530  OD2 ASP A  70     -16.951 -46.496  31.886  1.00 32.89           O1-
ATOM    531  N   GLN A  71     -21.350 -44.845  33.265  1.00 35.08           N  
ATOM    532  CA  GLN A  71     -22.494 -45.597  33.777  0.52 41.09           C  
ATOM    533  C   GLN A  71     -22.968 -46.640  32.754  1.00 40.33           C  
ATOM    534  O   GLN A  71     -24.147 -46.994  32.727  1.00 36.82           O  
ATOM    535  CB  GLN A  71     -23.596 -44.618  34.258  0.52 40.64           C  
ATOM    536  CG  GLN A  71     -23.246 -43.829  35.539  0.52 40.05           C  
ATOM    537  CD  GLN A  71     -23.123 -44.715  36.784  0.52 44.24           C  
ATOM    538  OE1 GLN A  71     -23.865 -45.681  36.947  0.52 41.09           O  
ATOM    539  NE2 GLN A  71     -22.176 -44.398  37.668  0.52 46.60           N  
ATOM    540  N   SER A  72     -22.041 -47.153  31.925  1.00 35.90           N  
ATOM    541  CA  SER A  72     -22.299 -48.183  30.917  1.00 35.94           C  
ATOM    542  C   SER A  72     -22.378 -49.587  31.545  1.00 35.43           C  
ATOM    543  O   SER A  72     -23.048 -50.455  30.987  1.00 43.31           O  
ATOM    544  CB  SER A  72     -21.128 -48.202  29.920  1.00 34.27           C  
ATOM    545  OG  SER A  72     -21.070 -46.989  29.197  1.00 41.28           O  
ATOM    546  N   PHE A  73     -21.719 -49.799  32.700  1.00 32.93           N  
ATOM    547  CA  PHE A  73     -21.685 -51.060  33.439  1.00 33.74           C  
ATOM    548  C   PHE A  73     -21.825 -50.800  34.955  1.00 33.13           C  
ATOM    549  O   PHE A  73     -20.825 -50.902  35.667  1.00 33.76           O  
ATOM    550  CB  PHE A  73     -20.415 -51.864  33.059  1.00 37.20           C  
ATOM    551  CG  PHE A  73     -20.211 -52.155  31.580  1.00 41.68           C  
ATOM    552  CD1 PHE A  73     -21.068 -53.050  30.909  1.00 41.49           C  
ATOM    553  CD2 PHE A  73     -19.165 -51.526  30.870  1.00 34.77           C  
ATOM    554  CE1 PHE A  73     -20.876 -53.324  29.541  1.00 43.27           C  
ATOM    555  CE2 PHE A  73     -18.976 -51.798  29.501  1.00 34.22           C  
ATOM    556  CZ  PHE A  73     -19.828 -52.701  28.838  1.00 38.90           C  
ATOM    557  N   PRO A  74     -23.029 -50.451  35.478  1.00 35.52           N  
ATOM    558  CA  PRO A  74     -23.291 -50.282  36.921  1.00 33.66           C  
ATOM    559  C   PRO A  74     -22.938 -51.532  37.755  1.00 32.40           C  
ATOM    560  O   PRO A  74     -23.325 -52.647  37.400  1.00 32.50           O  
ATOM    561  CB  PRO A  74     -24.801 -50.005  37.037  1.00 33.82           C  
ATOM    562  CG  PRO A  74     -25.229 -49.518  35.666  1.00 40.36           C  
ATOM    563  CD  PRO A  74     -24.214 -50.107  34.690  1.00 32.27           C  
ATOM    564  N   GLY A  75     -22.204 -51.333  38.859  1.00 31.24           N  
ATOM    565  CA  GLY A  75     -21.784 -52.365  39.807  1.00 34.21           C  
ATOM    566  C   GLY A  75     -20.580 -53.215  39.371  1.00 36.22           C  
ATOM    567  O   GLY A  75     -20.147 -54.072  40.141  1.00 33.23           O  
ATOM    568  N   PHE A  76     -20.042 -52.996  38.159  1.00 35.32           N  
ATOM    569  CA  PHE A  76     -18.887 -53.702  37.612  1.00 32.40           C  
ATOM    570  C   PHE A  76     -17.619 -52.882  37.900  1.00 32.95           C  
ATOM    571  O   PHE A  76     -17.536 -51.708  37.539  1.00 30.06           O  
ATOM    572  CB  PHE A  76     -19.081 -53.819  36.087  1.00 31.67           C  
ATOM    573  CG  PHE A  76     -17.940 -54.482  35.339  1.00 32.96           C  
ATOM    574  CD1 PHE A  76     -17.585 -55.819  35.614  1.00 34.77           C  
ATOM    575  CD2 PHE A  76     -17.217 -53.746  34.380  1.00 32.55           C  
ATOM    576  CE1 PHE A  76     -16.501 -56.413  34.941  1.00 35.15           C  
ATOM    577  CE2 PHE A  76     -16.138 -54.344  33.708  1.00 28.31           C  
ATOM    578  CZ  PHE A  76     -15.774 -55.673  33.991  1.00 30.21           C  
ATOM    579  N   HIS A  77     -16.624 -53.529  38.530  1.00 29.74           N  
ATOM    580  CA  HIS A  77     -15.371 -52.927  38.990  1.00 28.28           C  
ATOM    581  C   HIS A  77     -14.473 -52.388  37.860  1.00 34.12           C  
ATOM    582  O   HIS A  77     -13.757 -51.418  38.089  1.00 31.20           O  
ATOM    583  CB  HIS A  77     -14.599 -53.978  39.820  1.00 32.72           C  
ATOM    584  CG  HIS A  77     -13.290 -53.502  40.410  1.00 36.57           C  
ATOM    585  ND1 HIS A  77     -13.209 -52.461  41.319  1.00 36.31           N  
ATOM    586  CD2 HIS A  77     -11.990 -53.906  40.194  1.00 42.34           C  
ATOM    587  CE1 HIS A  77     -11.915 -52.282  41.599  1.00 36.26           C  
ATOM    588  NE2 HIS A  77     -11.117 -53.123  40.953  1.00 39.63           N  
ATOM    589  N   GLY A  78     -14.511 -52.984  36.655  1.00 31.94           N  
ATOM    590  CA  GLY A  78     -13.629 -52.635  35.541  1.00 33.16           C  
ATOM    591  C   GLY A  78     -13.875 -51.260  34.914  1.00 31.67           C  
ATOM    592  O   GLY A  78     -12.941 -50.680  34.364  1.00 30.05           O  
ATOM    593  N   SER A  79     -15.105 -50.737  35.018  1.00 26.81           N  
ATOM    594  CA  SER A  79     -15.485 -49.396  34.580  1.00 29.16           C  
ATOM    595  C   SER A  79     -15.511 -48.409  35.763  1.00 34.23           C  
ATOM    596  O   SER A  79     -15.179 -47.238  35.578  1.00 28.06           O  
ATOM    597  CB  SER A  79     -16.881 -49.493  33.923  1.00 34.76           C  
ATOM    598  OG  SER A  79     -17.900 -49.888  34.822  1.00 38.88           O  
ATOM    599  N   GLU A  80     -15.890 -48.872  36.970  1.00 27.17           N  
ATOM    600  CA  GLU A  80     -16.120 -48.030  38.146  1.00 31.32           C  
ATOM    601  C   GLU A  80     -14.849 -47.748  38.965  1.00 24.22           C  
ATOM    602  O   GLU A  80     -14.875 -46.838  39.794  1.00 30.55           O  
ATOM    603  CB  GLU A  80     -17.156 -48.721  39.054  1.00 35.53           C  
ATOM    604  CG  GLU A  80     -18.571 -48.700  38.440  1.00 33.95           C  
ATOM    605  CD  GLU A  80     -19.655 -49.219  39.385  1.00 44.09           C  
ATOM    606  OE1 GLU A  80     -20.809 -48.768  39.216  1.00 43.69           O  
ATOM    607  OE2 GLU A  80     -19.332 -50.069  40.244  1.00 45.96           O1-
ATOM    608  N   MET A  81     -13.731 -48.450  38.710  1.00 27.68           N  
ATOM    609  CA  MET A  81     -12.416 -48.146  39.288  1.00 31.04           C  
ATOM    610  C   MET A  81     -11.778 -46.871  38.695  1.00 29.89           C  
ATOM    611  O   MET A  81     -10.860 -46.318  39.297  1.00 34.98           O  
ATOM    612  CB  MET A  81     -11.466 -49.349  39.085  1.00 31.16           C  
ATOM    613  CG  MET A  81     -11.106 -49.684  37.624  1.00 26.59           C  
ATOM    614  SD  MET A  81     -10.180 -51.227  37.413  1.00 35.21           S  
ATOM    615  CE  MET A  81      -8.553 -50.716  38.028  1.00 36.50           C  
ATOM    616  N   TRP A  82     -12.271 -46.418  37.528  1.00 26.42           N  
ATOM    617  CA  TRP A  82     -11.824 -45.227  36.805  1.00 30.38           C  
ATOM    618  C   TRP A  82     -12.754 -44.022  37.024  1.00 33.60           C  
ATOM    619  O   TRP A  82     -12.373 -42.905  36.674  1.00 29.67           O  
ATOM    620  CB  TRP A  82     -11.785 -45.562  35.301  1.00 27.52           C  
ATOM    621  CG  TRP A  82     -10.906 -46.726  34.951  1.00 25.30           C  
ATOM    622  CD1 TRP A  82     -11.311 -47.869  34.353  1.00 27.46           C  
ATOM    623  CD2 TRP A  82      -9.478 -46.891  35.207  1.00 27.00           C  
ATOM    624  NE1 TRP A  82     -10.239 -48.727  34.224  1.00 24.95           N  
ATOM    625  CE2 TRP A  82      -9.080 -48.179  34.735  1.00 25.92           C  
ATOM    626  CE3 TRP A  82      -8.475 -46.083  35.794  1.00 25.93           C  
ATOM    627  CZ2 TRP A  82      -7.758 -48.643  34.847  1.00 26.58           C  
ATOM    628  CZ3 TRP A  82      -7.144 -46.530  35.895  1.00 25.10           C  
ATOM    629  CH2 TRP A  82      -6.789 -47.813  35.439  1.00 25.58           C  
ATOM    630  N   ASN A  83     -13.935 -44.227  37.635  1.00 32.93           N  
ATOM    631  CA  ASN A  83     -14.837 -43.160  38.077  1.00 32.22           C  
ATOM    632  C   ASN A  83     -14.313 -42.533  39.386  1.00 31.52           C  
ATOM    633  O   ASN A  83     -13.673 -43.234  40.173  1.00 27.76           O  
ATOM    634  CB  ASN A  83     -16.250 -43.737  38.342  1.00 33.54           C  
ATOM    635  CG  ASN A  83     -17.028 -44.085  37.069  1.00 36.98           C  
ATOM    636  OD1 ASN A  83     -16.809 -43.497  36.012  1.00 36.36           O  
ATOM    637  ND2 ASN A  83     -17.961 -45.032  37.171  1.00 36.18           N  
ATOM    638  N   PRO A  84     -14.584 -41.232  39.642  1.00 26.50           N  
ATOM    639  CA  PRO A  84     -14.072 -40.510  40.812  1.00 30.15           C  
ATOM    640  C   PRO A  84     -14.695 -40.975  42.138  1.00 37.16           C  
ATOM    641  O   PRO A  84     -15.897 -41.230  42.219  1.00 30.66           O  
ATOM    642  CB  PRO A  84     -14.362 -39.029  40.524  1.00 34.70           C  
ATOM    643  CG  PRO A  84     -15.550 -39.048  39.580  1.00 34.80           C  
ATOM    644  CD  PRO A  84     -15.395 -40.353  38.800  1.00 34.51           C  
ATOM    645  N   ASN A  85     -13.837 -41.081  43.163  1.00 33.09           N  
ATOM    646  CA  ASN A  85     -14.122 -41.616  44.498  1.00 33.94           C  
ATOM    647  C   ASN A  85     -14.210 -40.516  45.578  1.00 29.43           C  
ATOM    648  O   ASN A  85     -14.272 -40.829  46.767  1.00 32.27           O  
ATOM    649  CB  ASN A  85     -13.067 -42.696  44.862  1.00 38.24           C  
ATOM    650  CG  ASN A  85     -11.610 -42.212  44.945  1.00 34.29           C  
ATOM    651  OD1 ASN A  85     -11.125 -41.506  44.065  1.00 30.89           O  
ATOM    652  ND2 ASN A  85     -10.912 -42.565  46.025  1.00 32.06           N  
ATOM    653  N   THR A  86     -14.251 -39.242  45.159  1.00 30.86           N  
ATOM    654  CA  THR A  86     -14.524 -38.056  45.972  1.00 34.63           C  
ATOM    655  C   THR A  86     -15.564 -37.185  45.249  1.00 31.78           C  
ATOM    656  O   THR A  86     -15.766 -37.324  44.040  1.00 35.73           O  
ATOM    657  CB  THR A  86     -13.223 -37.305  46.364  1.00 32.80           C  
ATOM    658  OG1 THR A  86     -12.606 -36.695  45.250  1.00 31.53           O  
ATOM    659  CG2 THR A  86     -12.183 -38.158  47.105  1.00 35.06           C  
ATOM    660  N   ASP A  87     -16.227 -36.296  46.007  1.00 33.78           N  
ATOM    661  CA  ASP A  87     -17.297 -35.393  45.566  1.00 38.94           C  
ATOM    662  C   ASP A  87     -16.874 -34.486  44.401  1.00 34.94           C  
ATOM    663  O   ASP A  87     -15.756 -33.971  44.393  1.00 33.31           O  
ATOM    664  CB  ASP A  87     -17.792 -34.523  46.747  1.00 39.71           C  
ATOM    665  CG  ASP A  87     -18.207 -35.327  47.982  1.00 46.86           C  
ATOM    666  OD1 ASP A  87     -19.416 -35.628  48.083  1.00 46.77           O  
ATOM    667  OD2 ASP A  87     -17.306 -35.633  48.794  1.00 56.28           O1-
ATOM    668  N   LEU A  88     -17.783 -34.282  43.432  1.00 33.75           N  
ATOM    669  CA  LEU A  88     -17.576 -33.389  42.295  1.00 38.23           C  
ATOM    670  C   LEU A  88     -17.816 -31.939  42.733  1.00 43.25           C  
ATOM    671  O   LEU A  88     -18.832 -31.630  43.356  1.00 41.45           O  
ATOM    672  CB  LEU A  88     -18.585 -33.700  41.168  1.00 35.25           C  
ATOM    673  CG  LEU A  88     -18.489 -35.097  40.523  1.00 39.15           C  
ATOM    674  CD1 LEU A  88     -19.472 -35.179  39.344  1.00 35.18           C  
ATOM    675  CD2 LEU A  88     -17.067 -35.451  40.062  1.00 37.45           C  
ATOM    676  N   SER A  89     -16.876 -31.058  42.375  1.00 37.82           N  
ATOM    677  CA  SER A  89     -16.929 -29.620  42.605  1.00 38.71           C  
ATOM    678  C   SER A  89     -16.096 -28.900  41.538  1.00 35.64           C  
ATOM    679  O   SER A  89     -15.218 -29.500  40.917  1.00 36.52           O  
ATOM    680  CB  SER A  89     -16.523 -29.299  44.062  1.00 31.80           C  
ATOM    681  OG  SER A  89     -16.676 -27.928  44.370  1.00 38.98           O  
ATOM    682  N   GLU A  90     -16.354 -27.599  41.347  1.00 36.08           N  
ATOM    683  CA  GLU A  90     -15.500 -26.704  40.569  1.00 40.49           C  
ATOM    684  C   GLU A  90     -14.287 -26.262  41.407  1.00 37.54           C  
ATOM    685  O   GLU A  90     -13.215 -26.055  40.843  1.00 38.74           O  
ATOM    686  CB  GLU A  90     -16.295 -25.440  40.223  1.00 34.60           C  
ATOM    687  CG  GLU A  90     -17.342 -25.643  39.124  1.00 34.64           C  
ATOM    688  CD  GLU A  90     -17.850 -24.283  38.667  1.00 46.09           C  
ATOM    689  OE1 GLU A  90     -18.892 -23.844  39.198  1.00 52.96           O  
ATOM    690  OE2 GLU A  90     -17.170 -23.684  37.807  1.00 42.59           O1-
ATOM    691  N   ASP A  91     -14.441 -26.176  42.743  1.00 36.63           N  
ATOM    692  CA  ASP A  91     -13.359 -26.012  43.710  1.00 39.59           C  
ATOM    693  C   ASP A  91     -12.670 -27.382  43.831  1.00 37.10           C  
ATOM    694  O   ASP A  91     -13.128 -28.254  44.569  1.00 36.10           O  
ATOM    695  CB  ASP A  91     -13.957 -25.528  45.059  1.00 37.96           C  
ATOM    696  CG  ASP A  91     -12.988 -25.558  46.249  1.00 47.47           C  
ATOM    697  OD1 ASP A  91     -11.799 -25.240  46.032  1.00 47.04           O  
ATOM    698  OD2 ASP A  91     -13.446 -25.914  47.356  1.00 54.36           O1-
ATOM    699  N   CYS A  92     -11.614 -27.569  43.029  1.00 33.40           N  
ATOM    700  CA  CYS A  92     -10.972 -28.855  42.783  1.00 32.34           C  
ATOM    701  C   CYS A  92      -9.461 -28.759  42.554  1.00 32.31           C  
ATOM    702  O   CYS A  92      -8.840 -29.795  42.345  1.00 31.02           O  
ATOM    703  CB  CYS A  92     -11.707 -29.607  41.658  1.00 26.50           C  
ATOM    704  SG  CYS A  92     -11.432 -28.948  39.981  1.00 34.09           S  
ATOM    705  N   LEU A  93      -8.860 -27.556  42.593  1.00 30.98           N  
ATOM    706  CA  LEU A  93      -7.438 -27.340  42.315  1.00 33.04           C  
ATOM    707  C   LEU A  93      -6.619 -27.594  43.593  1.00 28.05           C  
ATOM    708  O   LEU A  93      -6.209 -26.671  44.300  1.00 33.65           O  
ATOM    709  CB  LEU A  93      -7.230 -25.901  41.790  1.00 24.96           C  
ATOM    710  CG  LEU A  93      -8.030 -25.553  40.512  1.00 32.31           C  
ATOM    711  CD1 LEU A  93      -7.630 -24.169  39.980  1.00 29.37           C  
ATOM    712  CD2 LEU A  93      -7.887 -26.604  39.401  1.00 30.15           C  
ATOM    713  N   TYR A  94      -6.398 -28.890  43.861  1.00 28.96           N  
ATOM    714  CA  TYR A  94      -5.695 -29.453  45.007  1.00 30.18           C  
ATOM    715  C   TYR A  94      -4.672 -30.490  44.529  1.00 32.25           C  
ATOM    716  O   TYR A  94      -4.850 -31.099  43.472  1.00 27.18           O  
ATOM    717  CB  TYR A  94      -6.708 -30.090  45.979  1.00 28.62           C  
ATOM    718  CG  TYR A  94      -7.707 -29.138  46.612  1.00 36.89           C  
ATOM    719  CD1 TYR A  94      -8.982 -28.963  46.038  1.00 33.07           C  
ATOM    720  CD2 TYR A  94      -7.375 -28.437  47.787  1.00 31.53           C  
ATOM    721  CE1 TYR A  94      -9.905 -28.064  46.607  1.00 34.53           C  
ATOM    722  CE2 TYR A  94      -8.301 -27.549  48.366  1.00 33.64           C  
ATOM    723  CZ  TYR A  94      -9.560 -27.350  47.771  1.00 34.70           C  
ATOM    724  OH  TYR A  94     -10.436 -26.464  48.327  1.00 41.59           O  
ATOM    725  N   LEU A  95      -3.622 -30.713  45.333  1.00 30.31           N  
ATOM    726  CA  LEU A  95      -2.564 -31.691  45.099  1.00 30.99           C  
ATOM    727  C   LEU A  95      -2.230 -32.496  46.357  1.00 36.70           C  
ATOM    728  O   LEU A  95      -2.314 -31.996  47.477  1.00 32.08           O  
ATOM    729  CB  LEU A  95      -1.358 -31.085  44.336  1.00 28.74           C  
ATOM    730  CG  LEU A  95      -0.602 -29.899  44.988  1.00 28.71           C  
ATOM    731  CD1 LEU A  95       0.350 -30.320  46.119  1.00 28.76           C  
ATOM    732  CD2 LEU A  95       0.206 -29.139  43.922  1.00 28.05           C  
ATOM    733  N   ASN A  96      -1.851 -33.761  46.147  1.00 30.78           N  
ATOM    734  CA  ASN A  96      -1.403 -34.714  47.158  1.00 29.44           C  
ATOM    735  C   ASN A  96       0.128 -34.773  47.102  1.00 32.88           C  
ATOM    736  O   ASN A  96       0.703 -34.632  46.024  1.00 29.01           O  
ATOM    737  CB  ASN A  96      -1.933 -36.124  46.801  1.00 28.61           C  
ATOM    738  CG  ASN A  96      -3.452 -36.172  46.610  1.00 36.32           C  
ATOM    739  OD1 ASN A  96      -4.210 -35.823  47.513  1.00 32.30           O  
ATOM    740  ND2 ASN A  96      -3.899 -36.555  45.413  1.00 30.48           N  
ATOM    741  N   VAL A  97       0.779 -35.000  48.254  1.00 32.57           N  
ATOM    742  CA  VAL A  97       2.226 -35.184  48.387  1.00 29.72           C  
ATOM    743  C   VAL A  97       2.480 -36.331  49.375  1.00 38.15           C  
ATOM    744  O   VAL A  97       2.188 -36.183  50.558  1.00 31.85           O  
ATOM    745  CB  VAL A  97       2.951 -33.860  48.779  1.00 32.92           C  
ATOM    746  CG1 VAL A  97       4.482 -34.030  48.824  1.00 31.56           C  
ATOM    747  CG2 VAL A  97       2.599 -32.665  47.876  1.00 27.38           C  
ATOM    748  N   TRP A  98       3.052 -37.449  48.905  1.00 29.60           N  
ATOM    749  CA  TRP A  98       3.562 -38.541  49.736  1.00 30.25           C  
ATOM    750  C   TRP A  98       5.083 -38.400  49.823  1.00 35.49           C  
ATOM    751  O   TRP A  98       5.741 -38.258  48.792  1.00 35.91           O  
ATOM    752  CB  TRP A  98       3.258 -39.895  49.066  1.00 29.80           C  
ATOM    753  CG  TRP A  98       1.807 -40.235  48.934  1.00 36.48           C  
ATOM    754  CD1 TRP A  98       1.074 -40.911  49.847  1.00 34.35           C  
ATOM    755  CD2 TRP A  98       0.902 -39.946  47.826  1.00 30.70           C  
ATOM    756  NE1 TRP A  98      -0.213 -41.070  49.378  1.00 36.79           N  
ATOM    757  CE2 TRP A  98      -0.379 -40.493  48.137  1.00 35.55           C  
ATOM    758  CE3 TRP A  98       1.031 -39.287  46.582  1.00 28.61           C  
ATOM    759  CZ2 TRP A  98      -1.470 -40.392  47.259  1.00 31.96           C  
ATOM    760  CZ3 TRP A  98      -0.054 -39.184  45.690  1.00 30.27           C  
ATOM    761  CH2 TRP A  98      -1.306 -39.735  46.026  1.00 29.45           C  
ATOM    762  N   ILE A  99       5.633 -38.476  51.046  1.00 34.48           N  
ATOM    763  CA  ILE A  99       7.068 -38.436  51.332  1.00 39.34           C  
ATOM    764  C   ILE A  99       7.468 -39.649  52.195  1.00 36.92           C  
ATOM    765  O   ILE A  99       6.690 -40.035  53.070  1.00 38.29           O  
ATOM    766  CB  ILE A  99       7.514 -37.071  51.934  1.00 40.25           C  
ATOM    767  CG1 ILE A  99       7.103 -36.840  53.406  1.00 38.88           C  
ATOM    768  CG2 ILE A  99       7.066 -35.891  51.062  1.00 33.13           C  
ATOM    769  CD1 ILE A  99       7.715 -35.585  54.043  1.00 41.96           C  
ATOM    770  N   PRO A 100       8.676 -40.230  52.006  1.00 34.81           N  
ATOM    771  CA  PRO A 100       9.233 -41.287  52.868  1.00 40.87           C  
ATOM    772  C   PRO A 100       9.351 -40.859  54.344  1.00 39.83           C  
ATOM    773  O   PRO A 100       9.597 -39.685  54.624  1.00 38.49           O  
ATOM    774  CB  PRO A 100      10.645 -41.562  52.321  1.00 42.39           C  
ATOM    775  CG  PRO A 100      10.710 -40.922  50.948  1.00 40.48           C  
ATOM    776  CD  PRO A 100       9.569 -39.921  50.891  1.00 40.65           C  
ATOM    777  N   ALA A 101       9.231 -41.823  55.269  1.00 39.99           N  
ATOM    778  CA  ALA A 101       9.575 -41.671  56.683  1.00 42.59           C  
ATOM    779  C   ALA A 101      10.725 -42.652  56.998  1.00 42.93           C  
ATOM    780  O   ALA A 101      10.567 -43.839  56.703  1.00 47.18           O  
ATOM    781  CB  ALA A 101       8.349 -41.989  57.549  1.00 41.55           C  
ATOM    782  N   PRO A 102      11.861 -42.225  57.606  1.00 45.99           N  
ATOM    783  CA  PRO A 102      12.284 -40.844  57.915  1.00 44.45           C  
ATOM    784  C   PRO A 102      12.310 -39.907  56.695  1.00 45.03           C  
ATOM    785  O   PRO A 102      12.547 -40.358  55.573  1.00 41.11           O  
ATOM    786  CB  PRO A 102      13.717 -40.968  58.462  1.00 50.60           C  
ATOM    787  CG  PRO A 102      13.843 -42.398  58.948  1.00 48.18           C  
ATOM    788  CD  PRO A 102      12.835 -43.191  58.119  1.00 49.14           C  
ATOM    789  N   LYS A 103      12.076 -38.607  56.939  1.00 40.23           N  
ATOM    790  CA  LYS A 103      12.031 -37.524  55.952  1.00 39.62           C  
ATOM    791  C   LYS A 103      13.338 -37.453  55.130  1.00 45.76           C  
ATOM    792  O   LYS A 103      14.412 -37.440  55.735  1.00 45.39           O  
ATOM    793  CB  LYS A 103      11.765 -36.203  56.709  1.00 42.45           C  
ATOM    794  CG  LYS A 103      11.559 -34.965  55.815  1.00 44.71           C  
ATOM    795  CD  LYS A 103      11.278 -33.696  56.638  1.00 51.44           C  
ATOM    796  CE  LYS A 103      10.997 -32.454  55.780  1.00 52.24           C  
ATOM    797  NZ  LYS A 103      12.200 -31.989  55.067  1.00 61.92           N1+
ATOM    798  N   PRO A 104      13.280 -37.388  53.779  1.00 45.67           N  
ATOM    799  CA  PRO A 104      14.478 -37.269  52.938  1.00 40.79           C  
ATOM    800  C   PRO A 104      15.066 -35.848  52.989  1.00 41.37           C  
ATOM    801  O   PRO A 104      14.392 -34.903  53.401  1.00 45.83           O  
ATOM    802  CB  PRO A 104      13.993 -37.618  51.528  1.00 43.32           C  
ATOM    803  CG  PRO A 104      12.526 -37.219  51.515  1.00 40.90           C  
ATOM    804  CD  PRO A 104      12.065 -37.431  52.957  1.00 38.67           C  
ATOM    805  N   LYS A 105      16.333 -35.705  52.577  1.00 45.51           N  
ATOM    806  CA  LYS A 105      17.022 -34.416  52.533  1.00 45.82           C  
ATOM    807  C   LYS A 105      16.960 -33.788  51.132  1.00 49.57           C  
ATOM    808  O   LYS A 105      16.867 -32.565  51.037  1.00 51.84           O  
ATOM    809  CB  LYS A 105      18.500 -34.620  52.929  1.00 51.57           C  
ATOM    810  CG  LYS A 105      18.664 -34.869  54.440  1.00 46.46           C  
ATOM    811  CD  LYS A 105      20.132 -34.872  54.895  1.00 53.52           C  
ATOM    812  CE  LYS A 105      20.294 -34.981  56.419  1.00 49.43           C  
ATOM    813  NZ  LYS A 105      19.919 -36.316  56.918  1.00 56.10           N1+
ATOM    814  N   ASN A 106      17.010 -34.599  50.058  1.00 39.34           N  
ATOM    815  CA  ASN A 106      17.047 -34.130  48.670  1.00 43.47           C  
ATOM    816  C   ASN A 106      16.581 -35.244  47.711  1.00 39.52           C  
ATOM    817  O   ASN A 106      17.313 -35.622  46.795  1.00 37.82           O  
ATOM    818  CB  ASN A 106      18.455 -33.541  48.370  1.00 44.72           C  
ATOM    819  CG  ASN A 106      18.473 -32.539  47.214  1.00 51.93           C  
ATOM    820  OD1 ASN A 106      17.713 -31.574  47.208  1.00 50.85           O  
ATOM    821  ND2 ASN A 106      19.333 -32.773  46.223  1.00 55.89           N  
ATOM    822  N   ALA A 107      15.369 -35.784  47.932  1.00 34.83           N  
ATOM    823  CA  ALA A 107      14.783 -36.886  47.160  1.00 34.55           C  
ATOM    824  C   ALA A 107      14.253 -36.435  45.791  1.00 34.48           C  
ATOM    825  O   ALA A 107      13.751 -35.324  45.638  1.00 34.26           O  
ATOM    826  CB  ALA A 107      13.592 -37.463  47.944  1.00 33.36           C  
ATOM    827  N   THR A 108      14.316 -37.343  44.807  1.00 33.80           N  
ATOM    828  CA  THR A 108      13.742 -37.193  43.469  1.00 39.84           C  
ATOM    829  C   THR A 108      12.204 -37.216  43.563  1.00 32.13           C  
ATOM    830  O   THR A 108      11.636 -38.050  44.268  1.00 29.61           O  
ATOM    831  CB  THR A 108      14.265 -38.367  42.606  1.00 35.28           C  
ATOM    832  OG1 THR A 108      15.637 -38.149  42.345  1.00 38.79           O  
ATOM    833  CG2 THR A 108      13.579 -38.544  41.243  1.00 32.04           C  
ATOM    834  N   VAL A 109      11.548 -36.284  42.856  1.00 32.83           N  
ATOM    835  CA  VAL A 109      10.103 -36.069  42.877  1.00 32.85           C  
ATOM    836  C   VAL A 109       9.501 -36.651  41.582  1.00 32.99           C  
ATOM    837  O   VAL A 109      10.001 -36.389  40.490  1.00 33.96           O  
ATOM    838  CB  VAL A 109       9.818 -34.545  42.978  1.00 36.77           C  
ATOM    839  CG1 VAL A 109       8.313 -34.248  43.124  1.00 30.52           C  
ATOM    840  CG2 VAL A 109      10.586 -33.869  44.134  1.00 32.61           C  
ATOM    841  N   LEU A 110       8.421 -37.435  41.717  1.00 30.19           N  
ATOM    842  CA  LEU A 110       7.629 -38.024  40.637  1.00 34.84           C  
ATOM    843  C   LEU A 110       6.240 -37.359  40.650  1.00 33.13           C  
ATOM    844  O   LEU A 110       5.436 -37.662  41.528  1.00 30.28           O  
ATOM    845  CB  LEU A 110       7.486 -39.548  40.897  1.00 33.35           C  
ATOM    846  CG  LEU A 110       8.573 -40.439  40.257  1.00 42.53           C  
ATOM    847  CD1 LEU A 110       9.967 -40.193  40.850  1.00 41.18           C  
ATOM    848  CD2 LEU A 110       8.193 -41.923  40.383  1.00 39.83           C  
ATOM    849  N   ILE A 111       5.939 -36.468  39.689  1.00 32.22           N  
ATOM    850  CA  ILE A 111       4.642 -35.785  39.597  1.00 26.92           C  
ATOM    851  C   ILE A 111       3.755 -36.556  38.603  1.00 30.67           C  
ATOM    852  O   ILE A 111       4.030 -36.568  37.404  1.00 28.07           O  
ATOM    853  CB  ILE A 111       4.812 -34.315  39.111  1.00 28.54           C  
ATOM    854  CG1 ILE A 111       5.811 -33.519  39.986  1.00 24.34           C  
ATOM    855  CG2 ILE A 111       3.442 -33.597  39.065  1.00 29.28           C  
ATOM    856  CD1 ILE A 111       6.023 -32.067  39.536  1.00 31.26           C  
ATOM    857  N   TRP A 112       2.665 -37.157  39.106  1.00 24.74           N  
ATOM    858  CA  TRP A 112       1.656 -37.853  38.316  1.00 24.76           C  
ATOM    859  C   TRP A 112       0.630 -36.850  37.767  1.00 24.48           C  
ATOM    860  O   TRP A 112       0.101 -36.016  38.504  1.00 26.99           O  
ATOM    861  CB  TRP A 112       0.905 -38.858  39.212  1.00 24.43           C  
ATOM    862  CG  TRP A 112      -0.130 -39.705  38.520  1.00 23.49           C  
ATOM    863  CD1 TRP A 112      -1.458 -39.691  38.775  1.00 23.97           C  
ATOM    864  CD2 TRP A 112       0.059 -40.699  37.465  1.00 24.10           C  
ATOM    865  NE1 TRP A 112      -2.096 -40.603  37.961  1.00 24.76           N  
ATOM    866  CE2 TRP A 112      -1.211 -41.259  37.132  1.00 25.80           C  
ATOM    867  CE3 TRP A 112       1.178 -41.200  36.762  1.00 26.83           C  
ATOM    868  CZ2 TRP A 112      -1.359 -42.263  36.157  1.00 23.88           C  
ATOM    869  CZ3 TRP A 112       1.050 -42.228  35.806  1.00 24.06           C  
ATOM    870  CH2 TRP A 112      -0.217 -42.760  35.503  1.00 24.99           C  
ATOM    871  N   ILE A 113       0.322 -36.994  36.473  1.00 23.07           N  
ATOM    872  CA  ILE A 113      -0.795 -36.365  35.778  1.00 23.34           C  
ATOM    873  C   ILE A 113      -1.659 -37.536  35.287  1.00 27.43           C  
ATOM    874  O   ILE A 113      -1.192 -38.350  34.493  1.00 27.16           O  
ATOM    875  CB  ILE A 113      -0.280 -35.468  34.613  1.00 25.04           C  
ATOM    876  CG1 ILE A 113       0.800 -34.463  35.090  1.00 22.11           C  
ATOM    877  CG2 ILE A 113      -1.460 -34.739  33.939  1.00 21.14           C  
ATOM    878  CD1 ILE A 113       1.319 -33.490  34.021  1.00 29.46           C  
ATOM    879  N   TYR A 114      -2.902 -37.643  35.780  1.00 25.45           N  
ATOM    880  CA  TYR A 114      -3.801 -38.764  35.497  1.00 24.62           C  
ATOM    881  C   TYR A 114      -4.374 -38.762  34.076  1.00 25.87           C  
ATOM    882  O   TYR A 114      -4.382 -37.744  33.382  1.00 26.27           O  
ATOM    883  CB  TYR A 114      -4.960 -38.776  36.510  1.00 23.34           C  
ATOM    884  CG  TYR A 114      -5.759 -37.497  36.676  1.00 23.42           C  
ATOM    885  CD1 TYR A 114      -6.701 -37.070  35.714  1.00 25.38           C  
ATOM    886  CD2 TYR A 114      -5.590 -36.758  37.856  1.00 25.09           C  
ATOM    887  CE1 TYR A 114      -7.477 -35.916  35.942  1.00 24.42           C  
ATOM    888  CE2 TYR A 114      -6.396 -35.641  38.103  1.00 23.87           C  
ATOM    889  CZ  TYR A 114      -7.337 -35.209  37.151  1.00 24.86           C  
ATOM    890  OH  TYR A 114      -8.118 -34.124  37.416  1.00 29.34           O  
ATOM    891  N   GLY A 115      -4.882 -39.939  33.687  1.00 29.96           N  
ATOM    892  CA  GLY A 115      -5.479 -40.221  32.397  1.00 23.14           C  
ATOM    893  C   GLY A 115      -6.978 -39.965  32.311  1.00 33.72           C  
ATOM    894  O   GLY A 115      -7.616 -39.466  33.237  1.00 30.06           O  
ATOM    895  N   GLY A 116      -7.509 -40.306  31.135  1.00 30.21           N  
ATOM    896  CA  GLY A 116      -8.832 -39.953  30.661  1.00 32.80           C  
ATOM    897  C   GLY A 116      -8.761 -39.618  29.173  1.00 38.53           C  
ATOM    898  O   GLY A 116      -7.842 -40.041  28.469  1.00 32.08           O  
ATOM    899  N   GLY A 117      -9.744 -38.839  28.711  1.00 28.30           N  
ATOM    900  CA  GLY A 117      -9.781 -38.213  27.394  1.00 27.61           C  
ATOM    901  C   GLY A 117      -9.775 -36.689  27.498  1.00 22.90           C  
ATOM    902  O   GLY A 117     -10.307 -36.034  26.609  1.00 29.45           O  
ATOM    903  N   PHE A 118      -9.283 -36.127  28.618  1.00 25.09           N  
ATOM    904  CA  PHE A 118      -9.358 -34.712  29.009  1.00 29.33           C  
ATOM    905  C   PHE A 118     -10.754 -34.309  29.529  1.00 29.10           C  
ATOM    906  O   PHE A 118     -10.957 -33.147  29.874  1.00 28.38           O  
ATOM    907  CB  PHE A 118      -8.812 -33.738  27.932  1.00 27.07           C  
ATOM    908  CG  PHE A 118      -7.351 -33.925  27.560  1.00 23.47           C  
ATOM    909  CD1 PHE A 118      -6.347 -33.313  28.337  1.00 27.41           C  
ATOM    910  CD2 PHE A 118      -6.989 -34.673  26.418  1.00 28.63           C  
ATOM    911  CE1 PHE A 118      -4.996 -33.426  27.963  1.00 27.90           C  
ATOM    912  CE2 PHE A 118      -5.634 -34.802  26.056  1.00 27.86           C  
ATOM    913  CZ  PHE A 118      -4.636 -34.175  26.827  1.00 23.03           C  
ATOM    914  N   GLN A 119     -11.710 -35.257  29.567  1.00 26.93           N  
ATOM    915  CA  GLN A 119     -13.106 -35.074  29.975  1.00 30.72           C  
ATOM    916  C   GLN A 119     -13.341 -35.605  31.403  1.00 34.14           C  
ATOM    917  O   GLN A 119     -14.333 -35.230  32.027  1.00 31.20           O  
ATOM    918  CB  GLN A 119     -14.031 -35.897  29.034  1.00 28.61           C  
ATOM    919  CG  GLN A 119     -13.784 -35.766  27.514  1.00 32.66           C  
ATOM    920  CD  GLN A 119     -13.653 -34.326  27.016  1.00 34.73           C  
ATOM    921  OE1 GLN A 119     -14.571 -33.520  27.141  1.00 31.85           O  
ATOM    922  NE2 GLN A 119     -12.491 -34.003  26.451  1.00 33.92           N  
ATOM    923  N   THR A 120     -12.450 -36.483  31.903  1.00 26.75           N  
ATOM    924  CA  THR A 120     -12.575 -37.253  33.143  1.00 26.90           C  
ATOM    925  C   THR A 120     -11.221 -37.451  33.846  1.00 30.16           C  
ATOM    926  O   THR A 120     -10.163 -37.157  33.287  1.00 28.91           O  
ATOM    927  CB  THR A 120     -13.322 -38.592  32.887  1.00 32.79           C  
ATOM    928  OG1 THR A 120     -12.574 -39.448  32.040  1.00 30.10           O  
ATOM    929  CG2 THR A 120     -14.745 -38.449  32.341  1.00 29.43           C  
ATOM    930  N   GLY A 121     -11.288 -38.012  35.063  1.00 25.94           N  
ATOM    931  CA  GLY A 121     -10.172 -38.446  35.893  1.00 25.66           C  
ATOM    932  C   GLY A 121     -10.072 -37.655  37.200  1.00 28.47           C  
ATOM    933  O   GLY A 121     -10.545 -36.521  37.297  1.00 27.55           O  
ATOM    934  N   THR A 122      -9.412 -38.262  38.195  1.00 23.86           N  
ATOM    935  CA  THR A 122      -9.062 -37.673  39.486  1.00 28.81           C  
ATOM    936  C   THR A 122      -7.772 -38.317  40.007  1.00 26.60           C  
ATOM    937  O   THR A 122      -7.530 -39.495  39.759  1.00 27.63           O  
ATOM    938  CB  THR A 122     -10.253 -37.712  40.472  1.00 29.41           C  
ATOM    939  OG1 THR A 122      -9.925 -36.988  41.642  1.00 32.59           O  
ATOM    940  CG2 THR A 122     -10.662 -39.129  40.906  1.00 27.73           C  
ATOM    941  N   SER A 123      -6.962 -37.550  40.750  1.00 27.80           N  
ATOM    942  CA  SER A 123      -5.690 -37.976  41.337  1.00 29.00           C  
ATOM    943  C   SER A 123      -5.857 -38.859  42.594  1.00 31.64           C  
ATOM    944  O   SER A 123      -4.867 -39.397  43.091  1.00 30.79           O  
ATOM    945  CB  SER A 123      -4.889 -36.700  41.678  1.00 26.75           C  
ATOM    946  OG  SER A 123      -5.429 -35.960  42.757  1.00 33.14           O  
ATOM    947  N   SER A 124      -7.096 -39.003  43.095  1.00 33.20           N  
ATOM    948  CA  SER A 124      -7.454 -39.689  44.332  1.00 32.33           C  
ATOM    949  C   SER A 124      -7.803 -41.182  44.161  1.00 33.95           C  
ATOM    950  O   SER A 124      -8.122 -41.821  45.165  1.00 33.28           O  
ATOM    951  CB  SER A 124      -8.647 -38.923  44.952  1.00 31.63           C  
ATOM    952  OG  SER A 124      -9.817 -38.960  44.158  1.00 32.63           O  
ATOM    953  N   LEU A 125      -7.724 -41.757  42.942  1.00 33.58           N  
ATOM    954  CA  LEU A 125      -7.978 -43.184  42.680  1.00 27.55           C  
ATOM    955  C   LEU A 125      -6.905 -44.080  43.333  1.00 32.90           C  
ATOM    956  O   LEU A 125      -5.751 -43.675  43.473  1.00 30.22           O  
ATOM    957  CB  LEU A 125      -8.001 -43.477  41.158  1.00 28.56           C  
ATOM    958  CG  LEU A 125      -9.051 -42.718  40.315  1.00 31.27           C  
ATOM    959  CD1 LEU A 125      -8.990 -43.166  38.846  1.00 29.07           C  
ATOM    960  CD2 LEU A 125     -10.487 -42.886  40.829  1.00 34.23           C  
ATOM    961  N   HIS A 126      -7.300 -45.305  43.722  1.00 36.69           N  
ATOM    962  CA  HIS A 126      -6.477 -46.301  44.422  1.00 33.38           C  
ATOM    963  C   HIS A 126      -5.252 -46.781  43.616  1.00 34.29           C  
ATOM    964  O   HIS A 126      -4.198 -47.031  44.199  1.00 28.75           O  
ATOM    965  CB  HIS A 126      -7.379 -47.496  44.800  1.00 37.03           C  
ATOM    966  CG  HIS A 126      -6.680 -48.635  45.508  1.00 45.39           C  
ATOM    967  ND1 HIS A 126      -6.555 -49.900  44.957  1.00 49.79           N  
ATOM    968  CD2 HIS A 126      -6.023 -48.692  46.717  1.00 48.66           C  
ATOM    969  CE1 HIS A 126      -5.857 -50.639  45.823  1.00 49.62           C  
ATOM    970  NE2 HIS A 126      -5.500 -49.972  46.913  1.00 50.23           N  
ATOM    971  N   VAL A 127      -5.382 -46.871  42.283  1.00 29.11           N  
ATOM    972  CA  VAL A 127      -4.310 -47.224  41.349  1.00 29.57           C  
ATOM    973  C   VAL A 127      -3.283 -46.088  41.150  1.00 28.39           C  
ATOM    974  O   VAL A 127      -2.212 -46.349  40.607  1.00 31.66           O  
ATOM    975  CB  VAL A 127      -4.936 -47.629  39.985  1.00 31.73           C  
ATOM    976  CG1 VAL A 127      -5.605 -49.011  40.061  1.00 34.73           C  
ATOM    977  CG2 VAL A 127      -5.923 -46.590  39.417  1.00 26.08           C  
ATOM    978  N   TYR A 128      -3.591 -44.856  41.597  1.00 27.80           N  
ATOM    979  CA  TYR A 128      -2.718 -43.679  41.551  1.00 28.00           C  
ATOM    980  C   TYR A 128      -2.159 -43.326  42.949  1.00 28.20           C  
ATOM    981  O   TYR A 128      -1.548 -42.265  43.097  1.00 30.10           O  
ATOM    982  CB  TYR A 128      -3.528 -42.463  41.038  1.00 26.19           C  
ATOM    983  CG  TYR A 128      -4.176 -42.540  39.662  1.00 24.96           C  
ATOM    984  CD1 TYR A 128      -3.788 -43.481  38.681  1.00 24.82           C  
ATOM    985  CD2 TYR A 128      -5.189 -41.612  39.356  1.00 25.69           C  
ATOM    986  CE1 TYR A 128      -4.435 -43.504  37.429  1.00 19.67           C  
ATOM    987  CE2 TYR A 128      -5.817 -41.623  38.097  1.00 25.20           C  
ATOM    988  CZ  TYR A 128      -5.441 -42.570  37.129  1.00 24.90           C  
ATOM    989  OH  TYR A 128      -6.046 -42.581  35.906  1.00 25.49           O  
ATOM    990  N   ASP A 129      -2.354 -44.183  43.971  1.00 31.89           N  
ATOM    991  CA  ASP A 129      -1.886 -43.974  45.345  1.00 29.19           C  
ATOM    992  C   ASP A 129      -0.353 -44.132  45.406  1.00 29.89           C  
ATOM    993  O   ASP A 129       0.179 -45.228  45.221  1.00 30.59           O  
ATOM    994  CB  ASP A 129      -2.613 -44.978  46.279  1.00 34.85           C  
ATOM    995  CG  ASP A 129      -2.402 -44.776  47.789  1.00 39.18           C  
ATOM    996  OD1 ASP A 129      -1.620 -43.880  48.180  1.00 36.88           O  
ATOM    997  OD2 ASP A 129      -3.053 -45.530  48.546  1.00 43.30           O1-
ATOM    998  N   GLY A 130       0.337 -43.007  45.642  1.00 26.31           N  
ATOM    999  CA  GLY A 130       1.787 -42.857  45.571  1.00 26.92           C  
ATOM   1000  C   GLY A 130       2.565 -43.293  46.816  1.00 34.61           C  
ATOM   1001  O   GLY A 130       3.786 -43.131  46.836  1.00 28.63           O  
ATOM   1002  N   LYS A 131       1.889 -43.828  47.850  1.00 31.81           N  
ATOM   1003  CA  LYS A 131       2.504 -44.243  49.113  1.00 40.99           C  
ATOM   1004  C   LYS A 131       3.428 -45.469  48.971  1.00 36.31           C  
ATOM   1005  O   LYS A 131       4.396 -45.587  49.716  1.00 35.33           O  
ATOM   1006  CB  LYS A 131       1.395 -44.514  50.159  1.00 30.52           C  
ATOM   1007  CG  LYS A 131       0.616 -45.834  49.992  1.00 32.13           C  
ATOM   1008  CD  LYS A 131      -0.609 -45.914  50.909  1.00 42.31           C  
ATOM   1009  CE  LYS A 131      -1.373 -47.230  50.724  1.00 38.81           C  
ATOM   1010  NZ  LYS A 131      -2.703 -47.168  51.350  1.00 43.18           N1+
ATOM   1011  N   PHE A 132       3.148 -46.364  48.009  1.00 32.70           N  
ATOM   1012  CA  PHE A 132       3.908 -47.591  47.769  1.00 30.56           C  
ATOM   1013  C   PHE A 132       5.237 -47.291  47.053  1.00 38.21           C  
ATOM   1014  O   PHE A 132       6.241 -47.932  47.350  1.00 35.96           O  
ATOM   1015  CB  PHE A 132       3.076 -48.506  46.854  1.00 32.35           C  
ATOM   1016  CG  PHE A 132       1.713 -48.925  47.379  1.00 44.61           C  
ATOM   1017  CD1 PHE A 132       1.602 -49.624  48.599  1.00 43.13           C  
ATOM   1018  CD2 PHE A 132       0.550 -48.643  46.631  1.00 40.24           C  
ATOM   1019  CE1 PHE A 132       0.345 -50.069  49.050  1.00 36.41           C  
ATOM   1020  CE2 PHE A 132      -0.709 -49.079  47.085  1.00 45.11           C  
ATOM   1021  CZ  PHE A 132      -0.810 -49.804  48.289  1.00 45.33           C  
ATOM   1022  N   LEU A 133       5.254 -46.287  46.158  1.00 29.40           N  
ATOM   1023  CA  LEU A 133       6.448 -45.769  45.487  1.00 30.94           C  
ATOM   1024  C   LEU A 133       7.355 -45.011  46.471  1.00 33.73           C  
ATOM   1025  O   LEU A 133       8.574 -45.173  46.418  1.00 34.86           O  
ATOM   1026  CB  LEU A 133       6.006 -44.795  44.369  1.00 33.97           C  
ATOM   1027  CG  LEU A 133       5.656 -45.448  43.018  1.00 36.82           C  
ATOM   1028  CD1 LEU A 133       4.874 -44.464  42.132  1.00 28.14           C  
ATOM   1029  CD2 LEU A 133       6.919 -45.928  42.283  1.00 32.74           C  
ATOM   1030  N   ALA A 134       6.760 -44.225  47.387  1.00 30.60           N  
ATOM   1031  CA  ALA A 134       7.471 -43.440  48.395  1.00 36.02           C  
ATOM   1032  C   ALA A 134       8.080 -44.291  49.521  1.00 40.96           C  
ATOM   1033  O   ALA A 134       9.050 -43.862  50.146  1.00 40.14           O  
ATOM   1034  CB  ALA A 134       6.497 -42.416  49.004  1.00 31.22           C  
ATOM   1035  N   ARG A 135       7.548 -45.502  49.750  1.00 34.03           N  
ATOM   1036  CA  ARG A 135       8.063 -46.470  50.711  1.00 39.06           C  
ATOM   1037  C   ARG A 135       9.247 -47.268  50.131  1.00 45.84           C  
ATOM   1038  O   ARG A 135      10.241 -47.466  50.830  1.00 44.05           O  
ATOM   1039  CB  ARG A 135       6.911 -47.441  51.072  1.00 38.01           C  
ATOM   1040  CG  ARG A 135       7.285 -48.624  51.983  1.00 43.02           C  
ATOM   1041  CD  ARG A 135       7.895 -48.213  53.331  1.00 39.15           C  
ATOM   1042  NE  ARG A 135       8.253 -49.407  54.106  1.00 49.33           N  
ATOM   1043  CZ  ARG A 135       9.485 -49.843  54.417  1.00 51.96           C  
ATOM   1044  NH1 ARG A 135      10.586 -49.193  54.013  1.00 48.82           N  
ATOM   1045  NH2 ARG A 135       9.611 -50.961  55.142  1.00 54.11           N1+
ATOM   1046  N   VAL A 136       9.119 -47.758  48.886  1.00 36.37           N  
ATOM   1047  CA  VAL A 136      10.002 -48.766  48.292  1.00 39.47           C  
ATOM   1048  C   VAL A 136      11.243 -48.145  47.618  1.00 41.98           C  
ATOM   1049  O   VAL A 136      12.293 -48.789  47.621  1.00 37.03           O  
ATOM   1050  CB  VAL A 136       9.162 -49.591  47.269  1.00 42.78           C  
ATOM   1051  CG1 VAL A 136       9.975 -50.551  46.375  1.00 36.15           C  
ATOM   1052  CG2 VAL A 136       8.079 -50.412  47.996  1.00 45.40           C  
ATOM   1053  N   GLU A 137      11.144 -46.928  47.054  1.00 37.65           N  
ATOM   1054  CA  GLU A 137      12.207 -46.304  46.253  1.00 37.11           C  
ATOM   1055  C   GLU A 137      12.768 -45.013  46.859  1.00 36.49           C  
ATOM   1056  O   GLU A 137      13.729 -44.478  46.304  1.00 34.32           O  
ATOM   1057  CB  GLU A 137      11.683 -46.045  44.820  1.00 36.38           C  
ATOM   1058  CG  GLU A 137      11.552 -47.324  43.975  1.00 34.77           C  
ATOM   1059  CD  GLU A 137      12.884 -48.028  43.697  1.00 36.13           C  
ATOM   1060  OE1 GLU A 137      13.922 -47.335  43.591  1.00 38.97           O  
ATOM   1061  OE2 GLU A 137      12.851 -49.273  43.609  1.00 34.68           O1-
ATOM   1062  N   ARG A 138      12.198 -44.507  47.967  1.00 38.42           N  
ATOM   1063  CA  ARG A 138      12.656 -43.324  48.714  1.00 37.56           C  
ATOM   1064  C   ARG A 138      12.414 -41.988  47.976  1.00 36.23           C  
ATOM   1065  O   ARG A 138      12.922 -40.949  48.398  1.00 37.81           O  
ATOM   1066  CB  ARG A 138      14.109 -43.474  49.240  1.00 40.58           C  
ATOM   1067  CG  ARG A 138      14.317 -44.619  50.253  1.00 49.53           C  
ATOM   1068  CD  ARG A 138      13.752 -44.330  51.655  1.00 48.71           C  
ATOM   1069  NE  ARG A 138      14.412 -43.165  52.263  0.93 45.37           N  
ATOM   1070  CZ  ARG A 138      14.054 -42.552  53.402  0.54 46.32           C  
ATOM   1071  NH1 ARG A 138      13.053 -43.017  54.163  1.00 44.41           N  
ATOM   1072  NH2 ARG A 138      14.705 -41.447  53.783  1.00 53.24           N1+
ATOM   1073  N   VAL A 139      11.626 -42.012  46.889  1.00 35.22           N  
ATOM   1074  CA  VAL A 139      11.208 -40.850  46.112  1.00 33.77           C  
ATOM   1075  C   VAL A 139      10.014 -40.170  46.799  1.00 35.68           C  
ATOM   1076  O   VAL A 139       9.263 -40.806  47.533  1.00 36.75           O  
ATOM   1077  CB  VAL A 139      10.789 -41.310  44.684  1.00 35.88           C  
ATOM   1078  CG1 VAL A 139      11.999 -41.819  43.885  1.00 28.33           C  
ATOM   1079  CG2 VAL A 139       9.647 -42.348  44.636  1.00 28.76           C  
ATOM   1080  N   ILE A 140       9.808 -38.881  46.514  1.00 32.25           N  
ATOM   1081  CA  ILE A 140       8.558 -38.184  46.806  1.00 31.82           C  
ATOM   1082  C   ILE A 140       7.653 -38.378  45.580  1.00 30.75           C  
ATOM   1083  O   ILE A 140       8.126 -38.342  44.446  1.00 31.96           O  
ATOM   1084  CB  ILE A 140       8.868 -36.686  47.079  1.00 33.68           C  
ATOM   1085  CG1 ILE A 140       9.631 -36.578  48.423  1.00 36.85           C  
ATOM   1086  CG2 ILE A 140       7.615 -35.777  47.056  1.00 32.95           C  
ATOM   1087  CD1 ILE A 140       9.957 -35.153  48.874  1.00 31.89           C  
ATOM   1088  N   VAL A 141       6.349 -38.578  45.817  1.00 28.10           N  
ATOM   1089  CA  VAL A 141       5.329 -38.635  44.775  1.00 29.02           C  
ATOM   1090  C   VAL A 141       4.366 -37.470  45.009  1.00 34.30           C  
ATOM   1091  O   VAL A 141       3.949 -37.222  46.138  1.00 33.51           O  
ATOM   1092  CB  VAL A 141       4.610 -40.009  44.749  1.00 31.98           C  
ATOM   1093  CG1 VAL A 141       3.573 -40.098  43.608  1.00 29.38           C  
ATOM   1094  CG2 VAL A 141       5.608 -41.169  44.616  1.00 28.40           C  
ATOM   1095  N   VAL A 142       4.011 -36.782  43.918  1.00 31.11           N  
ATOM   1096  CA  VAL A 142       3.021 -35.713  43.850  1.00 27.74           C  
ATOM   1097  C   VAL A 142       1.958 -36.136  42.824  1.00 32.98           C  
ATOM   1098  O   VAL A 142       2.256 -36.869  41.882  1.00 31.30           O  
ATOM   1099  CB  VAL A 142       3.712 -34.360  43.509  1.00 28.51           C  
ATOM   1100  CG1 VAL A 142       2.729 -33.176  43.402  1.00 24.85           C  
ATOM   1101  CG2 VAL A 142       4.831 -34.005  44.505  1.00 28.12           C  
ATOM   1102  N   SER A 143       0.715 -35.673  43.002  1.00 30.73           N  
ATOM   1103  CA  SER A 143      -0.388 -35.837  42.056  1.00 27.74           C  
ATOM   1104  C   SER A 143      -1.366 -34.669  42.220  1.00 32.20           C  
ATOM   1105  O   SER A 143      -1.651 -34.295  43.354  1.00 33.53           O  
ATOM   1106  CB  SER A 143      -1.003 -37.252  42.172  1.00 29.01           C  
ATOM   1107  OG  SER A 143      -1.791 -37.425  43.332  1.00 28.95           O  
ATOM   1108  N   MET A 144      -1.876 -34.098  41.113  1.00 27.96           N  
ATOM   1109  CA  MET A 144      -2.754 -32.921  41.117  1.00 29.62           C  
ATOM   1110  C   MET A 144      -4.077 -33.190  40.399  1.00 34.71           C  
ATOM   1111  O   MET A 144      -4.104 -33.870  39.373  1.00 30.06           O  
ATOM   1112  CB  MET A 144      -2.013 -31.659  40.596  1.00 27.92           C  
ATOM   1113  CG  MET A 144      -2.071 -31.377  39.076  1.00 28.51           C  
ATOM   1114  SD  MET A 144      -1.170 -32.535  38.010  1.00 30.60           S  
ATOM   1115  CE  MET A 144       0.514 -31.899  38.203  1.00 24.23           C  
ATOM   1116  N   ASN A 145      -5.152 -32.578  40.916  1.00 28.34           N  
ATOM   1117  CA  ASN A 145      -6.442 -32.439  40.251  1.00 31.78           C  
ATOM   1118  C   ASN A 145      -6.429 -31.166  39.401  1.00 29.03           C  
ATOM   1119  O   ASN A 145      -6.151 -30.076  39.900  1.00 29.58           O  
ATOM   1120  CB  ASN A 145      -7.569 -32.343  41.300  1.00 26.01           C  
ATOM   1121  CG  ASN A 145      -7.909 -33.671  41.982  1.00 31.74           C  
ATOM   1122  OD1 ASN A 145      -7.746 -34.742  41.403  1.00 32.85           O  
ATOM   1123  ND2 ASN A 145      -8.368 -33.609  43.233  1.00 36.08           N  
ATOM   1124  N   TYR A 146      -6.738 -31.346  38.110  1.00 29.39           N  
ATOM   1125  CA  TYR A 146      -6.832 -30.328  37.071  1.00 26.61           C  
ATOM   1126  C   TYR A 146      -8.218 -30.403  36.422  1.00 28.53           C  
ATOM   1127  O   TYR A 146      -8.805 -31.484  36.343  1.00 24.90           O  
ATOM   1128  CB  TYR A 146      -5.679 -30.507  36.059  1.00 25.84           C  
ATOM   1129  CG  TYR A 146      -5.681 -31.766  35.199  1.00 24.41           C  
ATOM   1130  CD1 TYR A 146      -4.979 -32.919  35.610  1.00 27.14           C  
ATOM   1131  CD2 TYR A 146      -6.362 -31.773  33.963  1.00 22.28           C  
ATOM   1132  CE1 TYR A 146      -4.962 -34.067  34.791  1.00 23.23           C  
ATOM   1133  CE2 TYR A 146      -6.359 -32.923  33.152  1.00 27.18           C  
ATOM   1134  CZ  TYR A 146      -5.657 -34.072  33.564  1.00 24.05           C  
ATOM   1135  OH  TYR A 146      -5.651 -35.181  32.768  1.00 25.81           O  
ATOM   1136  N   ARG A 147      -8.746 -29.260  35.957  1.00 30.02           N  
ATOM   1137  CA  ARG A 147     -10.075 -29.161  35.353  1.00 30.66           C  
ATOM   1138  C   ARG A 147     -10.155 -29.917  34.022  1.00 31.95           C  
ATOM   1139  O   ARG A 147      -9.225 -29.895  33.215  1.00 29.50           O  
ATOM   1140  CB  ARG A 147     -10.450 -27.689  35.130  1.00 29.42           C  
ATOM   1141  CG  ARG A 147     -10.765 -26.949  36.436  1.00 28.47           C  
ATOM   1142  CD  ARG A 147     -10.981 -25.451  36.207  1.00 28.25           C  
ATOM   1143  NE  ARG A 147      -9.699 -24.748  36.081  1.00 32.26           N  
ATOM   1144  CZ  ARG A 147      -9.532 -23.480  35.678  1.00 33.41           C  
ATOM   1145  NH1 ARG A 147     -10.574 -22.715  35.325  1.00 31.60           N  
ATOM   1146  NH2 ARG A 147      -8.296 -22.974  35.625  1.00 28.23           N1+
ATOM   1147  N   VAL A 148     -11.299 -30.581  33.827  1.00 30.32           N  
ATOM   1148  CA  VAL A 148     -11.618 -31.464  32.714  1.00 28.67           C  
ATOM   1149  C   VAL A 148     -12.983 -31.083  32.125  1.00 32.30           C  
ATOM   1150  O   VAL A 148     -13.788 -30.411  32.774  1.00 30.58           O  
ATOM   1151  CB  VAL A 148     -11.499 -32.947  33.155  1.00 31.76           C  
ATOM   1152  CG1 VAL A 148     -10.041 -33.381  33.385  1.00 25.56           C  
ATOM   1153  CG2 VAL A 148     -12.383 -33.309  34.365  1.00 23.96           C  
ATOM   1154  N   GLY A 149     -13.223 -31.496  30.872  1.00 28.09           N  
ATOM   1155  CA  GLY A 149     -14.395 -31.127  30.084  1.00 30.13           C  
ATOM   1156  C   GLY A 149     -14.284 -29.690  29.569  1.00 35.12           C  
ATOM   1157  O   GLY A 149     -13.181 -29.196  29.333  1.00 31.77           O  
ATOM   1158  N   ALA A 150     -15.430 -29.012  29.407  1.00 32.32           N  
ATOM   1159  CA  ALA A 150     -15.522 -27.611  28.997  1.00 35.60           C  
ATOM   1160  C   ALA A 150     -14.986 -26.657  30.078  1.00 34.10           C  
ATOM   1161  O   ALA A 150     -14.401 -25.629  29.749  1.00 34.14           O  
ATOM   1162  CB  ALA A 150     -16.993 -27.273  28.713  1.00 37.00           C  
ATOM   1163  N   LEU A 151     -15.115 -27.011  31.367  1.00 29.45           N  
ATOM   1164  CA  LEU A 151     -14.616 -26.227  32.501  1.00 31.15           C  
ATOM   1165  C   LEU A 151     -13.083 -26.047  32.495  1.00 37.81           C  
ATOM   1166  O   LEU A 151     -12.597 -25.042  33.014  1.00 33.36           O  
ATOM   1167  CB  LEU A 151     -15.088 -26.886  33.815  1.00 33.87           C  
ATOM   1168  CG  LEU A 151     -16.625 -26.913  34.003  1.00 40.79           C  
ATOM   1169  CD1 LEU A 151     -17.015 -27.873  35.132  1.00 40.03           C  
ATOM   1170  CD2 LEU A 151     -17.208 -25.518  34.276  1.00 36.18           C  
ATOM   1171  N   GLY A 152     -12.341 -26.978  31.869  1.00 31.16           N  
ATOM   1172  CA  GLY A 152     -10.892 -26.928  31.702  1.00 29.05           C  
ATOM   1173  C   GLY A 152     -10.404 -26.666  30.272  1.00 27.94           C  
ATOM   1174  O   GLY A 152      -9.221 -26.375  30.107  1.00 32.20           O  
ATOM   1175  N   PHE A 153     -11.259 -26.798  29.240  1.00 27.61           N  
ATOM   1176  CA  PHE A 153     -10.836 -26.842  27.832  1.00 32.17           C  
ATOM   1177  C   PHE A 153     -11.794 -26.168  26.827  1.00 31.53           C  
ATOM   1178  O   PHE A 153     -11.611 -26.343  25.622  1.00 33.72           O  
ATOM   1179  CB  PHE A 153     -10.418 -28.277  27.434  1.00 27.30           C  
ATOM   1180  CG  PHE A 153      -9.189 -28.847  28.123  1.00 28.44           C  
ATOM   1181  CD1 PHE A 153      -7.902 -28.438  27.720  1.00 28.29           C  
ATOM   1182  CD2 PHE A 153      -9.331 -29.782  29.171  1.00 26.09           C  
ATOM   1183  CE1 PHE A 153      -6.763 -28.955  28.366  1.00 27.23           C  
ATOM   1184  CE2 PHE A 153      -8.191 -30.290  29.824  1.00 29.69           C  
ATOM   1185  CZ  PHE A 153      -6.907 -29.876  29.422  1.00 26.74           C  
ATOM   1186  N   LEU A 154     -12.772 -25.361  27.284  1.00 35.52           N  
ATOM   1187  CA  LEU A 154     -13.586 -24.473  26.440  1.00 37.36           C  
ATOM   1188  C   LEU A 154     -12.689 -23.342  25.913  1.00 37.94           C  
ATOM   1189  O   LEU A 154     -12.002 -22.680  26.693  1.00 33.43           O  
ATOM   1190  CB  LEU A 154     -14.739 -23.870  27.277  1.00 37.29           C  
ATOM   1191  CG  LEU A 154     -15.787 -23.046  26.496  1.00 39.89           C  
ATOM   1192  CD1 LEU A 154     -16.778 -23.976  25.783  1.00 36.49           C  
ATOM   1193  CD2 LEU A 154     -16.545 -22.090  27.426  1.00 41.46           C  
ATOM   1194  N   ALA A 155     -12.692 -23.153  24.586  1.00 34.02           N  
ATOM   1195  CA  ALA A 155     -11.755 -22.290  23.884  1.00 41.00           C  
ATOM   1196  C   ALA A 155     -12.459 -21.407  22.854  1.00 43.46           C  
ATOM   1197  O   ALA A 155     -13.048 -21.898  21.890  1.00 35.13           O  
ATOM   1198  CB  ALA A 155     -10.640 -23.146  23.265  1.00 35.13           C  
ATOM   1199  N   LEU A 156     -12.307 -20.092  23.047  1.00 43.72           N  
ATOM   1200  CA  LEU A 156     -12.320 -19.055  22.027  1.00 51.82           C  
ATOM   1201  C   LEU A 156     -10.858 -18.556  21.982  1.00 51.06           C  
ATOM   1202  O   LEU A 156     -10.507 -17.706  22.801  1.00 53.42           O  
ATOM   1203  CB  LEU A 156     -13.245 -17.902  22.489  1.00 55.87           C  
ATOM   1204  CG  LEU A 156     -14.737 -18.246  22.644  1.00 54.53           C  
ATOM   1205  CD1 LEU A 156     -15.461 -17.067  23.307  1.00 53.80           C  
ATOM   1206  CD2 LEU A 156     -15.399 -18.626  21.309  1.00 55.01           C  
ATOM   1207  N   PRO A 157      -9.976 -19.109  21.112  1.00 53.66           N  
ATOM   1208  CA  PRO A 157      -8.543 -18.759  21.032  1.00 55.13           C  
ATOM   1209  C   PRO A 157      -8.270 -17.243  20.948  1.00 58.04           C  
ATOM   1210  O   PRO A 157      -8.755 -16.572  20.037  1.00 56.09           O  
ATOM   1211  CB  PRO A 157      -8.023 -19.481  19.778  1.00 60.93           C  
ATOM   1212  CG  PRO A 157      -8.957 -20.664  19.602  1.00 61.41           C  
ATOM   1213  CD  PRO A 157     -10.289 -20.199  20.186  1.00 50.50           C  
ATOM   1214  N   GLY A 158      -7.516 -16.719  21.927  1.00 53.84           N  
ATOM   1215  CA  GLY A 158      -7.153 -15.309  22.059  1.00 53.70           C  
ATOM   1216  C   GLY A 158      -8.074 -14.473  22.964  1.00 62.54           C  
ATOM   1217  O   GLY A 158      -7.703 -13.348  23.298  1.00 59.62           O  
ATOM   1218  N   ASN A 159      -9.239 -14.999  23.386  1.00 57.85           N  
ATOM   1219  CA  ASN A 159     -10.144 -14.359  24.349  1.00 44.77           C  
ATOM   1220  C   ASN A 159      -9.682 -14.797  25.760  1.00 52.77           C  
ATOM   1221  O   ASN A 159      -9.591 -15.999  26.001  1.00 48.07           O  
ATOM   1222  CB  ASN A 159     -11.580 -14.894  24.101  1.00 53.98           C  
ATOM   1223  CG  ASN A 159     -12.675 -14.028  24.739  1.00 48.71           C  
ATOM   1224  OD1 ASN A 159     -12.702 -13.853  25.954  1.00 51.15           O  
ATOM   1225  ND2 ASN A 159     -13.571 -13.464  23.925  1.00 53.51           N  
ATOM   1226  N   PRO A 160      -9.402 -13.871  26.705  1.00 52.34           N  
ATOM   1227  CA  PRO A 160      -8.880 -14.215  28.039  1.00 47.17           C  
ATOM   1228  C   PRO A 160      -9.936 -14.754  29.027  1.00 44.77           C  
ATOM   1229  O   PRO A 160      -9.556 -15.261  30.083  1.00 44.65           O  
ATOM   1230  CB  PRO A 160      -8.272 -12.902  28.552  1.00 49.26           C  
ATOM   1231  CG  PRO A 160      -9.113 -11.820  27.893  1.00 49.23           C  
ATOM   1232  CD  PRO A 160      -9.494 -12.419  26.538  1.00 56.23           C  
ATOM   1233  N   GLU A 161     -11.237 -14.685  28.690  1.00 49.99           N  
ATOM   1234  CA  GLU A 161     -12.332 -15.237  29.492  1.00 52.47           C  
ATOM   1235  C   GLU A 161     -12.471 -16.758  29.292  1.00 44.46           C  
ATOM   1236  O   GLU A 161     -12.924 -17.440  30.209  1.00 49.62           O  
ATOM   1237  CB  GLU A 161     -13.671 -14.593  29.063  1.00 50.83           C  
ATOM   1238  CG  GLU A 161     -13.725 -13.055  29.107  1.00 50.85           C  
ATOM   1239  CD  GLU A 161     -13.549 -12.478  30.509  1.00 66.18           C  
ATOM   1240  OE1 GLU A 161     -14.526 -12.559  31.287  1.00 61.41           O  
ATOM   1241  OE2 GLU A 161     -12.436 -11.991  30.800  1.00 75.47           O1-
ATOM   1242  N   ALA A 162     -12.077 -17.274  28.114  1.00 44.94           N  
ATOM   1243  CA  ALA A 162     -12.059 -18.687  27.742  1.00 43.69           C  
ATOM   1244  C   ALA A 162     -10.978 -18.920  26.675  1.00 40.10           C  
ATOM   1245  O   ALA A 162     -11.328 -19.055  25.505  1.00 37.33           O  
ATOM   1246  CB  ALA A 162     -13.467 -19.155  27.329  1.00 43.09           C  
ATOM   1247  N   PRO A 163      -9.671 -18.926  27.026  1.00 36.33           N  
ATOM   1248  CA  PRO A 163      -8.575 -18.990  26.043  1.00 39.79           C  
ATOM   1249  C   PRO A 163      -8.262 -20.406  25.523  1.00 39.21           C  
ATOM   1250  O   PRO A 163      -7.567 -20.534  24.516  1.00 39.49           O  
ATOM   1251  CB  PRO A 163      -7.363 -18.439  26.813  1.00 36.68           C  
ATOM   1252  CG  PRO A 163      -7.626 -18.820  28.262  1.00 37.00           C  
ATOM   1253  CD  PRO A 163      -9.149 -18.763  28.386  1.00 40.51           C  
ATOM   1254  N   GLY A 164      -8.741 -21.454  26.214  1.00 35.86           N  
ATOM   1255  CA  GLY A 164      -8.320 -22.839  26.031  1.00 30.10           C  
ATOM   1256  C   GLY A 164      -7.076 -23.159  26.870  1.00 32.55           C  
ATOM   1257  O   GLY A 164      -6.312 -22.263  27.232  1.00 30.82           O  
ATOM   1258  N   ASN A 165      -6.889 -24.448  27.193  1.00 30.80           N  
ATOM   1259  CA  ASN A 165      -5.723 -25.008  27.892  1.00 29.16           C  
ATOM   1260  C   ASN A 165      -5.695 -24.723  29.402  1.00 28.46           C  
ATOM   1261  O   ASN A 165      -4.634 -24.830  30.015  1.00 28.01           O  
ATOM   1262  CB  ASN A 165      -4.366 -24.703  27.191  1.00 30.48           C  
ATOM   1263  CG  ASN A 165      -4.242 -25.264  25.774  1.00 29.15           C  
ATOM   1264  OD1 ASN A 165      -5.043 -26.087  25.340  1.00 31.04           O  
ATOM   1265  ND2 ASN A 165      -3.226 -24.818  25.042  1.00 32.66           N  
ATOM   1266  N   MET A 166      -6.837 -24.369  30.020  1.00 29.74           N  
ATOM   1267  CA  MET A 166      -6.946 -24.042  31.447  1.00 30.43           C  
ATOM   1268  C   MET A 166      -6.588 -25.235  32.350  1.00 28.46           C  
ATOM   1269  O   MET A 166      -5.973 -25.025  33.390  1.00 28.80           O  
ATOM   1270  CB  MET A 166      -8.362 -23.539  31.799  1.00 31.95           C  
ATOM   1271  CG  MET A 166      -8.841 -22.334  30.977  1.00 33.05           C  
ATOM   1272  SD  MET A 166      -9.620 -22.739  29.388  1.00 33.64           S  
ATOM   1273  CE  MET A 166     -11.270 -23.257  29.922  1.00 31.80           C  
ATOM   1274  N   GLY A 167      -6.903 -26.470  31.918  1.00 30.15           N  
ATOM   1275  CA  GLY A 167      -6.539 -27.724  32.573  1.00 30.13           C  
ATOM   1276  C   GLY A 167      -5.054 -28.093  32.442  1.00 29.22           C  
ATOM   1277  O   GLY A 167      -4.528 -28.772  33.319  1.00 28.05           O  
ATOM   1278  N   LEU A 168      -4.360 -27.614  31.394  1.00 30.08           N  
ATOM   1279  CA  LEU A 168      -2.906 -27.740  31.237  1.00 34.58           C  
ATOM   1280  C   LEU A 168      -2.159 -26.651  32.033  1.00 30.12           C  
ATOM   1281  O   LEU A 168      -1.018 -26.881  32.429  1.00 28.09           O  
ATOM   1282  CB  LEU A 168      -2.534 -27.588  29.746  1.00 27.83           C  
ATOM   1283  CG  LEU A 168      -2.844 -28.821  28.870  1.00 25.39           C  
ATOM   1284  CD1 LEU A 168      -2.893 -28.430  27.387  1.00 24.01           C  
ATOM   1285  CD2 LEU A 168      -1.832 -29.959  29.079  1.00 25.47           C  
ATOM   1286  N   PHE A 169      -2.801 -25.500  32.310  1.00 27.36           N  
ATOM   1287  CA  PHE A 169      -2.277 -24.443  33.178  1.00 28.11           C  
ATOM   1288  C   PHE A 169      -2.523 -24.740  34.669  1.00 30.06           C  
ATOM   1289  O   PHE A 169      -1.755 -24.259  35.501  1.00 30.18           O  
ATOM   1290  CB  PHE A 169      -2.948 -23.096  32.835  1.00 26.65           C  
ATOM   1291  CG  PHE A 169      -2.339 -22.371  31.650  1.00 31.61           C  
ATOM   1292  CD1 PHE A 169      -0.983 -21.985  31.697  1.00 34.84           C  
ATOM   1293  CD2 PHE A 169      -3.117 -22.046  30.519  1.00 31.96           C  
ATOM   1294  CE1 PHE A 169      -0.400 -21.299  30.617  1.00 36.21           C  
ATOM   1295  CE2 PHE A 169      -2.538 -21.351  29.441  1.00 36.91           C  
ATOM   1296  CZ  PHE A 169      -1.180 -20.983  29.492  1.00 37.72           C  
ATOM   1297  N   ASP A 170      -3.534 -25.562  35.010  1.00 27.03           N  
ATOM   1298  CA  ASP A 170      -3.755 -26.119  36.351  1.00 26.64           C  
ATOM   1299  C   ASP A 170      -2.636 -27.106  36.712  1.00 25.32           C  
ATOM   1300  O   ASP A 170      -2.127 -27.076  37.830  1.00 28.77           O  
ATOM   1301  CB  ASP A 170      -5.106 -26.869  36.411  1.00 23.78           C  
ATOM   1302  CG  ASP A 170      -6.371 -26.020  36.284  1.00 30.38           C  
ATOM   1303  OD1 ASP A 170      -6.300 -24.790  36.487  1.00 32.90           O  
ATOM   1304  OD2 ASP A 170      -7.425 -26.629  36.003  1.00 30.71           O1-
ATOM   1305  N   GLN A 171      -2.199 -27.924  35.740  1.00 28.76           N  
ATOM   1306  CA  GLN A 171      -1.047 -28.809  35.874  1.00 27.45           C  
ATOM   1307  C   GLN A 171       0.254 -28.005  36.004  1.00 25.31           C  
ATOM   1308  O   GLN A 171       1.046 -28.321  36.883  1.00 28.93           O  
ATOM   1309  CB  GLN A 171      -0.939 -29.711  34.640  1.00 25.08           C  
ATOM   1310  CG  GLN A 171      -2.074 -30.740  34.499  1.00 25.37           C  
ATOM   1311  CD  GLN A 171      -2.112 -31.322  33.087  1.00 30.73           C  
ATOM   1312  OE1 GLN A 171      -1.120 -31.269  32.368  1.00 27.56           O  
ATOM   1313  NE2 GLN A 171      -3.251 -31.868  32.669  1.00 26.89           N  
ATOM   1314  N   GLN A 172       0.447 -26.957  35.177  1.00 28.56           N  
ATOM   1315  CA  GLN A 172       1.638 -26.102  35.147  1.00 28.40           C  
ATOM   1316  C   GLN A 172       1.844 -25.325  36.459  1.00 34.36           C  
ATOM   1317  O   GLN A 172       2.973 -25.238  36.932  1.00 30.26           O  
ATOM   1318  CB  GLN A 172       1.549 -25.118  33.962  1.00 30.78           C  
ATOM   1319  CG  GLN A 172       2.893 -24.443  33.618  1.00 29.27           C  
ATOM   1320  CD  GLN A 172       2.740 -23.365  32.546  1.00 34.19           C  
ATOM   1321  OE1 GLN A 172       2.162 -22.313  32.802  1.00 35.13           O  
ATOM   1322  NE2 GLN A 172       3.277 -23.607  31.349  1.00 31.94           N  
ATOM   1323  N   LEU A 173       0.761 -24.804  37.064  1.00 32.72           N  
ATOM   1324  CA  LEU A 173       0.781 -24.084  38.339  1.00 29.85           C  
ATOM   1325  C   LEU A 173       1.009 -25.033  39.536  1.00 31.80           C  
ATOM   1326  O   LEU A 173       1.523 -24.593  40.564  1.00 34.81           O  
ATOM   1327  CB  LEU A 173      -0.556 -23.321  38.487  1.00 35.78           C  
ATOM   1328  CG  LEU A 173      -0.683 -22.379  39.709  1.00 38.42           C  
ATOM   1329  CD1 LEU A 173       0.413 -21.302  39.761  1.00 38.54           C  
ATOM   1330  CD2 LEU A 173      -2.066 -21.721  39.724  1.00 35.79           C  
ATOM   1331  N   ALA A 174       0.699 -26.334  39.388  1.00 31.33           N  
ATOM   1332  CA  ALA A 174       1.055 -27.379  40.345  1.00 31.08           C  
ATOM   1333  C   ALA A 174       2.513 -27.852  40.166  1.00 31.32           C  
ATOM   1334  O   ALA A 174       3.088 -28.335  41.140  1.00 32.66           O  
ATOM   1335  CB  ALA A 174       0.118 -28.579  40.147  1.00 26.49           C  
ATOM   1336  N   LEU A 175       3.141 -27.664  38.984  1.00 30.35           N  
ATOM   1337  CA  LEU A 175       4.583 -27.880  38.792  1.00 33.45           C  
ATOM   1338  C   LEU A 175       5.374 -26.685  39.366  1.00 30.06           C  
ATOM   1339  O   LEU A 175       6.449 -26.895  39.923  1.00 33.08           O  
ATOM   1340  CB  LEU A 175       4.991 -28.013  37.299  1.00 31.15           C  
ATOM   1341  CG  LEU A 175       4.223 -28.987  36.383  1.00 34.37           C  
ATOM   1342  CD1 LEU A 175       4.941 -29.142  35.032  1.00 29.79           C  
ATOM   1343  CD2 LEU A 175       3.947 -30.353  37.018  1.00 31.82           C  
ATOM   1344  N   GLN A 176       4.826 -25.453  39.286  0.56 32.27           N  
ATOM   1345  CA  GLN A 176       5.373 -24.238  39.905  0.56 36.09           C  
ATOM   1346  C   GLN A 176       5.303 -24.307  41.437  0.56 35.55           C  
ATOM   1347  O   GLN A 176       6.206 -23.802  42.101  0.56 36.84           O  
ATOM   1348  CB  GLN A 176       4.583 -22.988  39.456  0.56 36.19           C  
ATOM   1349  CG  GLN A 176       4.845 -22.560  38.002  0.56 38.25           C  
ATOM   1350  CD  GLN A 176       3.996 -21.369  37.552  0.56 42.72           C  
ATOM   1351  OE1 GLN A 176       3.514 -20.585  38.366  0.56 47.75           O  
ATOM   1352  NE2 GLN A 176       3.803 -21.236  36.238  0.56 39.32           N  
ATOM   1353  N   TRP A 177       4.264 -24.959  41.992  1.00 33.50           N  
ATOM   1354  CA  TRP A 177       4.119 -25.221  43.421  1.00 32.49           C  
ATOM   1355  C   TRP A 177       5.231 -26.156  43.924  1.00 35.30           C  
ATOM   1356  O   TRP A 177       5.797 -25.883  44.977  1.00 33.63           O  
ATOM   1357  CB  TRP A 177       2.721 -25.809  43.713  1.00 32.35           C  
ATOM   1358  CG  TRP A 177       2.387 -25.985  45.168  1.00 35.17           C  
ATOM   1359  CD1 TRP A 177       1.670 -25.120  45.922  1.00 33.57           C  
ATOM   1360  CD2 TRP A 177       2.770 -27.073  46.066  1.00 34.09           C  
ATOM   1361  NE1 TRP A 177       1.611 -25.579  47.223  1.00 35.83           N  
ATOM   1362  CE2 TRP A 177       2.294 -26.768  47.377  1.00 31.30           C  
ATOM   1363  CE3 TRP A 177       3.486 -28.284  45.910  1.00 31.20           C  
ATOM   1364  CZ2 TRP A 177       2.550 -27.601  48.480  1.00 32.30           C  
ATOM   1365  CZ3 TRP A 177       3.742 -29.132  47.005  1.00 33.42           C  
ATOM   1366  CH2 TRP A 177       3.274 -28.792  48.287  1.00 30.45           C  
ATOM   1367  N   VAL A 178       5.579 -27.219  43.172  1.00 32.35           N  
ATOM   1368  CA  VAL A 178       6.674 -28.141  43.500  1.00 32.84           C  
ATOM   1369  C   VAL A 178       8.045 -27.431  43.470  1.00 33.40           C  
ATOM   1370  O   VAL A 178       8.851 -27.654  44.369  1.00 37.34           O  
ATOM   1371  CB  VAL A 178       6.622 -29.388  42.571  1.00 36.21           C  
ATOM   1372  CG1 VAL A 178       7.869 -30.294  42.660  1.00 30.38           C  
ATOM   1373  CG2 VAL A 178       5.375 -30.239  42.874  1.00 34.10           C  
ATOM   1374  N   GLN A 179       8.295 -26.534  42.501  1.00 35.16           N  
ATOM   1375  CA  GLN A 179       9.537 -25.756  42.407  1.00 35.16           C  
ATOM   1376  C   GLN A 179       9.740 -24.777  43.580  1.00 41.12           C  
ATOM   1377  O   GLN A 179      10.883 -24.497  43.942  1.00 37.63           O  
ATOM   1378  CB  GLN A 179       9.543 -24.955  41.085  1.00 35.24           C  
ATOM   1379  CG  GLN A 179       9.721 -25.804  39.813  1.00 34.39           C  
ATOM   1380  CD  GLN A 179      11.064 -26.534  39.745  1.00 36.54           C  
ATOM   1381  OE1 GLN A 179      12.108 -25.961  40.048  1.00 35.36           O  
ATOM   1382  NE2 GLN A 179      11.041 -27.809  39.358  1.00 31.61           N  
ATOM   1383  N   LYS A 180       8.643 -24.271  44.167  1.00 38.49           N  
ATOM   1384  CA  LYS A 180       8.641 -23.248  45.211  1.00 42.01           C  
ATOM   1385  C   LYS A 180       8.461 -23.820  46.631  1.00 40.28           C  
ATOM   1386  O   LYS A 180       8.705 -23.082  47.586  1.00 39.80           O  
ATOM   1387  CB  LYS A 180       7.461 -22.292  44.920  1.00 39.66           C  
ATOM   1388  CG  LYS A 180       7.719 -21.392  43.694  1.00 48.31           C  
ATOM   1389  CD  LYS A 180       6.483 -20.612  43.218  1.00 60.59           C  
ATOM   1390  CE  LYS A 180       6.070 -19.469  44.156  1.00 66.44           C  
ATOM   1391  NZ  LYS A 180       4.937 -18.710  43.598  1.00 67.09           N1+
ATOM   1392  N   ASN A 181       8.037 -25.090  46.791  1.00 36.04           N  
ATOM   1393  CA  ASN A 181       7.603 -25.657  48.077  1.00 37.00           C  
ATOM   1394  C   ASN A 181       8.232 -27.005  48.445  1.00 36.42           C  
ATOM   1395  O   ASN A 181       8.397 -27.246  49.640  1.00 35.56           O  
ATOM   1396  CB  ASN A 181       6.058 -25.725  48.191  1.00 40.55           C  
ATOM   1397  CG  ASN A 181       5.370 -24.359  48.149  1.00 42.93           C  
ATOM   1398  OD1 ASN A 181       5.443 -23.603  49.110  1.00 46.51           O  
ATOM   1399  ND2 ASN A 181       4.710 -24.028  47.040  1.00 40.74           N  
ATOM   1400  N   ILE A 182       8.562 -27.888  47.478  1.00 35.95           N  
ATOM   1401  CA  ILE A 182       8.940 -29.292  47.734  1.00 34.04           C  
ATOM   1402  C   ILE A 182      10.243 -29.469  48.545  1.00 34.24           C  
ATOM   1403  O   ILE A 182      10.429 -30.521  49.152  1.00 34.55           O  
ATOM   1404  CB  ILE A 182       8.964 -30.098  46.401  1.00 35.13           C  
ATOM   1405  CG1 ILE A 182       8.513 -31.568  46.581  1.00 34.13           C  
ATOM   1406  CG2 ILE A 182      10.315 -30.042  45.647  1.00 36.34           C  
ATOM   1407  CD1 ILE A 182       7.008 -31.726  46.856  1.00 33.82           C  
ATOM   1408  N   ALA A 183      11.107 -28.440  48.607  1.00 36.71           N  
ATOM   1409  CA  ALA A 183      12.327 -28.395  49.416  1.00 40.96           C  
ATOM   1410  C   ALA A 183      12.060 -28.405  50.932  1.00 43.62           C  
ATOM   1411  O   ALA A 183      12.895 -28.902  51.688  1.00 41.25           O  
ATOM   1412  CB  ALA A 183      13.114 -27.133  49.035  1.00 36.06           C  
ATOM   1413  N   ALA A 184      10.883 -27.922  51.371  1.00 39.62           N  
ATOM   1414  CA  ALA A 184      10.418 -27.979  52.758  1.00 38.81           C  
ATOM   1415  C   ALA A 184       9.939 -29.392  53.143  1.00 42.32           C  
ATOM   1416  O   ALA A 184      10.020 -29.761  54.313  1.00 47.82           O  
ATOM   1417  CB  ALA A 184       9.238 -27.005  52.915  1.00 40.47           C  
ATOM   1418  N   PHE A 185       9.486 -30.188  52.159  1.00 42.89           N  
ATOM   1419  CA  PHE A 185       9.046 -31.578  52.300  1.00 37.40           C  
ATOM   1420  C   PHE A 185      10.208 -32.575  52.092  1.00 37.71           C  
ATOM   1421  O   PHE A 185      10.005 -33.777  52.263  1.00 38.49           O  
ATOM   1422  CB  PHE A 185       7.969 -31.859  51.229  1.00 40.84           C  
ATOM   1423  CG  PHE A 185       6.675 -31.091  51.420  1.00 39.17           C  
ATOM   1424  CD1 PHE A 185       6.565 -29.781  50.918  1.00 33.70           C  
ATOM   1425  CD2 PHE A 185       5.583 -31.672  52.100  1.00 36.79           C  
ATOM   1426  CE1 PHE A 185       5.381 -29.046  51.093  1.00 37.60           C  
ATOM   1427  CE2 PHE A 185       4.392 -30.938  52.273  1.00 34.48           C  
ATOM   1428  CZ  PHE A 185       4.293 -29.627  51.769  1.00 37.58           C  
ATOM   1429  N   GLY A 186      11.424 -32.093  51.773  1.00 42.59           N  
ATOM   1430  CA  GLY A 186      12.635 -32.899  51.624  1.00 40.75           C  
ATOM   1431  C   GLY A 186      12.973 -33.302  50.184  1.00 42.37           C  
ATOM   1432  O   GLY A 186      13.806 -34.186  49.987  1.00 39.73           O  
ATOM   1433  N   GLY A 187      12.319 -32.687  49.189  1.00 38.47           N  
ATOM   1434  CA  GLY A 187      12.483 -32.966  47.769  1.00 37.58           C  
ATOM   1435  C   GLY A 187      13.498 -32.050  47.091  1.00 37.80           C  
ATOM   1436  O   GLY A 187      13.717 -30.918  47.518  1.00 38.04           O  
ATOM   1437  N   ASN A 188      14.076 -32.542  45.990  1.00 37.94           N  
ATOM   1438  CA  ASN A 188      14.947 -31.801  45.090  1.00 35.28           C  
ATOM   1439  C   ASN A 188      14.061 -31.234  43.958  1.00 32.65           C  
ATOM   1440  O   ASN A 188      13.468 -32.020  43.215  1.00 32.23           O  
ATOM   1441  CB  ASN A 188      15.956 -32.811  44.486  1.00 38.19           C  
ATOM   1442  CG  ASN A 188      17.109 -32.163  43.707  1.00 36.25           C  
ATOM   1443  OD1 ASN A 188      17.236 -30.942  43.643  1.00 38.36           O  
ATOM   1444  ND2 ASN A 188      17.969 -32.990  43.112  1.00 35.81           N  
ATOM   1445  N   PRO A 189      13.990 -29.895  43.775  1.00 35.70           N  
ATOM   1446  CA  PRO A 189      13.282 -29.277  42.645  1.00 35.50           C  
ATOM   1447  C   PRO A 189      14.055 -29.385  41.309  1.00 42.87           C  
ATOM   1448  O   PRO A 189      13.457 -29.190  40.252  1.00 33.90           O  
ATOM   1449  CB  PRO A 189      13.086 -27.816  43.073  1.00 37.72           C  
ATOM   1450  CG  PRO A 189      14.265 -27.527  43.986  1.00 36.79           C  
ATOM   1451  CD  PRO A 189      14.562 -28.871  44.654  1.00 36.51           C  
ATOM   1452  N   LYS A 190      15.353 -29.743  41.341  1.00 34.67           N  
ATOM   1453  CA  LYS A 190      16.198 -29.990  40.167  1.00 36.44           C  
ATOM   1454  C   LYS A 190      16.192 -31.476  39.739  1.00 40.37           C  
ATOM   1455  O   LYS A 190      16.952 -31.848  38.844  1.00 34.18           O  
ATOM   1456  CB  LYS A 190      17.655 -29.591  40.499  1.00 40.58           C  
ATOM   1457  CG  LYS A 190      17.829 -28.111  40.875  1.00 39.87           C  
ATOM   1458  CD  LYS A 190      19.312 -27.717  40.982  1.00 61.85           C  
ATOM   1459  CE  LYS A 190      19.530 -26.243  41.356  1.00 62.32           C  
ATOM   1460  NZ  LYS A 190      19.191 -25.984  42.766  1.00 74.87           N1+
ATOM   1461  N   SER A 191      15.334 -32.319  40.341  1.00 29.88           N  
ATOM   1462  CA  SER A 191      15.131 -33.725  39.991  1.00 30.11           C  
ATOM   1463  C   SER A 191      13.636 -34.064  40.065  1.00 32.45           C  
ATOM   1464  O   SER A 191      13.218 -34.941  40.818  1.00 32.88           O  
ATOM   1465  CB  SER A 191      16.095 -34.638  40.777  1.00 29.08           C  
ATOM   1466  OG  SER A 191      16.024 -35.983  40.345  1.00 31.91           O  
ATOM   1467  N   VAL A 192      12.836 -33.320  39.287  1.00 29.11           N  
ATOM   1468  CA  VAL A 192      11.387 -33.449  39.171  1.00 30.22           C  
ATOM   1469  C   VAL A 192      11.098 -34.135  37.831  1.00 28.59           C  
ATOM   1470  O   VAL A 192      11.305 -33.543  36.778  1.00 26.60           O  
ATOM   1471  CB  VAL A 192      10.769 -32.024  39.230  1.00 32.35           C  
ATOM   1472  CG1 VAL A 192       9.287 -31.976  38.824  1.00 31.35           C  
ATOM   1473  CG2 VAL A 192      10.923 -31.410  40.631  1.00 29.85           C  
ATOM   1474  N   THR A 193      10.605 -35.376  37.863  1.00 28.10           N  
ATOM   1475  CA  THR A 193      10.223 -36.136  36.675  1.00 25.79           C  
ATOM   1476  C   THR A 193       8.694 -36.169  36.624  1.00 29.56           C  
ATOM   1477  O   THR A 193       8.046 -36.537  37.602  1.00 24.80           O  
ATOM   1478  CB  THR A 193      10.812 -37.558  36.794  1.00 25.85           C  
ATOM   1479  OG1 THR A 193      12.215 -37.412  36.728  1.00 29.63           O  
ATOM   1480  CG2 THR A 193      10.406 -38.522  35.662  1.00 25.33           C  
ATOM   1481  N   LEU A 194       8.121 -35.808  35.468  1.00 24.37           N  
ATOM   1482  CA  LEU A 194       6.693 -35.940  35.208  1.00 24.37           C  
ATOM   1483  C   LEU A 194       6.422 -37.364  34.706  1.00 27.88           C  
ATOM   1484  O   LEU A 194       7.216 -37.923  33.950  1.00 24.21           O  
ATOM   1485  CB  LEU A 194       6.256 -34.968  34.090  1.00 22.96           C  
ATOM   1486  CG  LEU A 194       6.598 -33.478  34.289  1.00 27.59           C  
ATOM   1487  CD1 LEU A 194       5.971 -32.640  33.163  1.00 26.14           C  
ATOM   1488  CD2 LEU A 194       6.170 -32.941  35.662  1.00 26.56           C  
ATOM   1489  N   PHE A 195       5.279 -37.930  35.106  1.00 26.00           N  
ATOM   1490  CA  PHE A 195       4.742 -39.186  34.598  1.00 22.94           C  
ATOM   1491  C   PHE A 195       3.224 -39.105  34.466  1.00 26.68           C  
ATOM   1492  O   PHE A 195       2.580 -38.288  35.121  1.00 27.00           O  
ATOM   1493  CB  PHE A 195       5.339 -40.435  35.301  1.00 25.09           C  
ATOM   1494  CG  PHE A 195       4.859 -40.844  36.684  1.00 22.53           C  
ATOM   1495  CD1 PHE A 195       4.796 -39.913  37.739  1.00 25.34           C  
ATOM   1496  CD2 PHE A 195       4.523 -42.194  36.932  1.00 25.10           C  
ATOM   1497  CE1 PHE A 195       4.355 -40.313  39.015  1.00 33.97           C  
ATOM   1498  CE2 PHE A 195       4.105 -42.598  38.215  1.00 24.34           C  
ATOM   1499  CZ  PHE A 195       4.016 -41.656  39.256  1.00 28.11           C  
ATOM   1500  N   GLY A 196       2.656 -39.915  33.571  1.00 25.51           N  
ATOM   1501  CA  GLY A 196       1.234 -39.890  33.281  1.00 25.37           C  
ATOM   1502  C   GLY A 196       0.846 -40.995  32.313  1.00 26.55           C  
ATOM   1503  O   GLY A 196       1.713 -41.626  31.706  1.00 24.19           O  
ATOM   1504  N   GLU A 197      -0.471 -41.194  32.161  1.00 26.03           N  
ATOM   1505  CA  GLU A 197      -1.071 -42.198  31.292  1.00 25.93           C  
ATOM   1506  C   GLU A 197      -2.190 -41.591  30.441  1.00 25.41           C  
ATOM   1507  O   GLU A 197      -2.957 -40.791  30.961  1.00 28.54           O  
ATOM   1508  CB  GLU A 197      -1.391 -43.489  32.084  1.00 23.28           C  
ATOM   1509  CG  GLU A 197      -2.004 -44.657  31.277  1.00 25.44           C  
ATOM   1510  CD  GLU A 197      -3.504 -44.562  30.987  1.00 30.57           C  
ATOM   1511  OE1 GLU A 197      -4.171 -43.701  31.606  1.00 27.92           O  
ATOM   1512  OE2 GLU A 197      -3.969 -45.360  30.146  1.00 30.91           O1-
ATOM   1513  N   SER A 198      -2.270 -41.950  29.145  1.00 26.25           N  
ATOM   1514  CA  SER A 198      -3.304 -41.571  28.167  0.55 28.49           C  
ATOM   1515  C   SER A 198      -3.343 -40.050  27.935  1.00 29.13           C  
ATOM   1516  O   SER A 198      -2.372 -39.510  27.409  1.00 26.99           O  
ATOM   1517  CB  SER A 198      -4.666 -42.268  28.418  0.55 27.62           C  
ATOM   1518  OG  SER A 198      -5.352 -41.856  29.581  0.55 27.99           O  
ATOM   1519  N   ALA A 199      -4.416 -39.348  28.346  1.00 25.73           N  
ATOM   1520  CA  ALA A 199      -4.511 -37.882  28.345  1.00 24.34           C  
ATOM   1521  C   ALA A 199      -3.520 -37.207  29.311  1.00 26.99           C  
ATOM   1522  O   ALA A 199      -3.173 -36.046  29.109  1.00 25.35           O  
ATOM   1523  CB  ALA A 199      -5.939 -37.458  28.713  1.00 27.86           C  
ATOM   1524  N   GLY A 200      -3.027 -37.950  30.314  1.00 23.19           N  
ATOM   1525  CA  GLY A 200      -1.962 -37.558  31.225  1.00 24.19           C  
ATOM   1526  C   GLY A 200      -0.561 -37.728  30.627  1.00 23.76           C  
ATOM   1527  O   GLY A 200       0.333 -36.967  30.977  1.00 25.83           O  
ATOM   1528  N   ALA A 201      -0.370 -38.683  29.701  1.00 24.17           N  
ATOM   1529  CA  ALA A 201       0.871 -38.872  28.945  1.00 26.23           C  
ATOM   1530  C   ALA A 201       0.941 -37.905  27.751  1.00 27.47           C  
ATOM   1531  O   ALA A 201       2.028 -37.452  27.396  1.00 25.44           O  
ATOM   1532  CB  ALA A 201       0.896 -40.303  28.399  1.00 22.45           C  
ATOM   1533  N   ALA A 202      -0.223 -37.542  27.182  1.00 23.49           N  
ATOM   1534  CA  ALA A 202      -0.386 -36.504  26.168  1.00 22.71           C  
ATOM   1535  C   ALA A 202      -0.277 -35.091  26.769  1.00 26.82           C  
ATOM   1536  O   ALA A 202       0.061 -34.161  26.042  1.00 28.18           O  
ATOM   1537  CB  ALA A 202      -1.767 -36.659  25.517  1.00 23.56           C  
ATOM   1538  N   SER A 203      -0.492 -34.935  28.087  1.00 22.68           N  
ATOM   1539  CA  SER A 203      -0.260 -33.697  28.828  1.00 22.27           C  
ATOM   1540  C   SER A 203       1.243 -33.482  29.065  1.00 29.80           C  
ATOM   1541  O   SER A 203       1.739 -32.386  28.816  1.00 26.44           O  
ATOM   1542  CB  SER A 203      -0.948 -33.784  30.202  1.00 27.31           C  
ATOM   1543  OG  SER A 203      -2.315 -33.456  30.108  1.00 28.90           O  
ATOM   1544  N   VAL A 204       1.964 -34.534  29.501  1.00 25.80           N  
ATOM   1545  CA  VAL A 204       3.420 -34.572  29.694  1.00 26.81           C  
ATOM   1546  C   VAL A 204       4.194 -34.300  28.388  1.00 26.92           C  
ATOM   1547  O   VAL A 204       5.243 -33.656  28.424  1.00 29.56           O  
ATOM   1548  CB  VAL A 204       3.806 -35.928  30.358  1.00 30.49           C  
ATOM   1549  CG1 VAL A 204       5.309 -36.256  30.318  1.00 28.03           C  
ATOM   1550  CG2 VAL A 204       3.334 -35.970  31.820  1.00 29.66           C  
ATOM   1551  N   SER A 205       3.658 -34.749  27.240  1.00 23.91           N  
ATOM   1552  CA  SER A 205       4.223 -34.522  25.912  1.00 26.28           C  
ATOM   1553  C   SER A 205       4.056 -33.066  25.425  1.00 27.40           C  
ATOM   1554  O   SER A 205       4.882 -32.608  24.638  1.00 27.50           O  
ATOM   1555  CB  SER A 205       3.578 -35.524  24.932  1.00 21.97           C  
ATOM   1556  OG  SER A 205       2.311 -35.127  24.467  1.00 28.02           O  
ATOM   1557  N   LEU A 206       3.029 -32.340  25.907  1.00 24.62           N  
ATOM   1558  CA  LEU A 206       2.798 -30.922  25.619  1.00 29.93           C  
ATOM   1559  C   LEU A 206       3.513 -30.009  26.633  1.00 26.81           C  
ATOM   1560  O   LEU A 206       3.778 -28.856  26.298  1.00 25.62           O  
ATOM   1561  CB  LEU A 206       1.285 -30.611  25.693  1.00 26.15           C  
ATOM   1562  CG  LEU A 206       0.432 -31.208  24.556  1.00 30.29           C  
ATOM   1563  CD1 LEU A 206      -1.065 -31.051  24.864  1.00 27.46           C  
ATOM   1564  CD2 LEU A 206       0.770 -30.590  23.189  1.00 25.04           C  
ATOM   1565  N   HIS A 207       3.883 -30.513  27.828  1.00 24.64           N  
ATOM   1566  CA  HIS A 207       4.760 -29.823  28.783  1.00 26.13           C  
ATOM   1567  C   HIS A 207       6.218 -29.776  28.279  1.00 28.59           C  
ATOM   1568  O   HIS A 207       6.939 -28.840  28.620  1.00 29.99           O  
ATOM   1569  CB  HIS A 207       4.716 -30.517  30.166  1.00 26.96           C  
ATOM   1570  CG  HIS A 207       3.514 -30.192  31.021  1.00 29.98           C  
ATOM   1571  ND1 HIS A 207       3.257 -28.899  31.491  1.00 27.96           N  
ATOM   1572  CD2 HIS A 207       2.536 -31.033  31.509  1.00 26.33           C  
ATOM   1573  CE1 HIS A 207       2.140 -28.999  32.199  1.00 32.53           C  
ATOM   1574  NE2 HIS A 207       1.663 -30.242  32.233  1.00 30.33           N  
ATOM   1575  N   LEU A 208       6.635 -30.734  27.427  1.00 28.40           N  
ATOM   1576  CA  LEU A 208       7.923 -30.723  26.725  1.00 29.76           C  
ATOM   1577  C   LEU A 208       7.966 -29.666  25.602  1.00 32.91           C  
ATOM   1578  O   LEU A 208       9.050 -29.169  25.308  1.00 29.68           O  
ATOM   1579  CB  LEU A 208       8.200 -32.116  26.103  1.00 27.95           C  
ATOM   1580  CG  LEU A 208       8.610 -33.220  27.105  1.00 27.23           C  
ATOM   1581  CD1 LEU A 208       8.481 -34.610  26.465  1.00 25.16           C  
ATOM   1582  CD2 LEU A 208      10.045 -33.031  27.625  1.00 22.38           C  
ATOM   1583  N   LEU A 209       6.819 -29.298  24.999  1.00 28.05           N  
ATOM   1584  CA  LEU A 209       6.736 -28.268  23.955  1.00 32.03           C  
ATOM   1585  C   LEU A 209       6.511 -26.863  24.544  1.00 32.74           C  
ATOM   1586  O   LEU A 209       6.903 -25.881  23.913  1.00 36.47           O  
ATOM   1587  CB  LEU A 209       5.520 -28.536  23.037  1.00 32.52           C  
ATOM   1588  CG  LEU A 209       5.467 -29.908  22.338  1.00 38.33           C  
ATOM   1589  CD1 LEU A 209       4.313 -29.930  21.332  1.00 32.50           C  
ATOM   1590  CD2 LEU A 209       6.779 -30.306  21.649  1.00 38.78           C  
ATOM   1591  N   SER A 210       5.866 -26.758  25.721  1.00 27.92           N  
ATOM   1592  CA  SER A 210       5.463 -25.496  26.341  1.00 31.92           C  
ATOM   1593  C   SER A 210       6.690 -24.772  26.940  1.00 35.97           C  
ATOM   1594  O   SER A 210       7.438 -25.394  27.699  1.00 27.96           O  
ATOM   1595  CB  SER A 210       4.431 -25.802  27.449  1.00 34.18           C  
ATOM   1596  OG  SER A 210       3.996 -24.627  28.107  1.00 33.85           O  
ATOM   1597  N   PRO A 211       6.904 -23.470  26.633  1.00 40.50           N  
ATOM   1598  CA  PRO A 211       8.075 -22.713  27.102  1.00 45.53           C  
ATOM   1599  C   PRO A 211       7.977 -22.278  28.576  1.00 37.00           C  
ATOM   1600  O   PRO A 211       9.012 -22.098  29.218  1.00 36.62           O  
ATOM   1601  CB  PRO A 211       8.133 -21.491  26.173  1.00 42.68           C  
ATOM   1602  CG  PRO A 211       6.685 -21.246  25.776  1.00 46.14           C  
ATOM   1603  CD  PRO A 211       6.063 -22.643  25.762  1.00 39.74           C  
ATOM   1604  N   GLY A 212       6.755 -22.154  29.123  1.00 35.82           N  
ATOM   1605  CA  GLY A 212       6.499 -21.839  30.527  1.00 31.02           C  
ATOM   1606  C   GLY A 212       6.657 -23.043  31.466  1.00 35.18           C  
ATOM   1607  O   GLY A 212       6.790 -22.851  32.674  1.00 34.89           O  
ATOM   1608  N   SER A 213       6.649 -24.269  30.916  1.00 29.08           N  
ATOM   1609  CA  SER A 213       6.810 -25.523  31.650  1.00 29.06           C  
ATOM   1610  C   SER A 213       8.265 -26.024  31.636  1.00 30.91           C  
ATOM   1611  O   SER A 213       8.590 -26.917  32.416  1.00 33.83           O  
ATOM   1612  CB  SER A 213       5.959 -26.600  30.957  1.00 28.54           C  
ATOM   1613  OG  SER A 213       4.587 -26.300  31.089  1.00 31.55           O  
ATOM   1614  N   HIS A 214       9.128 -25.469  30.763  1.00 31.74           N  
ATOM   1615  CA  HIS A 214      10.503 -25.899  30.489  1.00 34.13           C  
ATOM   1616  C   HIS A 214      11.405 -26.002  31.735  1.00 30.29           C  
ATOM   1617  O   HIS A 214      12.141 -26.977  31.874  1.00 34.69           O  
ATOM   1618  CB  HIS A 214      11.103 -24.966  29.413  1.00 38.24           C  
ATOM   1619  CG  HIS A 214      12.466 -25.355  28.883  1.00 44.59           C  
ATOM   1620  ND1 HIS A 214      13.646 -25.131  29.575  1.00 47.94           N  
ATOM   1621  CD2 HIS A 214      12.842 -25.980  27.714  1.00 46.50           C  
ATOM   1622  CE1 HIS A 214      14.642 -25.617  28.831  1.00 38.56           C  
ATOM   1623  NE2 HIS A 214      14.228 -26.152  27.689  1.00 48.75           N  
ATOM   1624  N   SER A 215      11.337 -25.010  32.636  1.00 30.82           N  
ATOM   1625  CA  SER A 215      12.146 -24.925  33.854  0.56 34.38           C  
ATOM   1626  C   SER A 215      11.502 -25.625  35.070  1.00 36.79           C  
ATOM   1627  O   SER A 215      12.132 -25.682  36.125  1.00 36.64           O  
ATOM   1628  CB  SER A 215      12.344 -23.423  34.167  0.56 38.31           C  
ATOM   1629  OG  SER A 215      11.146 -22.772  34.552  0.56 37.83           O  
ATOM   1630  N   LEU A 216      10.265 -26.137  34.943  1.00 31.09           N  
ATOM   1631  CA  LEU A 216       9.477 -26.676  36.055  1.00 30.05           C  
ATOM   1632  C   LEU A 216       9.640 -28.196  36.240  1.00 35.48           C  
ATOM   1633  O   LEU A 216       9.072 -28.750  37.183  1.00 35.79           O  
ATOM   1634  CB  LEU A 216       7.980 -26.389  35.812  1.00 32.51           C  
ATOM   1635  CG  LEU A 216       7.609 -24.924  35.501  1.00 33.37           C  
ATOM   1636  CD1 LEU A 216       6.086 -24.798  35.389  1.00 33.69           C  
ATOM   1637  CD2 LEU A 216       8.139 -23.935  36.553  1.00 31.19           C  
ATOM   1638  N   PHE A 217      10.415 -28.865  35.373  1.00 30.81           N  
ATOM   1639  CA  PHE A 217      10.727 -30.289  35.451  1.00 32.84           C  
ATOM   1640  C   PHE A 217      12.095 -30.613  34.836  1.00 29.64           C  
ATOM   1641  O   PHE A 217      12.752 -29.748  34.254  1.00 30.45           O  
ATOM   1642  CB  PHE A 217       9.548 -31.148  34.939  1.00 28.44           C  
ATOM   1643  CG  PHE A 217       9.303 -31.109  33.444  1.00 27.84           C  
ATOM   1644  CD1 PHE A 217       8.543 -30.069  32.876  1.00 25.74           C  
ATOM   1645  CD2 PHE A 217       9.813 -32.131  32.621  1.00 24.24           C  
ATOM   1646  CE1 PHE A 217       8.288 -30.061  31.493  1.00 23.63           C  
ATOM   1647  CE2 PHE A 217       9.533 -32.142  31.243  1.00 26.54           C  
ATOM   1648  CZ  PHE A 217       8.766 -31.105  30.680  1.00 28.71           C  
ATOM   1649  N   THR A 218      12.513 -31.875  34.993  1.00 28.83           N  
ATOM   1650  CA  THR A 218      13.785 -32.445  34.570  1.00 30.72           C  
ATOM   1651  C   THR A 218      13.531 -33.455  33.438  1.00 30.93           C  
ATOM   1652  O   THR A 218      14.143 -33.310  32.387  1.00 28.61           O  
ATOM   1653  CB  THR A 218      14.461 -33.134  35.786  1.00 36.91           C  
ATOM   1654  OG1 THR A 218      14.616 -32.186  36.824  1.00 33.07           O  
ATOM   1655  CG2 THR A 218      15.861 -33.703  35.495  1.00 34.90           C  
ATOM   1656  N   ARG A 219      12.644 -34.451  33.636  1.00 26.74           N  
ATOM   1657  CA  ARG A 219      12.371 -35.570  32.719  1.00 27.77           C  
ATOM   1658  C   ARG A 219      10.870 -35.858  32.560  1.00 27.10           C  
ATOM   1659  O   ARG A 219      10.041 -35.323  33.294  1.00 24.99           O  
ATOM   1660  CB  ARG A 219      13.168 -36.821  33.148  1.00 31.18           C  
ATOM   1661  CG  ARG A 219      14.643 -36.801  32.726  1.00 37.57           C  
ATOM   1662  CD  ARG A 219      15.409 -38.017  33.254  1.00 32.03           C  
ATOM   1663  NE  ARG A 219      15.844 -37.819  34.644  1.00 42.07           N  
ATOM   1664  CZ  ARG A 219      17.055 -37.402  35.049  1.00 37.51           C  
ATOM   1665  NH1 ARG A 219      17.305 -37.328  36.361  1.00 37.16           N  
ATOM   1666  NH2 ARG A 219      18.014 -37.059  34.176  1.00 35.10           N1+
ATOM   1667  N   ALA A 220      10.533 -36.716  31.583  1.00 26.55           N  
ATOM   1668  CA  ALA A 220       9.173 -37.039  31.159  1.00 27.14           C  
ATOM   1669  C   ALA A 220       8.985 -38.544  30.922  1.00 25.77           C  
ATOM   1670  O   ALA A 220       9.872 -39.205  30.383  1.00 25.91           O  
ATOM   1671  CB  ALA A 220       8.826 -36.186  29.932  1.00 20.82           C  
ATOM   1672  N   ILE A 221       7.809 -39.067  31.307  1.00 26.90           N  
ATOM   1673  CA  ILE A 221       7.370 -40.453  31.137  1.00 23.46           C  
ATOM   1674  C   ILE A 221       5.976 -40.432  30.483  1.00 26.88           C  
ATOM   1675  O   ILE A 221       5.055 -39.804  31.006  1.00 23.63           O  
ATOM   1676  CB  ILE A 221       7.411 -41.232  32.484  1.00 24.01           C  
ATOM   1677  CG1 ILE A 221       8.786 -41.175  33.196  1.00 23.81           C  
ATOM   1678  CG2 ILE A 221       6.909 -42.683  32.334  1.00 22.30           C  
ATOM   1679  CD1 ILE A 221       8.893 -42.015  34.481  1.00 24.79           C  
ATOM   1680  N   LEU A 222       5.839 -41.114  29.334  1.00 23.34           N  
ATOM   1681  CA  LEU A 222       4.653 -41.137  28.481  0.71 23.81           C  
ATOM   1682  C   LEU A 222       4.134 -42.580  28.356  1.00 26.19           C  
ATOM   1683  O   LEU A 222       4.643 -43.352  27.544  1.00 25.94           O  
ATOM   1684  CB  LEU A 222       5.029 -40.602  27.079  0.71 25.35           C  
ATOM   1685  CG  LEU A 222       5.309 -39.089  26.942  0.71 27.72           C  
ATOM   1686  CD1 LEU A 222       6.729 -38.673  27.373  0.71 24.83           C  
ATOM   1687  CD2 LEU A 222       5.090 -38.687  25.479  0.71 25.47           C  
ATOM   1688  N   GLN A 223       3.111 -42.951  29.140  1.00 24.69           N  
ATOM   1689  CA  GLN A 223       2.517 -44.290  29.129  1.00 25.53           C  
ATOM   1690  C   GLN A 223       1.217 -44.230  28.305  1.00 24.55           C  
ATOM   1691  O   GLN A 223       0.307 -43.486  28.649  1.00 25.42           O  
ATOM   1692  CB  GLN A 223       2.181 -44.696  30.587  1.00 24.65           C  
ATOM   1693  CG  GLN A 223       3.374 -44.547  31.565  1.00 22.64           C  
ATOM   1694  CD  GLN A 223       3.086 -44.882  33.033  1.00 29.99           C  
ATOM   1695  OE1 GLN A 223       3.909 -44.566  33.890  1.00 29.82           O  
ATOM   1696  NE2 GLN A 223       1.942 -45.488  33.358  1.00 28.00           N  
ATOM   1697  N   SER A 224       1.106 -44.990  27.205  1.00 22.01           N  
ATOM   1698  CA  SER A 224      -0.141 -45.210  26.453  1.00 26.96           C  
ATOM   1699  C   SER A 224      -0.733 -43.931  25.806  1.00 32.28           C  
ATOM   1700  O   SER A 224      -1.951 -43.837  25.658  1.00 27.53           O  
ATOM   1701  CB  SER A 224      -1.179 -45.962  27.329  1.00 29.06           C  
ATOM   1702  OG  SER A 224      -0.710 -47.253  27.658  1.00 30.51           O  
ATOM   1703  N   GLY A 225       0.096 -42.932  25.450  1.00 22.85           N  
ATOM   1704  CA  GLY A 225      -0.380 -41.677  24.869  1.00 25.72           C  
ATOM   1705  C   GLY A 225       0.725 -40.652  24.591  1.00 27.81           C  
ATOM   1706  O   GLY A 225       1.795 -40.681  25.198  1.00 27.30           O  
ATOM   1707  N   SER A 226       0.422 -39.735  23.661  1.00 25.94           N  
ATOM   1708  CA  SER A 226       1.223 -38.598  23.197  1.00 27.06           C  
ATOM   1709  C   SER A 226       0.296 -37.603  22.468  1.00 26.52           C  
ATOM   1710  O   SER A 226      -0.814 -37.976  22.081  1.00 26.54           O  
ATOM   1711  CB  SER A 226       2.433 -39.093  22.369  1.00 25.66           C  
ATOM   1712  OG  SER A 226       2.038 -39.712  21.161  1.00 26.54           O  
ATOM   1713  N   PHE A 227       0.723 -36.338  22.283  1.00 26.08           N  
ATOM   1714  CA  PHE A 227      -0.091 -35.262  21.689  1.00 23.58           C  
ATOM   1715  C   PHE A 227      -0.468 -35.510  20.215  1.00 31.53           C  
ATOM   1716  O   PHE A 227      -1.511 -35.041  19.762  1.00 32.78           O  
ATOM   1717  CB  PHE A 227       0.626 -33.891  21.818  1.00 30.24           C  
ATOM   1718  CG  PHE A 227       1.800 -33.644  20.879  1.00 32.29           C  
ATOM   1719  CD1 PHE A 227       1.542 -33.289  19.537  1.00 40.78           C  
ATOM   1720  CD2 PHE A 227       3.134 -33.805  21.309  1.00 35.48           C  
ATOM   1721  CE1 PHE A 227       2.587 -33.205  18.609  1.00 38.20           C  
ATOM   1722  CE2 PHE A 227       4.189 -33.664  20.387  1.00 41.73           C  
ATOM   1723  CZ  PHE A 227       3.909 -33.391  19.036  1.00 37.31           C  
ATOM   1724  N   ASN A 228       0.405 -36.201  19.461  1.00 26.30           N  
ATOM   1725  CA  ASN A 228       0.269 -36.478  18.027  1.00 30.92           C  
ATOM   1726  C   ASN A 228      -0.629 -37.700  17.750  1.00 30.42           C  
ATOM   1727  O   ASN A 228      -0.761 -38.121  16.601  1.00 29.29           O  
ATOM   1728  CB  ASN A 228       1.665 -36.647  17.370  1.00 28.18           C  
ATOM   1729  CG  ASN A 228       2.553 -37.739  17.975  1.00 31.04           C  
ATOM   1730  OD1 ASN A 228       2.879 -37.693  19.158  1.00 29.64           O  
ATOM   1731  ND2 ASN A 228       2.922 -38.733  17.168  1.00 29.01           N  
ATOM   1732  N   ALA A 229      -1.297 -38.220  18.795  1.00 24.98           N  
ATOM   1733  CA  ALA A 229      -2.453 -39.099  18.705  1.00 23.42           C  
ATOM   1734  C   ALA A 229      -3.667 -38.283  18.206  1.00 26.08           C  
ATOM   1735  O   ALA A 229      -3.757 -37.088  18.500  1.00 27.85           O  
ATOM   1736  CB  ALA A 229      -2.733 -39.662  20.104  1.00 20.49           C  
ATOM   1737  N   PRO A 230      -4.597 -38.895  17.444  1.00 26.56           N  
ATOM   1738  CA  PRO A 230      -5.648 -38.180  16.701  1.00 31.15           C  
ATOM   1739  C   PRO A 230      -6.781 -37.600  17.571  1.00 36.08           C  
ATOM   1740  O   PRO A 230      -7.529 -36.748  17.095  1.00 29.19           O  
ATOM   1741  CB  PRO A 230      -6.178 -39.226  15.708  1.00 29.68           C  
ATOM   1742  CG  PRO A 230      -5.948 -40.557  16.406  1.00 32.99           C  
ATOM   1743  CD  PRO A 230      -4.681 -40.336  17.225  1.00 29.40           C  
ATOM   1744  N   TRP A 231      -6.887 -38.033  18.837  1.00 28.99           N  
ATOM   1745  CA  TRP A 231      -7.855 -37.560  19.826  1.00 27.47           C  
ATOM   1746  C   TRP A 231      -7.273 -36.471  20.751  1.00 26.58           C  
ATOM   1747  O   TRP A 231      -8.042 -35.786  21.420  1.00 27.45           O  
ATOM   1748  CB  TRP A 231      -8.264 -38.770  20.704  1.00 26.51           C  
ATOM   1749  CG  TRP A 231      -7.157 -39.627  21.257  1.00 24.81           C  
ATOM   1750  CD1 TRP A 231      -6.708 -40.766  20.685  1.00 26.30           C  
ATOM   1751  CD2 TRP A 231      -6.336 -39.432  22.453  1.00 22.02           C  
ATOM   1752  NE1 TRP A 231      -5.655 -41.266  21.417  1.00 27.46           N  
ATOM   1753  CE2 TRP A 231      -5.347 -40.462  22.489  1.00 26.66           C  
ATOM   1754  CE3 TRP A 231      -6.307 -38.487  23.505  1.00 27.44           C  
ATOM   1755  CZ2 TRP A 231      -4.339 -40.509  23.466  1.00 29.77           C  
ATOM   1756  CZ3 TRP A 231      -5.308 -38.527  24.499  1.00 27.00           C  
ATOM   1757  CH2 TRP A 231      -4.313 -39.523  24.465  1.00 26.04           C  
ATOM   1758  N   ALA A 232      -5.939 -36.327  20.835  1.00 29.11           N  
ATOM   1759  CA  ALA A 232      -5.265 -35.600  21.914  1.00 25.93           C  
ATOM   1760  C   ALA A 232      -5.160 -34.077  21.720  1.00 33.20           C  
ATOM   1761  O   ALA A 232      -4.866 -33.385  22.695  1.00 34.00           O  
ATOM   1762  CB  ALA A 232      -3.847 -36.172  22.041  1.00 28.32           C  
ATOM   1763  N   VAL A 233      -5.407 -33.547  20.509  1.00 28.13           N  
ATOM   1764  CA  VAL A 233      -5.401 -32.113  20.194  1.00 32.96           C  
ATOM   1765  C   VAL A 233      -6.596 -31.801  19.279  1.00 35.15           C  
ATOM   1766  O   VAL A 233      -6.763 -32.437  18.238  1.00 37.70           O  
ATOM   1767  CB  VAL A 233      -4.021 -31.644  19.638  1.00 36.34           C  
ATOM   1768  CG1 VAL A 233      -4.009 -30.149  19.255  1.00 31.62           C  
ATOM   1769  CG2 VAL A 233      -2.849 -31.920  20.601  1.00 26.82           C  
ATOM   1770  N   THR A 234      -7.403 -30.802  19.667  1.00 37.87           N  
ATOM   1771  CA  THR A 234      -8.536 -30.262  18.916  1.00 45.35           C  
ATOM   1772  C   THR A 234      -8.032 -29.013  18.164  1.00 41.53           C  
ATOM   1773  O   THR A 234      -7.332 -28.179  18.741  1.00 42.69           O  
ATOM   1774  CB  THR A 234      -9.635 -29.846  19.933  1.00 45.93           C  
ATOM   1775  OG1 THR A 234     -10.046 -30.986  20.666  1.00 45.07           O  
ATOM   1776  CG2 THR A 234     -10.910 -29.281  19.281  1.00 45.42           C  
ATOM   1777  N   SER A 235      -8.397 -28.884  16.876  1.00 42.28           N  
ATOM   1778  CA  SER A 235      -8.026 -27.763  16.004  1.00 45.70           C  
ATOM   1779  C   SER A 235      -8.790 -26.470  16.360  1.00 39.99           C  
ATOM   1780  O   SER A 235      -9.811 -26.514  17.044  1.00 42.12           O  
ATOM   1781  CB  SER A 235      -8.286 -28.177  14.535  1.00 48.10           C  
ATOM   1782  OG  SER A 235      -9.657 -28.187  14.181  1.00 47.29           O  
ATOM   1783  N   LEU A 236      -8.282 -25.322  15.880  1.00 43.57           N  
ATOM   1784  CA  LEU A 236      -8.792 -23.966  16.120  1.00 48.95           C  
ATOM   1785  C   LEU A 236     -10.274 -23.786  15.738  1.00 47.54           C  
ATOM   1786  O   LEU A 236     -11.046 -23.229  16.518  1.00 41.17           O  
ATOM   1787  CB  LEU A 236      -7.893 -22.974  15.345  1.00 49.53           C  
ATOM   1788  CG  LEU A 236      -8.179 -21.473  15.605  1.00 57.39           C  
ATOM   1789  CD1 LEU A 236      -7.044 -20.817  16.405  1.00 58.47           C  
ATOM   1790  CD2 LEU A 236      -8.438 -20.714  14.294  1.00 65.10           C  
ATOM   1791  N   TYR A 237     -10.664 -24.271  14.549  1.00 47.25           N  
ATOM   1792  CA  TYR A 237     -12.006 -24.120  13.987  1.00 53.30           C  
ATOM   1793  C   TYR A 237     -13.005 -25.100  14.614  1.00 53.09           C  
ATOM   1794  O   TYR A 237     -14.170 -24.742  14.780  1.00 47.53           O  
ATOM   1795  CB  TYR A 237     -11.937 -24.402  12.473  0.91 52.34           C  
ATOM   1796  CG  TYR A 237     -11.060 -23.423  11.717  0.39 59.67           C  
ATOM   1797  CD1 TYR A 237     -11.478 -22.087  11.551  0.50 62.00           C  
ATOM   1798  CD2 TYR A 237      -9.812 -23.834  11.204  0.68 63.55           C  
ATOM   1799  CE1 TYR A 237     -10.651 -21.165  10.882  0.86 66.53           C  
ATOM   1800  CE2 TYR A 237      -8.985 -22.913  10.532  0.71 69.59           C  
ATOM   1801  CZ  TYR A 237      -9.404 -21.577  10.373  0.66 73.64           C  
ATOM   1802  OH  TYR A 237      -8.603 -20.681   9.729  0.74 83.00           O  
ATOM   1803  N   GLU A 238     -12.550 -26.307  14.994  1.00 44.93           N  
ATOM   1804  CA  GLU A 238     -13.355 -27.333  15.654  1.00 47.99           C  
ATOM   1805  C   GLU A 238     -13.625 -26.965  17.124  1.00 42.37           C  
ATOM   1806  O   GLU A 238     -14.731 -27.186  17.611  1.00 38.93           O  
ATOM   1807  CB  GLU A 238     -12.589 -28.672  15.562  1.00 51.74           C  
ATOM   1808  CG  GLU A 238     -13.309 -29.903  16.147  0.68 47.24           C  
ATOM   1809  CD  GLU A 238     -14.582 -30.278  15.382  0.26 52.50           C  
ATOM   1810  OE1 GLU A 238     -15.662 -30.248  16.011  0.65 41.86           O  
ATOM   1811  OE2 GLU A 238     -14.448 -30.618  14.187  0.50 54.70           O1-
ATOM   1812  N   ALA A 239     -12.643 -26.352  17.808  1.00 47.17           N  
ATOM   1813  CA  ALA A 239     -12.743 -25.870  19.184  1.00 40.40           C  
ATOM   1814  C   ALA A 239     -13.719 -24.692  19.314  1.00 44.60           C  
ATOM   1815  O   ALA A 239     -14.494 -24.658  20.267  1.00 41.17           O  
ATOM   1816  CB  ALA A 239     -11.354 -25.419  19.657  1.00 40.89           C  
ATOM   1817  N   ARG A 240     -13.723 -23.771  18.333  1.00 45.22           N  
ATOM   1818  CA  ARG A 240     -14.666 -22.657  18.246  1.00 48.41           C  
ATOM   1819  C   ARG A 240     -16.087 -23.127  17.904  1.00 38.00           C  
ATOM   1820  O   ARG A 240     -17.039 -22.585  18.463  1.00 43.39           O  
ATOM   1821  CB  ARG A 240     -14.204 -21.666  17.159  1.00 52.29           C  
ATOM   1822  CG  ARG A 240     -13.079 -20.731  17.636  1.00 61.24           C  
ATOM   1823  CD  ARG A 240     -12.658 -19.687  16.587  1.00 73.34           C  
ATOM   1824  NE  ARG A 240     -13.809 -18.910  16.099  1.00 85.45           N  
ATOM   1825  CZ  ARG A 240     -14.457 -17.936  16.760  1.00 77.64           C  
ATOM   1826  NH1 ARG A 240     -14.051 -17.504  17.962  1.00 71.59           N  
ATOM   1827  NH2 ARG A 240     -15.548 -17.390  16.211  1.00 69.54           N1+
ATOM   1828  N   ASN A 241     -16.240 -24.134  17.024  1.00 41.65           N  
ATOM   1829  CA  ASN A 241     -17.536 -24.685  16.623  1.00 43.76           C  
ATOM   1830  C   ASN A 241     -18.221 -25.396  17.803  1.00 51.26           C  
ATOM   1831  O   ASN A 241     -19.411 -25.181  18.005  1.00 47.61           O  
ATOM   1832  CB  ASN A 241     -17.340 -25.651  15.431  1.00 50.70           C  
ATOM   1833  CG  ASN A 241     -18.652 -26.001  14.720  1.00 56.09           C  
ATOM   1834  OD1 ASN A 241     -19.229 -27.060  14.954  1.00 59.85           O  
ATOM   1835  ND2 ASN A 241     -19.119 -25.121  13.831  1.00 61.93           N  
ATOM   1836  N   ARG A 242     -17.475 -26.170  18.610  1.00 44.37           N  
ATOM   1837  CA  ARG A 242     -17.984 -26.881  19.786  1.00 39.85           C  
ATOM   1838  C   ARG A 242     -18.313 -25.945  20.963  1.00 42.10           C  
ATOM   1839  O   ARG A 242     -19.235 -26.245  21.720  1.00 39.92           O  
ATOM   1840  CB  ARG A 242     -16.932 -27.901  20.250  1.00 40.61           C  
ATOM   1841  CG  ARG A 242     -16.769 -29.083  19.283  1.00 37.84           C  
ATOM   1842  CD  ARG A 242     -15.684 -30.042  19.769  1.00 48.01           C  
ATOM   1843  NE  ARG A 242     -15.305 -31.013  18.741  1.00 42.89           N  
ATOM   1844  CZ  ARG A 242     -14.246 -31.834  18.801  1.00 48.54           C  
ATOM   1845  NH1 ARG A 242     -13.399 -31.788  19.836  1.00 40.21           N  
ATOM   1846  NH2 ARG A 242     -14.032 -32.707  17.809  1.00 47.10           N1+
ATOM   1847  N   THR A 243     -17.612 -24.804  21.095  1.00 41.93           N  
ATOM   1848  CA  THR A 243     -17.889 -23.755  22.084  1.00 45.85           C  
ATOM   1849  C   THR A 243     -19.198 -23.013  21.739  1.00 49.82           C  
ATOM   1850  O   THR A 243     -19.969 -22.686  22.641  1.00 42.54           O  
ATOM   1851  CB  THR A 243     -16.689 -22.770  22.112  1.00 41.77           C  
ATOM   1852  OG1 THR A 243     -15.584 -23.416  22.711  1.00 44.60           O  
ATOM   1853  CG2 THR A 243     -16.911 -21.477  22.916  1.00 46.64           C  
ATOM   1854  N   LEU A 244     -19.460 -22.786  20.440  1.00 40.56           N  
ATOM   1855  CA  LEU A 244     -20.669 -22.141  19.929  1.00 50.05           C  
ATOM   1856  C   LEU A 244     -21.850 -23.125  19.810  1.00 48.81           C  
ATOM   1857  O   LEU A 244     -22.995 -22.674  19.800  1.00 54.08           O  
ATOM   1858  CB  LEU A 244     -20.369 -21.556  18.530  1.00 41.67           C  
ATOM   1859  CG  LEU A 244     -19.393 -20.354  18.534  1.00 47.99           C  
ATOM   1860  CD1 LEU A 244     -18.898 -20.048  17.112  1.00 48.70           C  
ATOM   1861  CD2 LEU A 244     -20.006 -19.097  19.171  1.00 51.06           C  
ATOM   1862  N   ASN A 245     -21.607 -24.449  19.761  1.00 47.30           N  
ATOM   1863  CA  ASN A 245     -22.651 -25.476  19.835  1.00 44.34           C  
ATOM   1864  C   ASN A 245     -23.070 -25.720  21.290  1.00 47.24           C  
ATOM   1865  O   ASN A 245     -24.256 -25.931  21.527  1.00 48.64           O  
ATOM   1866  CB  ASN A 245     -22.187 -26.820  19.222  1.00 46.50           C  
ATOM   1867  CG  ASN A 245     -22.022 -26.790  17.697  1.00 52.38           C  
ATOM   1868  OD1 ASN A 245     -22.597 -25.949  17.008  1.00 55.29           O  
ATOM   1869  ND2 ASN A 245     -21.202 -27.691  17.159  1.00 45.14           N  
ATOM   1870  N   LEU A 246     -22.145 -25.609  22.264  1.00 44.82           N  
ATOM   1871  CA  LEU A 246     -22.448 -25.618  23.699  1.00 46.62           C  
ATOM   1872  C   LEU A 246     -23.272 -24.378  24.094  1.00 45.79           C  
ATOM   1873  O   LEU A 246     -24.171 -24.492  24.923  1.00 42.80           O  
ATOM   1874  CB  LEU A 246     -21.131 -25.666  24.510  1.00 38.59           C  
ATOM   1875  CG  LEU A 246     -21.293 -25.867  26.038  1.00 42.57           C  
ATOM   1876  CD1 LEU A 246     -21.821 -27.268  26.392  1.00 37.45           C  
ATOM   1877  CD2 LEU A 246     -19.970 -25.595  26.765  1.00 35.19           C  
ATOM   1878  N   ALA A 247     -23.012 -23.223  23.455  1.00 39.49           N  
ATOM   1879  CA  ALA A 247     -23.770 -21.984  23.616  1.00 49.11           C  
ATOM   1880  C   ALA A 247     -25.209 -22.111  23.085  1.00 51.52           C  
ATOM   1881  O   ALA A 247     -26.127 -21.627  23.740  1.00 52.04           O  
ATOM   1882  CB  ALA A 247     -23.042 -20.850  22.881  1.00 52.44           C  
ATOM   1883  N   LYS A 248     -25.426 -22.809  21.954  1.00 47.47           N  
ATOM   1884  CA  LYS A 248     -26.757 -23.088  21.400  1.00 57.03           C  
ATOM   1885  C   LYS A 248     -27.558 -24.088  22.257  1.00 53.63           C  
ATOM   1886  O   LYS A 248     -28.772 -23.936  22.384  1.00 49.38           O  
ATOM   1887  CB  LYS A 248     -26.623 -23.654  19.967  1.00 54.75           C  
ATOM   1888  CG  LYS A 248     -26.378 -22.571  18.902  1.00 68.59           C  
ATOM   1889  CD  LYS A 248     -26.436 -23.086  17.452  1.00 76.57           C  
ATOM   1890  CE  LYS A 248     -25.299 -24.040  17.057  1.00 77.00           C  
ATOM   1891  NZ  LYS A 248     -23.995 -23.357  17.028  1.00 77.33           N1+
ATOM   1892  N   LEU A 249     -26.880 -25.079  22.861  1.00 49.26           N  
ATOM   1893  CA  LEU A 249     -27.469 -26.136  23.687  1.00 46.25           C  
ATOM   1894  C   LEU A 249     -27.807 -25.687  25.124  1.00 47.47           C  
ATOM   1895  O   LEU A 249     -28.503 -26.420  25.826  1.00 46.66           O  
ATOM   1896  CB  LEU A 249     -26.448 -27.292  23.785  1.00 50.06           C  
ATOM   1897  CG  LEU A 249     -26.318 -28.161  22.518  1.00 52.20           C  
ATOM   1898  CD1 LEU A 249     -25.019 -28.978  22.567  1.00 49.68           C  
ATOM   1899  CD2 LEU A 249     -27.524 -29.097  22.333  1.00 54.72           C  
ATOM   1900  N   THR A 250     -27.346 -24.500  25.555  1.00 46.00           N  
ATOM   1901  CA  THR A 250     -27.564 -23.934  26.891  1.00 48.19           C  
ATOM   1902  C   THR A 250     -28.293 -22.576  26.847  1.00 54.40           C  
ATOM   1903  O   THR A 250     -28.533 -21.991  27.902  1.00 60.79           O  
ATOM   1904  CB  THR A 250     -26.229 -23.877  27.679  1.00 49.87           C  
ATOM   1905  OG1 THR A 250     -25.317 -22.987  27.068  1.00 42.56           O  
ATOM   1906  CG2 THR A 250     -25.562 -25.246  27.900  1.00 46.70           C  
ATOM   1907  N   GLY A 251     -28.671 -22.078  25.655  1.00 54.09           N  
ATOM   1908  CA  GLY A 251     -29.400 -20.821  25.474  1.00 54.63           C  
ATOM   1909  C   GLY A 251     -28.544 -19.566  25.699  1.00 60.97           C  
ATOM   1910  O   GLY A 251     -29.051 -18.566  26.206  1.00 57.35           O  
ATOM   1911  N   CYS A 252     -27.251 -19.640  25.347  1.00 54.28           N  
ATOM   1912  CA  CYS A 252     -26.204 -18.651  25.595  1.00 54.14           C  
ATOM   1913  C   CYS A 252     -25.551 -18.113  24.310  1.00 57.58           C  
ATOM   1914  O   CYS A 252     -24.473 -17.524  24.375  1.00 54.71           O  
ATOM   1915  CB  CYS A 252     -25.173 -19.241  26.583  1.00 53.13           C  
ATOM   1916  SG  CYS A 252     -25.707 -19.286  28.313  1.00 58.73           S  
ATOM   1917  N   SER A 253     -26.203 -18.279  23.146  1.00 53.65           N  
ATOM   1918  CA  SER A 253     -25.735 -17.788  21.850  1.00 62.21           C  
ATOM   1919  C   SER A 253     -25.988 -16.276  21.728  1.00 61.37           C  
ATOM   1920  O   SER A 253     -27.128 -15.844  21.556  1.00 64.96           O  
ATOM   1921  CB  SER A 253     -26.516 -18.516  20.739  1.00 59.67           C  
ATOM   1922  OG  SER A 253     -25.959 -19.795  20.533  1.00 62.74           O  
ATOM   1923  N   ARG A 254     -24.906 -15.490  21.836  1.00 67.38           N  
ATOM   1924  CA  ARG A 254     -24.845 -14.035  21.673  1.00 68.13           C  
ATOM   1925  C   ARG A 254     -23.942 -13.699  20.475  1.00 73.84           C  
ATOM   1926  O   ARG A 254     -23.209 -14.547  19.964  1.00 72.65           O  
ATOM   1927  CB  ARG A 254     -24.300 -13.376  22.968  1.00 66.32           C  
ATOM   1928  CG  ARG A 254     -25.359 -13.056  24.043  1.00 68.28           C  
ATOM   1929  CD  ARG A 254     -26.147 -14.277  24.526  1.00 66.24           C  
ATOM   1930  NE  ARG A 254     -26.808 -14.052  25.817  1.00 59.75           N  
ATOM   1931  CZ  ARG A 254     -27.846 -14.771  26.279  1.00 59.91           C  
ATOM   1932  NH1 ARG A 254     -28.316 -14.537  27.510  1.00 50.62           N  
ATOM   1933  NH2 ARG A 254     -28.416 -15.727  25.532  1.00 57.77           N1+
ATOM   1934  N   GLU A 255     -24.017 -12.440  20.026  1.00 72.32           N  
ATOM   1935  CA  GLU A 255     -23.321 -11.885  18.867  1.00 69.83           C  
ATOM   1936  C   GLU A 255     -21.869 -11.533  19.234  1.00 77.32           C  
ATOM   1937  O   GLU A 255     -20.947 -11.844  18.481  1.00 69.81           O  
ATOM   1938  CB  GLU A 255     -24.043 -10.586  18.420  1.00 81.65           C  
ATOM   1939  CG  GLU A 255     -25.552 -10.732  18.093  1.00 95.42           C  
ATOM   1940  CD  GLU A 255     -26.498 -10.822  19.301  1.00 99.19           C  
ATOM   1941  OE1 GLU A 255     -27.625 -11.322  19.096  1.00 88.62           O  
ATOM   1942  OE2 GLU A 255     -26.084 -10.414  20.410  1.00 90.34           O1-
ATOM   1943  N   ASN A 256     -21.679 -10.926  20.417  1.00 67.31           N  
ATOM   1944  CA  ASN A 256     -20.396 -10.667  21.058  1.00 68.50           C  
ATOM   1945  C   ASN A 256     -20.048 -11.923  21.880  1.00 69.09           C  
ATOM   1946  O   ASN A 256     -20.858 -12.398  22.677  1.00 65.29           O  
ATOM   1947  CB  ASN A 256     -20.605  -9.433  21.968  1.00 66.41           C  
ATOM   1948  CG  ASN A 256     -19.371  -9.019  22.774  1.00 75.55           C  
ATOM   1949  OD1 ASN A 256     -19.120  -9.571  23.841  1.00 75.96           O  
ATOM   1950  ND2 ASN A 256     -18.608  -8.043  22.279  1.00 78.13           N  
ATOM   1951  N   GLU A 257     -18.840 -12.466  21.659  1.00 65.64           N  
ATOM   1952  CA  GLU A 257     -18.404 -13.758  22.191  0.65 63.28           C  
ATOM   1953  C   GLU A 257     -17.936 -13.709  23.657  1.00 58.00           C  
ATOM   1954  O   GLU A 257     -17.855 -14.759  24.290  1.00 57.86           O  
ATOM   1955  CB  GLU A 257     -17.239 -14.295  21.336  0.65 62.52           C  
ATOM   1956  CG  GLU A 257     -17.555 -14.403  19.832  0.65 66.92           C  
ATOM   1957  CD  GLU A 257     -16.527 -15.225  19.048  0.65 65.85           C  
ATOM   1958  OE1 GLU A 257     -15.381 -15.378  19.528  0.65 63.28           O  
ATOM   1959  OE2 GLU A 257     -16.904 -15.694  17.953  0.65 65.66           O1-
ATOM   1960  N   THR A 258     -17.657 -12.518  24.213  1.00 54.28           N  
ATOM   1961  CA  THR A 258     -17.242 -12.325  25.607  1.00 58.32           C  
ATOM   1962  C   THR A 258     -18.443 -12.500  26.564  0.95 57.96           C  
ATOM   1963  O   THR A 258     -18.255 -12.981  27.683  1.00 53.99           O  
ATOM   1964  CB  THR A 258     -16.616 -10.908  25.730  0.86 59.22           C  
ATOM   1965  OG1 THR A 258     -15.422 -10.890  24.970  0.81 61.40           O  
ATOM   1966  CG2 THR A 258     -16.233 -10.457  27.149  1.00 58.04           C  
ATOM   1967  N   GLU A 259     -19.671 -12.176  26.113  1.00 61.06           N  
ATOM   1968  CA  GLU A 259     -20.913 -12.375  26.864  1.00 63.72           C  
ATOM   1969  C   GLU A 259     -21.606 -13.719  26.544  1.00 49.55           C  
ATOM   1970  O   GLU A 259     -22.598 -14.040  27.202  1.00 52.66           O  
ATOM   1971  CB  GLU A 259     -21.868 -11.184  26.628  0.84 63.92           C  
ATOM   1972  CG  GLU A 259     -22.308 -10.966  25.170  0.54 67.31           C  
ATOM   1973  CD  GLU A 259     -23.404  -9.911  24.987  1.00 86.67           C  
ATOM   1974  OE1 GLU A 259     -23.804  -9.728  23.818  1.00 82.59           O  
ATOM   1975  OE2 GLU A 259     -23.830  -9.311  26.000  1.00 86.76           O1-
ATOM   1976  N   ILE A 260     -21.056 -14.549  25.631  1.00 52.69           N  
ATOM   1977  CA  ILE A 260     -21.375 -15.984  25.541  1.00 54.26           C  
ATOM   1978  C   ILE A 260     -20.770 -16.692  26.766  1.00 47.68           C  
ATOM   1979  O   ILE A 260     -21.450 -17.499  27.399  1.00 46.63           O  
ATOM   1980  CB  ILE A 260     -20.825 -16.626  24.227  1.00 52.71           C  
ATOM   1981  CG1 ILE A 260     -21.489 -16.009  22.978  1.00 54.16           C  
ATOM   1982  CG2 ILE A 260     -20.966 -18.169  24.207  1.00 53.98           C  
ATOM   1983  CD1 ILE A 260     -20.955 -16.545  21.640  1.00 60.68           C  
ATOM   1984  N   ILE A 261     -19.510 -16.363  27.112  1.00 48.19           N  
ATOM   1985  CA  ILE A 261     -18.796 -16.919  28.260  1.00 55.23           C  
ATOM   1986  C   ILE A 261     -19.399 -16.410  29.581  1.00 47.80           C  
ATOM   1987  O   ILE A 261     -19.507 -17.205  30.508  1.00 47.24           O  
ATOM   1988  CB  ILE A 261     -17.276 -16.603  28.173  1.00 49.06           C  
ATOM   1989  CG1 ILE A 261     -16.643 -17.011  26.821  1.00 48.67           C  
ATOM   1990  CG2 ILE A 261     -16.476 -17.233  29.333  1.00 43.47           C  
ATOM   1991  CD1 ILE A 261     -16.839 -18.484  26.429  1.00 51.07           C  
ATOM   1992  N   LYS A 262     -19.856 -15.144  29.661  1.00 52.77           N  
ATOM   1993  CA  LYS A 262     -20.543 -14.588  30.835  1.00 53.83           C  
ATOM   1994  C   LYS A 262     -21.857 -15.331  31.140  1.00 47.12           C  
ATOM   1995  O   LYS A 262     -22.130 -15.616  32.305  1.00 46.20           O  
ATOM   1996  CB  LYS A 262     -20.821 -13.085  30.623  1.00 53.36           C  
ATOM   1997  CG  LYS A 262     -21.327 -12.352  31.881  1.00 62.05           C  
ATOM   1998  CD  LYS A 262     -21.621 -10.867  31.624  1.00  0.00           C  
ATOM   1999  CE  LYS A 262     -22.210 -10.164  32.856  1.00  0.00           C  
ATOM   2000  NZ  LYS A 262     -22.516  -8.751  32.575  1.00  0.00           N1+
ATOM   2001  N   CYS A 263     -22.634 -15.685  30.101  1.00 49.32           N  
ATOM   2002  CA  CYS A 263     -23.858 -16.480  30.205  1.00 49.15           C  
ATOM   2003  C   CYS A 263     -23.562 -17.914  30.677  1.00 53.41           C  
ATOM   2004  O   CYS A 263     -24.267 -18.414  31.551  1.00 47.26           O  
ATOM   2005  CB  CYS A 263     -24.566 -16.481  28.837  1.00 55.83           C  
ATOM   2006  SG  CYS A 263     -26.165 -17.340  28.745  1.00 62.91           S  
ATOM   2007  N   LEU A 264     -22.496 -18.545  30.149  1.00 46.94           N  
ATOM   2008  CA  LEU A 264     -22.039 -19.882  30.531  1.00 42.69           C  
ATOM   2009  C   LEU A 264     -21.433 -19.940  31.949  1.00 38.38           C  
ATOM   2010  O   LEU A 264     -21.340 -21.036  32.496  1.00 44.67           O  
ATOM   2011  CB  LEU A 264     -20.989 -20.385  29.509  1.00 39.48           C  
ATOM   2012  CG  LEU A 264     -21.550 -20.770  28.122  1.00 51.12           C  
ATOM   2013  CD1 LEU A 264     -20.419 -20.870  27.086  1.00 39.94           C  
ATOM   2014  CD2 LEU A 264     -22.336 -22.090  28.161  1.00 46.76           C  
ATOM   2015  N   ARG A 265     -21.047 -18.804  32.560  1.00 39.73           N  
ATOM   2016  CA  ARG A 265     -20.589 -18.722  33.954  1.00 37.31           C  
ATOM   2017  C   ARG A 265     -21.754 -18.546  34.946  1.00 46.70           C  
ATOM   2018  O   ARG A 265     -21.564 -18.811  36.133  1.00 48.41           O  
ATOM   2019  CB  ARG A 265     -19.614 -17.538  34.129  1.00 43.64           C  
ATOM   2020  CG  ARG A 265     -18.236 -17.800  33.493  1.00 42.57           C  
ATOM   2021  CD  ARG A 265     -17.163 -16.746  33.800  1.00 46.66           C  
ATOM   2022  NE  ARG A 265     -17.675 -15.367  33.729  1.00 58.42           N  
ATOM   2023  CZ  ARG A 265     -17.230 -14.386  32.926  1.00 64.07           C  
ATOM   2024  NH1 ARG A 265     -17.723 -13.150  33.061  1.00 57.14           N  
ATOM   2025  NH2 ARG A 265     -16.294 -14.615  31.997  1.00 54.70           N1+
ATOM   2026  N   ASN A 266     -22.951 -18.152  34.475  1.00 48.71           N  
ATOM   2027  CA  ASN A 266     -24.188 -18.093  35.265  1.00 50.02           C  
ATOM   2028  C   ASN A 266     -25.027 -19.381  35.141  1.00 50.55           C  
ATOM   2029  O   ASN A 266     -26.043 -19.506  35.825  1.00 61.11           O  
ATOM   2030  CB  ASN A 266     -25.042 -16.892  34.794  1.00 56.40           C  
ATOM   2031  CG  ASN A 266     -24.471 -15.551  35.266  1.00 63.32           C  
ATOM   2032  OD1 ASN A 266     -24.396 -15.294  36.464  1.00 74.11           O  
ATOM   2033  ND2 ASN A 266     -24.054 -14.693  34.335  1.00 63.70           N  
ATOM   2034  N   LYS A 267     -24.592 -20.351  34.320  1.00 48.93           N  
ATOM   2035  CA  LYS A 267     -25.170 -21.691  34.222  1.00 47.07           C  
ATOM   2036  C   LYS A 267     -24.663 -22.571  35.373  1.00 51.87           C  
ATOM   2037  O   LYS A 267     -23.586 -22.332  35.920  1.00 46.87           O  
ATOM   2038  CB  LYS A 267     -24.717 -22.323  32.883  1.00 47.99           C  
ATOM   2039  CG  LYS A 267     -25.443 -21.710  31.675  1.00 50.79           C  
ATOM   2040  CD  LYS A 267     -26.876 -22.233  31.534  1.00 53.51           C  
ATOM   2041  CE  LYS A 267     -27.866 -21.199  30.994  1.00 66.03           C  
ATOM   2042  NZ  LYS A 267     -29.209 -21.789  30.870  1.00 68.95           N1+
ATOM   2043  N   ASP A 268     -25.431 -23.611  35.727  1.00 53.48           N  
ATOM   2044  CA  ASP A 268     -25.021 -24.630  36.698  1.00 54.51           C  
ATOM   2045  C   ASP A 268     -23.995 -25.582  36.047  1.00 49.01           C  
ATOM   2046  O   ASP A 268     -24.121 -25.853  34.849  1.00 40.43           O  
ATOM   2047  CB  ASP A 268     -26.246 -25.456  37.148  1.00 58.35           C  
ATOM   2048  CG  ASP A 268     -27.314 -24.605  37.839  1.00 75.79           C  
ATOM   2049  OD1 ASP A 268     -27.013 -24.111  38.948  1.00 80.88           O  
ATOM   2050  OD2 ASP A 268     -28.403 -24.459  37.244  1.00 87.04           O1-
ATOM   2051  N   PRO A 269     -22.997 -26.109  36.801  1.00 45.33           N  
ATOM   2052  CA  PRO A 269     -22.010 -27.094  36.318  1.00 43.69           C  
ATOM   2053  C   PRO A 269     -22.605 -28.323  35.608  1.00 45.69           C  
ATOM   2054  O   PRO A 269     -22.009 -28.821  34.658  1.00 42.78           O  
ATOM   2055  CB  PRO A 269     -21.236 -27.549  37.565  1.00 47.89           C  
ATOM   2056  CG  PRO A 269     -21.391 -26.414  38.556  1.00 49.21           C  
ATOM   2057  CD  PRO A 269     -22.711 -25.736  38.189  1.00 50.12           C  
ATOM   2058  N   GLN A 270     -23.786 -28.788  36.053  1.00 43.29           N  
ATOM   2059  CA  GLN A 270     -24.463 -29.964  35.519  1.00 42.31           C  
ATOM   2060  C   GLN A 270     -25.137 -29.693  34.160  1.00 41.69           C  
ATOM   2061  O   GLN A 270     -25.155 -30.598  33.328  1.00 44.97           O  
ATOM   2062  CB  GLN A 270     -25.507 -30.441  36.556  1.00 45.11           C  
ATOM   2063  CG  GLN A 270     -26.130 -31.827  36.259  0.66 51.56           C  
ATOM   2064  CD  GLN A 270     -25.170 -33.026  36.334  0.49 57.78           C  
ATOM   2065  OE1 GLN A 270     -25.497 -34.098  35.832  0.68 58.40           O  
ATOM   2066  NE2 GLN A 270     -23.986 -32.874  36.936  0.69 48.50           N  
ATOM   2067  N   GLU A 271     -25.636 -28.469  33.895  1.00 38.56           N  
ATOM   2068  CA  GLU A 271     -26.179 -28.084  32.584  1.00 44.42           C  
ATOM   2069  C   GLU A 271     -25.080 -28.007  31.505  1.00 47.09           C  
ATOM   2070  O   GLU A 271     -25.344 -28.329  30.348  1.00 42.40           O  
ATOM   2071  CB  GLU A 271     -26.967 -26.753  32.685  1.00 48.42           C  
ATOM   2072  CG  GLU A 271     -27.464 -26.217  31.316  1.00 52.14           C  
ATOM   2073  CD  GLU A 271     -28.594 -25.186  31.368  0.31 53.91           C  
ATOM   2074  OE1 GLU A 271     -29.076 -24.834  30.269  0.73 55.76           O  
ATOM   2075  OE2 GLU A 271     -28.930 -24.716  32.477  0.62 53.60           O1-
ATOM   2076  N   ILE A 272     -23.844 -27.639  31.887  1.00 42.82           N  
ATOM   2077  CA  ILE A 272     -22.662 -27.669  31.023  1.00 40.60           C  
ATOM   2078  C   ILE A 272     -22.290 -29.131  30.703  1.00 41.25           C  
ATOM   2079  O   ILE A 272     -22.191 -29.472  29.527  1.00 42.97           O  
ATOM   2080  CB  ILE A 272     -21.498 -26.887  31.702  1.00 40.77           C  
ATOM   2081  CG1 ILE A 272     -21.844 -25.383  31.821  1.00 42.01           C  
ATOM   2082  CG2 ILE A 272     -20.140 -27.069  30.984  1.00 46.02           C  
ATOM   2083  CD1 ILE A 272     -21.001 -24.630  32.856  1.00 46.85           C  
ATOM   2084  N   LEU A 273     -22.136 -29.984  31.735  1.00 37.89           N  
ATOM   2085  CA  LEU A 273     -21.733 -31.393  31.638  1.00 35.85           C  
ATOM   2086  C   LEU A 273     -22.670 -32.265  30.787  1.00 47.88           C  
ATOM   2087  O   LEU A 273     -22.186 -33.055  29.978  1.00 44.53           O  
ATOM   2088  CB  LEU A 273     -21.608 -32.004  33.053  1.00 38.13           C  
ATOM   2089  CG  LEU A 273     -20.378 -31.547  33.865  1.00 42.95           C  
ATOM   2090  CD1 LEU A 273     -20.523 -31.970  35.335  1.00 39.76           C  
ATOM   2091  CD2 LEU A 273     -19.065 -32.086  33.281  1.00 36.76           C  
ATOM   2092  N   LEU A 274     -23.997 -32.108  30.934  1.00 43.93           N  
ATOM   2093  CA  LEU A 274     -25.003 -32.877  30.194  1.00 44.88           C  
ATOM   2094  C   LEU A 274     -25.149 -32.439  28.722  1.00 39.08           C  
ATOM   2095  O   LEU A 274     -25.776 -33.162  27.949  1.00 47.51           O  
ATOM   2096  CB  LEU A 274     -26.373 -32.736  30.898  1.00 51.86           C  
ATOM   2097  CG  LEU A 274     -26.470 -33.410  32.287  1.00 63.31           C  
ATOM   2098  CD1 LEU A 274     -27.798 -33.040  32.965  1.00 58.94           C  
ATOM   2099  CD2 LEU A 274     -26.309 -34.937  32.229  1.00 60.34           C  
ATOM   2100  N   ASN A 275     -24.548 -31.304  28.323  1.00 39.67           N  
ATOM   2101  CA  ASN A 275     -24.529 -30.784  26.953  1.00 41.93           C  
ATOM   2102  C   ASN A 275     -23.131 -30.824  26.309  1.00 46.30           C  
ATOM   2103  O   ASN A 275     -23.010 -30.434  25.149  1.00 43.89           O  
ATOM   2104  CB  ASN A 275     -25.128 -29.357  26.918  1.00 44.21           C  
ATOM   2105  CG  ASN A 275     -26.652 -29.355  27.083  1.00 49.51           C  
ATOM   2106  OD1 ASN A 275     -27.367 -29.883  26.234  1.00 44.92           O  
ATOM   2107  ND2 ASN A 275     -27.161 -28.774  28.169  1.00 44.54           N  
ATOM   2108  N   GLU A 276     -22.097 -31.341  27.004  1.00 40.82           N  
ATOM   2109  CA  GLU A 276     -20.728 -31.494  26.489  1.00 41.68           C  
ATOM   2110  C   GLU A 276     -20.617 -32.619  25.442  1.00 43.93           C  
ATOM   2111  O   GLU A 276     -19.698 -32.584  24.627  1.00 41.17           O  
ATOM   2112  CB  GLU A 276     -19.773 -31.868  27.648  1.00 43.57           C  
ATOM   2113  CG  GLU A 276     -19.149 -30.657  28.364  1.00 47.07           C  
ATOM   2114  CD  GLU A 276     -18.256 -31.039  29.547  1.00 51.28           C  
ATOM   2115  OE1 GLU A 276     -17.882 -32.228  29.659  1.00 49.20           O  
ATOM   2116  OE2 GLU A 276     -17.943 -30.114  30.327  1.00 52.87           O1-
ATOM   2117  N   ALA A 277     -21.526 -33.608  25.465  1.00 40.91           N  
ATOM   2118  CA  ALA A 277     -21.516 -34.773  24.580  1.00 44.55           C  
ATOM   2119  C   ALA A 277     -22.094 -34.473  23.185  1.00 54.08           C  
ATOM   2120  O   ALA A 277     -21.772 -35.184  22.234  1.00 51.55           O  
ATOM   2121  CB  ALA A 277     -22.403 -35.851  25.227  1.00 44.48           C  
ATOM   2122  N   PHE A 278     -22.947 -33.441  23.069  1.00 48.97           N  
ATOM   2123  CA  PHE A 278     -23.741 -33.133  21.877  1.00 45.80           C  
ATOM   2124  C   PHE A 278     -23.157 -31.968  21.056  1.00 52.87           C  
ATOM   2125  O   PHE A 278     -23.776 -31.555  20.075  1.00 51.74           O  
ATOM   2126  CB  PHE A 278     -25.169 -32.765  22.340  1.00 50.87           C  
ATOM   2127  CG  PHE A 278     -25.867 -33.819  23.188  1.00 49.85           C  
ATOM   2128  CD1 PHE A 278     -25.909 -35.167  22.771  1.00 54.14           C  
ATOM   2129  CD2 PHE A 278     -26.468 -33.451  24.411  1.00 56.06           C  
ATOM   2130  CE1 PHE A 278     -26.525 -36.141  23.581  1.00 58.96           C  
ATOM   2131  CE2 PHE A 278     -27.088 -34.424  25.217  1.00 55.18           C  
ATOM   2132  CZ  PHE A 278     -27.112 -35.770  24.806  1.00 57.13           C  
ATOM   2133  N   VAL A 279     -21.969 -31.450  21.421  1.00 44.06           N  
ATOM   2134  CA  VAL A 279     -21.267 -30.377  20.704  1.00 44.45           C  
ATOM   2135  C   VAL A 279     -20.625 -30.863  19.385  1.00 46.51           C  
ATOM   2136  O   VAL A 279     -20.267 -30.035  18.551  1.00 49.95           O  
ATOM   2137  CB  VAL A 279     -20.183 -29.752  21.623  1.00 49.21           C  
ATOM   2138  CG1 VAL A 279     -20.790 -29.209  22.924  1.00 40.22           C  
ATOM   2139  CG2 VAL A 279     -18.995 -30.682  21.931  1.00 44.45           C  
ATOM   2140  N   VAL A 280     -20.500 -32.188  19.200  1.00 51.57           N  
ATOM   2141  CA  VAL A 280     -20.097 -32.860  17.965  0.69 52.59           C  
ATOM   2142  C   VAL A 280     -21.348 -33.486  17.304  1.00 57.50           C  
ATOM   2143  O   VAL A 280     -22.262 -33.902  18.020  1.00 57.21           O  
ATOM   2144  CB  VAL A 280     -19.052 -33.967  18.287  0.69 55.54           C  
ATOM   2145  CG1 VAL A 280     -17.697 -33.348  18.663  0.69 52.62           C  
ATOM   2146  CG2 VAL A 280     -19.495 -34.994  19.353  0.69 50.91           C  
ATOM   2147  N   PRO A 281     -21.399 -33.594  15.956  1.00 58.78           N  
ATOM   2148  CA  PRO A 281     -22.523 -34.216  15.234  1.00 60.68           C  
ATOM   2149  C   PRO A 281     -22.488 -35.758  15.264  1.00 58.97           C  
ATOM   2150  O   PRO A 281     -23.530 -36.394  15.115  1.00 60.62           O  
ATOM   2151  CB  PRO A 281     -22.365 -33.709  13.793  1.00 65.51           C  
ATOM   2152  CG  PRO A 281     -20.868 -33.496  13.627  1.00 58.79           C  
ATOM   2153  CD  PRO A 281     -20.394 -33.082  15.020  1.00 59.66           C  
ATOM   2154  N   TYR A 282     -21.298 -36.345  15.467  1.00 54.88           N  
ATOM   2155  CA  TYR A 282     -21.043 -37.776  15.567  1.00 56.79           C  
ATOM   2156  C   TYR A 282     -19.907 -38.028  16.564  1.00 59.42           C  
ATOM   2157  O   TYR A 282     -18.818 -37.470  16.429  1.00 68.53           O  
ATOM   2158  CB  TYR A 282     -20.892 -38.435  14.173  1.00 53.10           C  
ATOM   2159  CG  TYR A 282     -20.079 -37.678  13.130  1.00  0.00           C  
ATOM   2160  CD1 TYR A 282     -18.674 -37.602  13.215  1.00  0.00           C  
ATOM   2161  CD2 TYR A 282     -20.741 -37.047  12.054  1.00  0.00           C  
ATOM   2162  CE1 TYR A 282     -17.938 -36.902  12.240  1.00  0.00           C  
ATOM   2163  CE2 TYR A 282     -20.007 -36.348  11.076  1.00  0.00           C  
ATOM   2164  CZ  TYR A 282     -18.604 -36.274  11.170  1.00  0.00           C  
ATOM   2165  OH  TYR A 282     -17.889 -35.596  10.226  1.00  0.00           O  
ATOM   2166  N   GLY A 283     -20.189 -38.862  17.575  1.00 55.49           N  
ATOM   2167  CA  GLY A 283     -19.274 -39.245  18.642  1.00 53.67           C  
ATOM   2168  C   GLY A 283     -18.704 -40.651  18.436  1.00 50.58           C  
ATOM   2169  O   GLY A 283     -19.250 -41.455  17.680  1.00 47.76           O  
ATOM   2170  N   THR A 284     -17.606 -40.935  19.149  1.00 37.09           N  
ATOM   2171  CA  THR A 284     -16.895 -42.213  19.205  1.00 32.17           C  
ATOM   2172  C   THR A 284     -16.553 -42.521  20.681  1.00 36.74           C  
ATOM   2173  O   THR A 284     -16.499 -41.589  21.486  1.00 33.34           O  
ATOM   2174  CB  THR A 284     -15.649 -42.195  18.267  1.00 36.96           C  
ATOM   2175  OG1 THR A 284     -14.559 -41.501  18.846  1.00 38.99           O  
ATOM   2176  CG2 THR A 284     -15.886 -41.615  16.862  1.00 39.46           C  
ATOM   2177  N   PRO A 285     -16.259 -43.786  21.065  1.00 32.16           N  
ATOM   2178  CA  PRO A 285     -15.657 -44.143  22.369  1.00 31.46           C  
ATOM   2179  C   PRO A 285     -14.353 -43.396  22.756  1.00 37.49           C  
ATOM   2180  O   PRO A 285     -13.998 -43.383  23.934  1.00 36.27           O  
ATOM   2181  CB  PRO A 285     -15.369 -45.648  22.263  1.00 33.17           C  
ATOM   2182  CG  PRO A 285     -16.369 -46.163  21.244  1.00 31.55           C  
ATOM   2183  CD  PRO A 285     -16.605 -44.985  20.299  1.00 31.30           C  
ATOM   2184  N   LEU A 286     -13.655 -42.786  21.778  1.00 30.81           N  
ATOM   2185  CA  LEU A 286     -12.412 -42.020  21.926  1.00 37.10           C  
ATOM   2186  C   LEU A 286     -12.632 -40.507  21.721  1.00 35.44           C  
ATOM   2187  O   LEU A 286     -11.666 -39.786  21.469  1.00 33.31           O  
ATOM   2188  CB  LEU A 286     -11.382 -42.533  20.892  1.00 36.38           C  
ATOM   2189  CG  LEU A 286     -10.988 -44.006  21.108  1.00 38.81           C  
ATOM   2190  CD1 LEU A 286     -11.371 -44.877  19.909  1.00 35.49           C  
ATOM   2191  CD2 LEU A 286      -9.510 -44.162  21.487  1.00 31.82           C  
ATOM   2192  N   SER A 287     -13.880 -40.012  21.826  1.00 32.09           N  
ATOM   2193  CA  SER A 287     -14.226 -38.600  21.653  1.00 38.12           C  
ATOM   2194  C   SER A 287     -13.639 -37.729  22.773  1.00 35.86           C  
ATOM   2195  O   SER A 287     -13.810 -38.014  23.959  1.00 32.76           O  
ATOM   2196  CB  SER A 287     -15.758 -38.420  21.620  1.00 40.20           C  
ATOM   2197  OG  SER A 287     -16.226 -38.545  20.293  1.00 35.77           O  
ATOM   2198  N   VAL A 288     -12.961 -36.656  22.353  1.00 31.85           N  
ATOM   2199  CA  VAL A 288     -12.347 -35.631  23.183  1.00 35.40           C  
ATOM   2200  C   VAL A 288     -12.963 -34.315  22.706  1.00 34.34           C  
ATOM   2201  O   VAL A 288     -12.407 -33.642  21.839  1.00 32.68           O  
ATOM   2202  CB  VAL A 288     -10.804 -35.725  23.055  1.00 32.91           C  
ATOM   2203  CG1 VAL A 288     -10.051 -34.554  23.720  1.00 24.72           C  
ATOM   2204  CG2 VAL A 288     -10.290 -37.081  23.575  1.00 27.13           C  
ATOM   2205  N   ASN A 289     -14.153 -33.997  23.241  1.00 33.67           N  
ATOM   2206  CA  ASN A 289     -14.977 -32.849  22.851  1.00 41.29           C  
ATOM   2207  C   ASN A 289     -14.351 -31.518  23.292  1.00 36.73           C  
ATOM   2208  O   ASN A 289     -14.453 -30.524  22.576  1.00 34.81           O  
ATOM   2209  CB  ASN A 289     -16.380 -32.977  23.488  1.00 40.96           C  
ATOM   2210  CG  ASN A 289     -17.156 -34.202  22.991  1.00 52.64           C  
ATOM   2211  OD1 ASN A 289     -17.280 -34.418  21.789  1.00 50.51           O  
ATOM   2212  ND2 ASN A 289     -17.647 -35.031  23.914  1.00 60.00           N  
ATOM   2213  N   PHE A 290     -13.664 -31.518  24.442  1.00 30.26           N  
ATOM   2214  CA  PHE A 290     -12.958 -30.376  25.003  1.00 30.96           C  
ATOM   2215  C   PHE A 290     -11.597 -30.860  25.502  1.00 32.01           C  
ATOM   2216  O   PHE A 290     -11.466 -31.282  26.650  1.00 32.74           O  
ATOM   2217  CB  PHE A 290     -13.836 -29.689  26.067  1.00 30.54           C  
ATOM   2218  CG  PHE A 290     -15.085 -29.029  25.515  1.00 37.01           C  
ATOM   2219  CD1 PHE A 290     -14.974 -27.840  24.764  1.00 35.10           C  
ATOM   2220  CD2 PHE A 290     -16.353 -29.615  25.716  1.00 34.63           C  
ATOM   2221  CE1 PHE A 290     -16.122 -27.244  24.210  1.00 43.00           C  
ATOM   2222  CE2 PHE A 290     -17.502 -29.010  25.171  1.00 41.55           C  
ATOM   2223  CZ  PHE A 290     -17.386 -27.824  24.422  1.00 29.84           C  
ATOM   2224  N   GLY A 291     -10.597 -30.814  24.612  1.00 32.24           N  
ATOM   2225  CA  GLY A 291      -9.198 -31.119  24.887  1.00 33.48           C  
ATOM   2226  C   GLY A 291      -8.280 -29.955  24.485  1.00 32.94           C  
ATOM   2227  O   GLY A 291      -8.778 -28.882  24.142  1.00 30.49           O  
ATOM   2228  N   PRO A 292      -6.942 -30.154  24.539  1.00 33.45           N  
ATOM   2229  CA  PRO A 292      -5.906 -29.181  24.158  1.00 31.91           C  
ATOM   2230  C   PRO A 292      -6.106 -28.498  22.792  1.00 28.86           C  
ATOM   2231  O   PRO A 292      -6.550 -29.130  21.836  1.00 31.32           O  
ATOM   2232  CB  PRO A 292      -4.593 -29.975  24.161  1.00 31.15           C  
ATOM   2233  CG  PRO A 292      -4.830 -31.101  25.148  1.00 29.54           C  
ATOM   2234  CD  PRO A 292      -6.331 -31.369  25.077  1.00 29.19           C  
ATOM   2235  N   THR A 293      -5.751 -27.209  22.720  1.00 31.84           N  
ATOM   2236  CA  THR A 293      -5.812 -26.340  21.544  1.00 36.74           C  
ATOM   2237  C   THR A 293      -4.489 -25.575  21.394  1.00 34.11           C  
ATOM   2238  O   THR A 293      -3.699 -25.502  22.334  1.00 32.38           O  
ATOM   2239  CB  THR A 293      -7.050 -25.403  21.621  1.00 35.07           C  
ATOM   2240  OG1 THR A 293      -6.952 -24.493  22.705  1.00 35.60           O  
ATOM   2241  CG2 THR A 293      -8.397 -26.132  21.707  1.00 43.87           C  
ATOM   2242  N   VAL A 294      -4.265 -24.957  20.224  1.00 29.33           N  
ATOM   2243  CA  VAL A 294      -3.200 -23.974  20.015  1.00 31.58           C  
ATOM   2244  C   VAL A 294      -3.797 -22.619  20.441  1.00 40.13           C  
ATOM   2245  O   VAL A 294      -4.516 -21.973  19.677  1.00 41.62           O  
ATOM   2246  CB  VAL A 294      -2.773 -23.969  18.520  1.00 37.99           C  
ATOM   2247  CG1 VAL A 294      -1.649 -22.951  18.239  1.00 39.85           C  
ATOM   2248  CG2 VAL A 294      -2.317 -25.363  18.052  1.00 35.96           C  
ATOM   2249  N   ASP A 295      -3.529 -22.234  21.698  1.00 31.95           N  
ATOM   2250  CA  ASP A 295      -4.037 -21.027  22.358  1.00 41.98           C  
ATOM   2251  C   ASP A 295      -3.095 -19.822  22.142  1.00 40.82           C  
ATOM   2252  O   ASP A 295      -3.507 -18.688  22.386  1.00 39.28           O  
ATOM   2253  CB  ASP A 295      -4.167 -21.308  23.885  1.00 31.36           C  
ATOM   2254  CG  ASP A 295      -2.886 -21.642  24.672  1.00 38.56           C  
ATOM   2255  OD1 ASP A 295      -1.899 -22.100  24.055  1.00 38.06           O  
ATOM   2256  OD2 ASP A 295      -2.914 -21.467  25.908  1.00 33.39           O1-
ATOM   2257  N   GLY A 296      -1.847 -20.059  21.697  1.00 40.48           N  
ATOM   2258  CA  GLY A 296      -0.811 -19.049  21.513  1.00 37.45           C  
ATOM   2259  C   GLY A 296      -0.091 -18.643  22.809  1.00 45.57           C  
ATOM   2260  O   GLY A 296       0.548 -17.592  22.823  1.00 41.79           O  
ATOM   2261  N   ASP A 297      -0.213 -19.439  23.889  1.00 42.34           N  
ATOM   2262  CA  ASP A 297       0.226 -19.098  25.244  1.00 38.22           C  
ATOM   2263  C   ASP A 297       0.914 -20.292  25.932  1.00 39.71           C  
ATOM   2264  O   ASP A 297       2.120 -20.234  26.180  1.00 37.37           O  
ATOM   2265  CB  ASP A 297      -0.920 -18.366  25.992  1.00 33.91           C  
ATOM   2266  CG  ASP A 297      -0.706 -18.046  27.475  1.00 38.78           C  
ATOM   2267  OD1 ASP A 297       0.460 -17.893  27.899  1.00 42.07           O  
ATOM   2268  OD2 ASP A 297      -1.736 -17.937  28.176  1.00 44.28           O1-
ATOM   2269  N   PHE A 298       0.183 -21.395  26.180  1.00 36.50           N  
ATOM   2270  CA  PHE A 298       0.758 -22.673  26.621  1.00 36.98           C  
ATOM   2271  C   PHE A 298       1.390 -23.409  25.425  1.00 32.38           C  
ATOM   2272  O   PHE A 298       2.437 -24.038  25.577  1.00 34.79           O  
ATOM   2273  CB  PHE A 298      -0.351 -23.581  27.203  1.00 31.16           C  
ATOM   2274  CG  PHE A 298       0.163 -24.847  27.873  1.00 33.07           C  
ATOM   2275  CD1 PHE A 298       0.645 -24.802  29.199  1.00 31.97           C  
ATOM   2276  CD2 PHE A 298       0.192 -26.065  27.163  1.00 31.18           C  
ATOM   2277  CE1 PHE A 298       1.172 -25.961  29.801  1.00 32.02           C  
ATOM   2278  CE2 PHE A 298       0.721 -27.221  27.767  1.00 30.57           C  
ATOM   2279  CZ  PHE A 298       1.217 -27.170  29.081  1.00 30.90           C  
ATOM   2280  N   LEU A 299       0.750 -23.313  24.250  1.00 28.44           N  
ATOM   2281  CA  LEU A 299       1.121 -23.960  23.002  0.62 34.19           C  
ATOM   2282  C   LEU A 299       1.127 -22.884  21.910  1.00 42.85           C  
ATOM   2283  O   LEU A 299       0.072 -22.453  21.444  1.00 39.51           O  
ATOM   2284  CB  LEU A 299       0.166 -25.153  22.770  0.62 30.38           C  
ATOM   2285  CG  LEU A 299       0.395 -25.951  21.472  0.62 35.69           C  
ATOM   2286  CD1 LEU A 299       1.831 -26.490  21.350  0.62 33.47           C  
ATOM   2287  CD2 LEU A 299      -0.620 -27.097  21.352  0.62 33.62           C  
ATOM   2288  N   THR A 300       2.339 -22.430  21.553  1.00 37.02           N  
ATOM   2289  CA  THR A 300       2.624 -21.246  20.737  1.00 37.60           C  
ATOM   2290  C   THR A 300       2.393 -21.451  19.224  1.00 36.23           C  
ATOM   2291  O   THR A 300       2.230 -20.471  18.499  1.00 43.29           O  
ATOM   2292  CB  THR A 300       4.103 -20.847  20.988  1.00 44.03           C  
ATOM   2293  OG1 THR A 300       5.007 -21.851  20.555  1.00 46.63           O  
ATOM   2294  CG2 THR A 300       4.405 -20.511  22.459  1.00 42.60           C  
ATOM   2295  N   ASP A 301       2.385 -22.708  18.756  1.00 38.03           N  
ATOM   2296  CA  ASP A 301       2.192 -23.133  17.369  1.00 34.95           C  
ATOM   2297  C   ASP A 301       1.565 -24.539  17.366  1.00 32.86           C  
ATOM   2298  O   ASP A 301       1.408 -25.141  18.429  1.00 35.59           O  
ATOM   2299  CB  ASP A 301       3.528 -22.966  16.589  1.00 34.45           C  
ATOM   2300  CG  ASP A 301       3.495 -23.255  15.082  1.00 37.98           C  
ATOM   2301  OD1 ASP A 301       2.417 -23.078  14.472  1.00 37.09           O  
ATOM   2302  OD2 ASP A 301       4.563 -23.641  14.560  1.00 41.28           O1-
ATOM   2303  N   MET A 302       1.219 -25.084  16.186  1.00 36.64           N  
ATOM   2304  CA  MET A 302       0.776 -26.469  16.008  1.00 34.43           C  
ATOM   2305  C   MET A 302       1.868 -27.441  16.504  1.00 39.09           C  
ATOM   2306  O   MET A 302       3.033 -27.261  16.145  1.00 34.92           O  
ATOM   2307  CB  MET A 302       0.428 -26.735  14.534  1.00 40.78           C  
ATOM   2308  CG  MET A 302      -0.812 -25.964  14.056  1.00 50.81           C  
ATOM   2309  SD  MET A 302      -1.412 -26.437  12.412  1.00 71.50           S  
ATOM   2310  CE  MET A 302      -2.207 -28.020  12.805  1.00 54.36           C  
ATOM   2311  N   PRO A 303       1.534 -28.422  17.368  1.00 33.42           N  
ATOM   2312  CA  PRO A 303       2.533 -29.167  18.146  1.00 29.28           C  
ATOM   2313  C   PRO A 303       3.332 -30.189  17.320  1.00 32.97           C  
ATOM   2314  O   PRO A 303       4.452 -30.534  17.696  1.00 31.37           O  
ATOM   2315  CB  PRO A 303       1.712 -29.831  19.258  1.00 36.36           C  
ATOM   2316  CG  PRO A 303       0.334 -30.033  18.654  1.00 33.82           C  
ATOM   2317  CD  PRO A 303       0.174 -28.851  17.701  1.00 32.32           C  
ATOM   2318  N   ASP A 304       2.781 -30.623  16.176  1.00 27.48           N  
ATOM   2319  CA  ASP A 304       3.407 -31.485  15.174  1.00 33.26           C  
ATOM   2320  C   ASP A 304       4.542 -30.753  14.429  1.00 34.94           C  
ATOM   2321  O   ASP A 304       5.530 -31.394  14.078  1.00 33.77           O  
ATOM   2322  CB  ASP A 304       2.325 -31.972  14.172  1.00 36.52           C  
ATOM   2323  CG  ASP A 304       1.451 -30.869  13.555  1.00 53.71           C  
ATOM   2324  OD1 ASP A 304       0.554 -30.384  14.280  1.00 57.71           O  
ATOM   2325  OD2 ASP A 304       1.704 -30.523  12.381  1.00 54.73           O1-
ATOM   2326  N   ILE A 305       4.435 -29.423  14.238  1.00 31.51           N  
ATOM   2327  CA  ILE A 305       5.468 -28.572  13.638  1.00 36.39           C  
ATOM   2328  C   ILE A 305       6.618 -28.359  14.644  1.00 33.84           C  
ATOM   2329  O   ILE A 305       7.781 -28.378  14.244  1.00 33.56           O  
ATOM   2330  CB  ILE A 305       4.856 -27.202  13.200  1.00 36.17           C  
ATOM   2331  CG1 ILE A 305       3.661 -27.398  12.233  1.00 39.79           C  
ATOM   2332  CG2 ILE A 305       5.916 -26.259  12.584  1.00 34.66           C  
ATOM   2333  CD1 ILE A 305       2.999 -26.097  11.752  1.00 39.60           C  
ATOM   2334  N   LEU A 306       6.301 -28.196  15.942  1.00 29.66           N  
ATOM   2335  CA  LEU A 306       7.274 -27.997  17.018  1.00 33.57           C  
ATOM   2336  C   LEU A 306       8.121 -29.255  17.292  1.00 35.10           C  
ATOM   2337  O   LEU A 306       9.310 -29.126  17.570  1.00 30.52           O  
ATOM   2338  CB  LEU A 306       6.542 -27.572  18.314  1.00 31.89           C  
ATOM   2339  CG  LEU A 306       5.839 -26.194  18.256  1.00 35.53           C  
ATOM   2340  CD1 LEU A 306       4.991 -25.962  19.516  1.00 28.60           C  
ATOM   2341  CD2 LEU A 306       6.830 -25.032  18.078  1.00 33.12           C  
ATOM   2342  N   LEU A 307       7.545 -30.463  17.164  1.00 31.84           N  
ATOM   2343  CA  LEU A 307       8.255 -31.740  17.300  1.00 36.41           C  
ATOM   2344  C   LEU A 307       9.123 -32.050  16.066  1.00 34.68           C  
ATOM   2345  O   LEU A 307      10.221 -32.585  16.223  1.00 31.48           O  
ATOM   2346  CB  LEU A 307       7.202 -32.848  17.523  1.00 32.60           C  
ATOM   2347  CG  LEU A 307       7.706 -34.313  17.559  1.00 35.11           C  
ATOM   2348  CD1 LEU A 307       8.677 -34.584  18.720  1.00 33.50           C  
ATOM   2349  CD2 LEU A 307       6.535 -35.306  17.598  1.00 31.26           C  
ATOM   2350  N   GLU A 308       8.653 -31.701  14.855  1.00 31.45           N  
ATOM   2351  CA  GLU A 308       9.349 -31.939  13.588  1.00 37.38           C  
ATOM   2352  C   GLU A 308      10.618 -31.075  13.446  1.00 34.38           C  
ATOM   2353  O   GLU A 308      11.622 -31.550  12.917  1.00 37.27           O  
ATOM   2354  CB  GLU A 308       8.361 -31.646  12.431  1.00 34.39           C  
ATOM   2355  CG  GLU A 308       8.888 -31.899  10.999  1.00 39.97           C  
ATOM   2356  CD  GLU A 308       9.165 -33.377  10.711  1.00 55.05           C  
ATOM   2357  OE1 GLU A 308      10.236 -33.666  10.135  1.00 61.94           O  
ATOM   2358  OE2 GLU A 308       8.300 -34.209  11.062  1.00 58.01           O1-
ATOM   2359  N   LEU A 309      10.569 -29.823  13.933  1.00 34.97           N  
ATOM   2360  CA  LEU A 309      11.626 -28.819  13.802  1.00 37.16           C  
ATOM   2361  C   LEU A 309      12.453 -28.640  15.093  1.00 37.24           C  
ATOM   2362  O   LEU A 309      13.272 -27.723  15.158  1.00 30.39           O  
ATOM   2363  CB  LEU A 309      10.984 -27.473  13.389  1.00 27.42           C  
ATOM   2364  CG  LEU A 309      10.195 -27.502  12.058  1.00 25.90           C  
ATOM   2365  CD1 LEU A 309       9.564 -26.131  11.780  1.00 34.27           C  
ATOM   2366  CD2 LEU A 309      11.051 -27.949  10.860  1.00 27.16           C  
ATOM   2367  N   GLY A 310      12.298 -29.525  16.094  1.00 33.94           N  
ATOM   2368  CA  GLY A 310      13.183 -29.614  17.259  1.00 32.79           C  
ATOM   2369  C   GLY A 310      12.936 -28.589  18.371  1.00 34.74           C  
ATOM   2370  O   GLY A 310      13.817 -28.385  19.205  1.00 35.14           O  
ATOM   2371  N   GLN A 311      11.769 -27.930  18.373  1.00 35.80           N  
ATOM   2372  CA  GLN A 311      11.387 -26.851  19.282  1.00 28.73           C  
ATOM   2373  C   GLN A 311      10.688 -27.454  20.515  1.00 37.53           C  
ATOM   2374  O   GLN A 311       9.469 -27.375  20.675  1.00 32.07           O  
ATOM   2375  CB  GLN A 311      10.434 -25.897  18.518  1.00 38.47           C  
ATOM   2376  CG  GLN A 311      11.003 -25.333  17.197  1.00 39.09           C  
ATOM   2377  CD  GLN A 311      12.352 -24.626  17.359  1.00 45.73           C  
ATOM   2378  OE1 GLN A 311      12.525 -23.801  18.252  1.00 40.27           O  
ATOM   2379  NE2 GLN A 311      13.320 -24.958  16.503  1.00 42.27           N  
ATOM   2380  N   PHE A 312      11.497 -28.083  21.378  1.00 30.45           N  
ATOM   2381  CA  PHE A 312      11.095 -28.768  22.602  1.00 30.20           C  
ATOM   2382  C   PHE A 312      12.241 -28.803  23.621  1.00 35.41           C  
ATOM   2383  O   PHE A 312      13.397 -28.548  23.278  1.00 31.59           O  
ATOM   2384  CB  PHE A 312      10.478 -30.146  22.273  1.00 30.44           C  
ATOM   2385  CG  PHE A 312      11.352 -31.128  21.508  1.00 32.64           C  
ATOM   2386  CD1 PHE A 312      12.369 -31.851  22.166  1.00 31.10           C  
ATOM   2387  CD2 PHE A 312      11.127 -31.344  20.133  1.00 32.65           C  
ATOM   2388  CE1 PHE A 312      13.153 -32.781  21.459  1.00 29.56           C  
ATOM   2389  CE2 PHE A 312      11.898 -32.288  19.429  1.00 34.20           C  
ATOM   2390  CZ  PHE A 312      12.914 -33.000  20.091  1.00 29.17           C  
ATOM   2391  N   LYS A 313      11.911 -29.151  24.876  1.00 30.24           N  
ATOM   2392  CA  LYS A 313      12.845 -29.356  25.980  1.00 34.39           C  
ATOM   2393  C   LYS A 313      13.672 -30.625  25.723  1.00 32.64           C  
ATOM   2394  O   LYS A 313      13.127 -31.730  25.668  1.00 31.79           O  
ATOM   2395  CB  LYS A 313      12.039 -29.505  27.288  1.00 33.67           C  
ATOM   2396  CG  LYS A 313      12.916 -29.711  28.538  1.00 32.88           C  
ATOM   2397  CD  LYS A 313      12.091 -29.942  29.807  1.00 33.77           C  
ATOM   2398  CE  LYS A 313      12.946 -30.361  31.008  1.00 34.25           C  
ATOM   2399  NZ  LYS A 313      13.816 -29.268  31.470  1.00 31.31           N1+
ATOM   2400  N   LYS A 314      14.992 -30.445  25.581  1.00 27.88           N  
ATOM   2401  CA  LYS A 314      15.951 -31.498  25.276  1.00 33.66           C  
ATOM   2402  C   LYS A 314      16.352 -32.183  26.591  1.00 31.19           C  
ATOM   2403  O   LYS A 314      17.161 -31.669  27.364  1.00 31.48           O  
ATOM   2404  CB  LYS A 314      17.187 -30.857  24.598  1.00 33.84           C  
ATOM   2405  CG  LYS A 314      16.864 -30.119  23.280  1.00 30.42           C  
ATOM   2406  CD  LYS A 314      16.479 -31.043  22.108  1.00 35.81           C  
ATOM   2407  CE  LYS A 314      15.668 -30.331  21.016  1.00 38.35           C  
ATOM   2408  NZ  LYS A 314      16.416 -29.226  20.397  1.00 35.93           N1+
ATOM   2409  N   THR A 315      15.744 -33.351  26.830  1.00 29.72           N  
ATOM   2410  CA  THR A 315      15.939 -34.223  27.984  1.00 27.36           C  
ATOM   2411  C   THR A 315      15.638 -35.679  27.593  1.00 26.77           C  
ATOM   2412  O   THR A 315      15.147 -35.932  26.499  1.00 29.73           O  
ATOM   2413  CB  THR A 315      15.146 -33.689  29.202  1.00 28.90           C  
ATOM   2414  OG1 THR A 315      15.529 -34.418  30.350  1.00 29.49           O  
ATOM   2415  CG2 THR A 315      13.614 -33.777  29.042  1.00 25.38           C  
ATOM   2416  N   GLN A 316      15.901 -36.638  28.492  1.00 24.19           N  
ATOM   2417  CA  GLN A 316      15.593 -38.056  28.308  1.00 27.13           C  
ATOM   2418  C   GLN A 316      14.076 -38.292  28.451  1.00 27.14           C  
ATOM   2419  O   GLN A 316      13.407 -37.593  29.217  1.00 27.35           O  
ATOM   2420  CB  GLN A 316      16.324 -38.898  29.382  1.00 29.13           C  
ATOM   2421  CG  GLN A 316      17.866 -38.807  29.354  1.00 32.61           C  
ATOM   2422  CD  GLN A 316      18.455 -37.573  30.051  1.00 33.57           C  
ATOM   2423  OE1 GLN A 316      17.919 -37.084  31.043  1.00 32.24           O  
ATOM   2424  NE2 GLN A 316      19.563 -37.054  29.520  1.00 37.65           N  
ATOM   2425  N   ILE A 317      13.551 -39.295  27.728  1.00 26.77           N  
ATOM   2426  CA  ILE A 317      12.143 -39.706  27.736  1.00 27.54           C  
ATOM   2427  C   ILE A 317      12.019 -41.227  27.910  1.00 26.47           C  
ATOM   2428  O   ILE A 317      12.834 -41.983  27.384  1.00 26.50           O  
ATOM   2429  CB  ILE A 317      11.353 -39.137  26.522  1.00 27.34           C  
ATOM   2430  CG1 ILE A 317      11.919 -39.589  25.154  1.00 29.93           C  
ATOM   2431  CG2 ILE A 317      11.217 -37.605  26.612  1.00 29.04           C  
ATOM   2432  CD1 ILE A 317      11.007 -39.285  23.959  1.00 28.89           C  
ATOM   2433  N   LEU A 318      10.978 -41.660  28.638  1.00 27.45           N  
ATOM   2434  CA  LEU A 318      10.580 -43.055  28.807  1.00 23.92           C  
ATOM   2435  C   LEU A 318       9.157 -43.151  28.251  1.00 27.71           C  
ATOM   2436  O   LEU A 318       8.195 -42.822  28.939  1.00 25.94           O  
ATOM   2437  CB  LEU A 318      10.683 -43.442  30.303  1.00 24.45           C  
ATOM   2438  CG  LEU A 318      10.612 -44.952  30.639  1.00 26.92           C  
ATOM   2439  CD1 LEU A 318      10.979 -45.192  32.111  1.00 30.76           C  
ATOM   2440  CD2 LEU A 318       9.244 -45.587  30.348  1.00 30.04           C  
ATOM   2441  N   VAL A 319       9.026 -43.603  26.999  1.00 22.06           N  
ATOM   2442  CA  VAL A 319       7.745 -43.792  26.318  1.00 22.85           C  
ATOM   2443  C   VAL A 319       7.412 -45.296  26.330  1.00 23.70           C  
ATOM   2444  O   VAL A 319       8.268 -46.133  26.613  1.00 25.99           O  
ATOM   2445  CB  VAL A 319       7.833 -43.233  24.868  1.00 24.99           C  
ATOM   2446  CG1 VAL A 319       6.455 -43.152  24.174  1.00 22.53           C  
ATOM   2447  CG2 VAL A 319       8.482 -41.837  24.824  1.00 26.21           C  
ATOM   2448  N   GLY A 320       6.162 -45.647  26.022  1.00 22.10           N  
ATOM   2449  CA  GLY A 320       5.745 -47.021  25.805  1.00 23.37           C  
ATOM   2450  C   GLY A 320       4.236 -47.175  25.878  1.00 27.23           C  
ATOM   2451  O   GLY A 320       3.510 -46.230  26.186  1.00 25.32           O  
ATOM   2452  N   VAL A 321       3.781 -48.385  25.539  1.00 26.04           N  
ATOM   2453  CA  VAL A 321       2.387 -48.741  25.291  1.00 25.58           C  
ATOM   2454  C   VAL A 321       2.093 -50.162  25.787  1.00 27.81           C  
ATOM   2455  O   VAL A 321       3.005 -50.934  26.084  1.00 26.23           O  
ATOM   2456  CB  VAL A 321       2.032 -48.507  23.797  1.00 27.13           C  
ATOM   2457  CG1 VAL A 321       2.091 -47.020  23.405  1.00 22.99           C  
ATOM   2458  CG2 VAL A 321       2.891 -49.363  22.846  1.00 25.61           C  
ATOM   2459  N   ASN A 322       0.799 -50.500  25.850  1.00 26.00           N  
ATOM   2460  CA  ASN A 322       0.286 -51.836  26.147  1.00 26.02           C  
ATOM   2461  C   ASN A 322       0.105 -52.611  24.826  1.00 28.70           C  
ATOM   2462  O   ASN A 322       0.126 -52.035  23.737  1.00 30.71           O  
ATOM   2463  CB  ASN A 322      -1.088 -51.718  26.856  1.00 26.16           C  
ATOM   2464  CG  ASN A 322      -1.096 -50.946  28.188  1.00 30.32           C  
ATOM   2465  OD1 ASN A 322      -2.161 -50.588  28.676  1.00 30.96           O  
ATOM   2466  ND2 ASN A 322       0.060 -50.686  28.802  1.00 28.73           N  
ATOM   2467  N   LYS A 323      -0.050 -53.939  24.929  1.00 31.81           N  
ATOM   2468  CA  LYS A 323      -0.178 -54.857  23.797  1.00 33.25           C  
ATOM   2469  C   LYS A 323      -1.583 -54.827  23.157  1.00 33.05           C  
ATOM   2470  O   LYS A 323      -1.685 -55.046  21.950  1.00 33.23           O  
ATOM   2471  CB  LYS A 323       0.210 -56.271  24.305  1.00 36.52           C  
ATOM   2472  CG  LYS A 323      -0.240 -57.464  23.442  1.00 34.63           C  
ATOM   2473  CD  LYS A 323       0.276 -58.824  23.940  1.00 47.02           C  
ATOM   2474  CE  LYS A 323      -0.781 -59.938  23.848  1.00 50.24           C  
ATOM   2475  NZ  LYS A 323      -1.351 -60.062  22.495  1.00 65.53           N1+
ATOM   2476  N   ASP A 324      -2.642 -54.546  23.938  1.00 26.81           N  
ATOM   2477  CA  ASP A 324      -4.049 -54.566  23.518  1.00 33.47           C  
ATOM   2478  C   ASP A 324      -4.736 -53.252  23.922  1.00 31.94           C  
ATOM   2479  O   ASP A 324      -5.666 -53.246  24.727  1.00 32.23           O  
ATOM   2480  CB  ASP A 324      -4.785 -55.843  24.013  1.00 29.96           C  
ATOM   2481  CG  ASP A 324      -4.088 -57.168  23.686  1.00 36.28           C  
ATOM   2482  OD1 ASP A 324      -4.079 -57.539  22.493  1.00 38.53           O  
ATOM   2483  OD2 ASP A 324      -3.558 -57.790  24.633  1.00 34.16           O1-
ATOM   2484  N   GLU A 325      -4.260 -52.128  23.360  1.00 31.01           N  
ATOM   2485  CA  GLU A 325      -4.698 -50.763  23.672  1.00 29.96           C  
ATOM   2486  C   GLU A 325      -6.132 -50.455  23.195  1.00 29.76           C  
ATOM   2487  O   GLU A 325      -6.832 -49.689  23.854  1.00 30.07           O  
ATOM   2488  CB  GLU A 325      -3.747 -49.777  22.954  1.00 26.90           C  
ATOM   2489  CG  GLU A 325      -2.341 -49.660  23.569  1.00 27.27           C  
ATOM   2490  CD  GLU A 325      -2.245 -48.766  24.809  1.00 27.67           C  
ATOM   2491  OE1 GLU A 325      -3.295 -48.431  25.396  1.00 29.00           O  
ATOM   2492  OE2 GLU A 325      -1.093 -48.433  25.158  1.00 28.30           O1-
ATOM   2493  N   GLY A 326      -6.567 -51.023  22.059  1.00 28.77           N  
ATOM   2494  CA  GLY A 326      -7.826 -50.666  21.407  1.00 28.57           C  
ATOM   2495  C   GLY A 326      -9.045 -51.494  21.818  1.00 30.19           C  
ATOM   2496  O   GLY A 326     -10.162 -51.114  21.470  1.00 33.42           O  
ATOM   2497  N   THR A 327      -8.848 -52.605  22.548  1.00 26.60           N  
ATOM   2498  CA  THR A 327      -9.893 -53.543  22.973  1.00 35.01           C  
ATOM   2499  C   THR A 327     -10.869 -52.949  24.007  1.00 34.69           C  
ATOM   2500  O   THR A 327     -12.047 -53.303  23.995  1.00 33.24           O  
ATOM   2501  CB  THR A 327      -9.233 -54.818  23.543  1.00 30.03           C  
ATOM   2502  OG1 THR A 327      -8.437 -54.504  24.668  1.00 30.00           O  
ATOM   2503  CG2 THR A 327      -8.405 -55.590  22.505  1.00 32.13           C  
ATOM   2504  N   ALA A 328     -10.388 -52.025  24.861  1.00 30.61           N  
ATOM   2505  CA  ALA A 328     -11.125 -51.354  25.936  1.00 33.41           C  
ATOM   2506  C   ALA A 328     -12.265 -50.443  25.454  1.00 33.15           C  
ATOM   2507  O   ALA A 328     -13.135 -50.082  26.244  1.00 26.32           O  
ATOM   2508  CB  ALA A 328     -10.117 -50.506  26.733  1.00 29.72           C  
ATOM   2509  N   PHE A 329     -12.244 -50.076  24.166  1.00 30.92           N  
ATOM   2510  CA  PHE A 329     -13.138 -49.124  23.524  1.00 30.39           C  
ATOM   2511  C   PHE A 329     -14.219 -49.826  22.678  1.00 29.24           C  
ATOM   2512  O   PHE A 329     -15.212 -49.185  22.338  1.00 30.68           O  
ATOM   2513  CB  PHE A 329     -12.258 -48.246  22.608  1.00 28.24           C  
ATOM   2514  CG  PHE A 329     -11.233 -47.412  23.367  1.00 30.56           C  
ATOM   2515  CD1 PHE A 329      -9.952 -47.932  23.654  1.00 28.74           C  
ATOM   2516  CD2 PHE A 329     -11.572 -46.123  23.821  1.00 29.54           C  
ATOM   2517  CE1 PHE A 329      -9.035 -47.178  24.414  1.00 28.05           C  
ATOM   2518  CE2 PHE A 329     -10.638 -45.352  24.542  1.00 28.87           C  
ATOM   2519  CZ  PHE A 329      -9.379 -45.889  24.860  1.00 29.78           C  
ATOM   2520  N   LEU A 330     -14.051 -51.123  22.346  1.00 32.13           N  
ATOM   2521  CA  LEU A 330     -14.934 -51.882  21.448  1.00 33.85           C  
ATOM   2522  C   LEU A 330     -16.264 -52.261  22.122  1.00 38.17           C  
ATOM   2523  O   LEU A 330     -17.305 -52.240  21.467  1.00 34.39           O  
ATOM   2524  CB  LEU A 330     -14.247 -53.193  20.995  1.00 33.13           C  
ATOM   2525  CG  LEU A 330     -12.812 -53.064  20.442  1.00 38.06           C  
ATOM   2526  CD1 LEU A 330     -12.279 -54.433  20.003  1.00 31.17           C  
ATOM   2527  CD2 LEU A 330     -12.671 -52.054  19.298  1.00 33.10           C  
ATOM   2528  N   VAL A 331     -16.247 -52.560  23.432  1.00 33.28           N  
ATOM   2529  CA  VAL A 331     -17.419 -52.914  24.245  1.00 36.14           C  
ATOM   2530  C   VAL A 331     -18.266 -51.680  24.652  1.00 40.24           C  
ATOM   2531  O   VAL A 331     -19.147 -51.799  25.502  1.00 41.44           O  
ATOM   2532  CB  VAL A 331     -16.946 -53.711  25.496  1.00 33.72           C  
ATOM   2533  CG1 VAL A 331     -16.279 -55.037  25.098  1.00 33.41           C  
ATOM   2534  CG2 VAL A 331     -16.030 -52.922  26.449  1.00 30.75           C  
ATOM   2535  N   TYR A 332     -18.019 -50.514  24.030  1.00 31.80           N  
ATOM   2536  CA  TYR A 332     -18.671 -49.229  24.272  1.00 33.61           C  
ATOM   2537  C   TYR A 332     -19.322 -48.642  23.004  1.00 41.25           C  
ATOM   2538  O   TYR A 332     -19.672 -47.461  23.004  1.00 40.89           O  
ATOM   2539  CB  TYR A 332     -17.667 -48.259  24.932  1.00 33.16           C  
ATOM   2540  CG  TYR A 332     -17.392 -48.523  26.399  1.00 35.99           C  
ATOM   2541  CD1 TYR A 332     -16.333 -49.368  26.788  1.00 29.62           C  
ATOM   2542  CD2 TYR A 332     -18.162 -47.873  27.385  1.00 31.98           C  
ATOM   2543  CE1 TYR A 332     -16.013 -49.527  28.151  1.00 35.17           C  
ATOM   2544  CE2 TYR A 332     -17.827 -48.015  28.744  1.00 32.29           C  
ATOM   2545  CZ  TYR A 332     -16.749 -48.831  29.131  1.00 37.68           C  
ATOM   2546  OH  TYR A 332     -16.393 -48.906  30.446  1.00 28.63           O  
ATOM   2547  N   GLY A 333     -19.534 -49.443  21.943  1.00 42.95           N  
ATOM   2548  CA  GLY A 333     -20.313 -49.004  20.785  1.00 50.26           C  
ATOM   2549  C   GLY A 333     -20.193 -49.852  19.516  1.00 49.39           C  
ATOM   2550  O   GLY A 333     -21.037 -49.693  18.635  1.00 58.40           O  
ATOM   2551  N   ALA A 334     -19.183 -50.732  19.390  1.00 40.62           N  
ATOM   2552  CA  ALA A 334     -18.978 -51.552  18.192  1.00 41.00           C  
ATOM   2553  C   ALA A 334     -19.926 -52.776  18.223  1.00 45.88           C  
ATOM   2554  O   ALA A 334     -19.947 -53.473  19.239  1.00 43.69           O  
ATOM   2555  CB  ALA A 334     -17.523 -52.047  18.172  1.00 38.45           C  
ATOM   2556  N   PRO A 335     -20.720 -53.043  17.155  1.00 43.84           N  
ATOM   2557  CA  PRO A 335     -21.648 -54.188  17.044  1.00 44.80           C  
ATOM   2558  C   PRO A 335     -21.031 -55.569  17.331  1.00 42.22           C  
ATOM   2559  O   PRO A 335     -19.970 -55.902  16.801  1.00 42.34           O  
ATOM   2560  CB  PRO A 335     -22.153 -54.154  15.594  1.00 48.59           C  
ATOM   2561  CG  PRO A 335     -22.056 -52.699  15.198  1.00 46.31           C  
ATOM   2562  CD  PRO A 335     -20.877 -52.155  15.999  1.00 43.92           C  
ATOM   2563  N   GLY A 336     -21.730 -56.367  18.153  1.00 45.79           N  
ATOM   2564  CA  GLY A 336     -21.397 -57.751  18.485  1.00 37.76           C  
ATOM   2565  C   GLY A 336     -20.337 -57.938  19.582  1.00 40.54           C  
ATOM   2566  O   GLY A 336     -20.021 -59.080  19.913  1.00 41.24           O  
ATOM   2567  N   PHE A 337     -19.795 -56.844  20.146  1.00 40.27           N  
ATOM   2568  CA  PHE A 337     -18.815 -56.863  21.232  1.00 41.50           C  
ATOM   2569  C   PHE A 337     -19.517 -56.662  22.581  1.00 41.65           C  
ATOM   2570  O   PHE A 337     -20.399 -55.812  22.716  1.00 48.50           O  
ATOM   2571  CB  PHE A 337     -17.822 -55.702  21.039  1.00 38.21           C  
ATOM   2572  CG  PHE A 337     -16.840 -55.930  19.908  1.00 39.65           C  
ATOM   2573  CD1 PHE A 337     -15.623 -56.595  20.153  1.00 32.81           C  
ATOM   2574  CD2 PHE A 337     -17.136 -55.485  18.606  1.00 37.47           C  
ATOM   2575  CE1 PHE A 337     -14.695 -56.785  19.112  1.00 41.75           C  
ATOM   2576  CE2 PHE A 337     -16.213 -55.676  17.565  1.00 35.47           C  
ATOM   2577  CZ  PHE A 337     -14.988 -56.320  17.817  1.00 36.85           C  
ATOM   2578  N   SER A 338     -19.089 -57.443  23.582  1.00 41.73           N  
ATOM   2579  CA  SER A 338     -19.554 -57.413  24.965  1.00 37.82           C  
ATOM   2580  C   SER A 338     -18.462 -57.952  25.898  1.00 35.52           C  
ATOM   2581  O   SER A 338     -17.692 -58.835  25.521  1.00 37.96           O  
ATOM   2582  CB  SER A 338     -20.906 -58.151  25.085  1.00 49.89           C  
ATOM   2583  OG  SER A 338     -21.373 -58.211  26.420  1.00 46.25           O  
ATOM   2584  N   LYS A 339     -18.428 -57.454  27.144  1.00 36.36           N  
ATOM   2585  CA  LYS A 339     -17.554 -57.953  28.208  1.00 39.91           C  
ATOM   2586  C   LYS A 339     -18.045 -59.291  28.817  1.00 38.30           C  
ATOM   2587  O   LYS A 339     -17.346 -59.869  29.648  1.00 38.15           O  
ATOM   2588  CB  LYS A 339     -17.457 -56.878  29.316  1.00 37.89           C  
ATOM   2589  CG  LYS A 339     -18.762 -56.605  30.093  1.00 44.55           C  
ATOM   2590  CD  LYS A 339     -18.549 -55.771  31.362  1.00 40.08           C  
ATOM   2591  CE  LYS A 339     -19.737 -55.870  32.333  1.00 39.25           C  
ATOM   2592  NZ  LYS A 339     -19.794 -57.182  33.002  1.00 43.59           N1+
ATOM   2593  N   ASP A 340     -19.241 -59.767  28.429  1.00 40.64           N  
ATOM   2594  CA  ASP A 340     -19.920 -60.953  28.968  1.00 47.34           C  
ATOM   2595  C   ASP A 340     -20.027 -62.091  27.932  1.00 53.19           C  
ATOM   2596  O   ASP A 340     -20.694 -63.092  28.193  1.00 46.08           O  
ATOM   2597  CB  ASP A 340     -21.308 -60.559  29.538  1.00 43.90           C  
ATOM   2598  CG  ASP A 340     -21.250 -59.453  30.599  1.00 40.59           C  
ATOM   2599  OD1 ASP A 340     -20.501 -59.633  31.585  1.00 48.56           O  
ATOM   2600  OD2 ASP A 340     -21.933 -58.424  30.403  1.00 45.02           O1-
ATOM   2601  N   ASN A 341     -19.330 -61.970  26.790  1.00 45.26           N  
ATOM   2602  CA  ASN A 341     -19.085 -63.033  25.812  1.00 49.58           C  
ATOM   2603  C   ASN A 341     -17.704 -62.878  25.160  1.00 50.42           C  
ATOM   2604  O   ASN A 341     -17.065 -61.834  25.292  1.00 47.49           O  
ATOM   2605  CB  ASN A 341     -20.261 -63.253  24.826  1.00 43.54           C  
ATOM   2606  CG  ASN A 341     -20.657 -62.023  24.000  1.00 47.55           C  
ATOM   2607  OD1 ASN A 341     -19.840 -61.468  23.269  1.00 44.37           O  
ATOM   2608  ND2 ASN A 341     -21.914 -61.590  24.117  1.00 42.68           N  
ATOM   2609  N   ASN A 342     -17.255 -63.924  24.446  1.00 48.50           N  
ATOM   2610  CA  ASN A 342     -15.977 -63.988  23.725  1.00 48.34           C  
ATOM   2611  C   ASN A 342     -15.850 -63.032  22.519  1.00 40.66           C  
ATOM   2612  O   ASN A 342     -14.737 -62.842  22.034  1.00 44.04           O  
ATOM   2613  CB  ASN A 342     -15.657 -65.449  23.311  1.00 48.96           C  
ATOM   2614  CG  ASN A 342     -16.687 -66.174  22.430  1.00 53.11           C  
ATOM   2615  OD1 ASN A 342     -17.770 -65.667  22.142  1.00 58.84           O  
ATOM   2616  ND2 ASN A 342     -16.334 -67.378  21.977  1.00 60.51           N  
ATOM   2617  N   SER A 343     -16.959 -62.426  22.052  1.00 41.90           N  
ATOM   2618  CA  SER A 343     -17.025 -61.288  21.125  1.00 47.37           C  
ATOM   2619  C   SER A 343     -16.631 -61.620  19.675  1.00 49.48           C  
ATOM   2620  O   SER A 343     -16.075 -60.776  18.974  1.00 44.04           O  
ATOM   2621  CB  SER A 343     -16.303 -60.047  21.695  1.00 43.62           C  
ATOM   2622  OG  SER A 343     -17.033 -59.542  22.788  1.00 42.89           O  
ATOM   2623  N   ILE A 344     -16.907 -62.855  19.227  1.00 46.96           N  
ATOM   2624  CA  ILE A 344     -16.632 -63.347  17.875  1.00 43.40           C  
ATOM   2625  C   ILE A 344     -17.601 -62.659  16.896  1.00 45.46           C  
ATOM   2626  O   ILE A 344     -18.798 -62.950  16.899  1.00 54.97           O  
ATOM   2627  CB  ILE A 344     -16.806 -64.895  17.867  1.00 52.83           C  
ATOM   2628  CG1 ILE A 344     -15.862 -65.612  18.862  1.00 46.08           C  
ATOM   2629  CG2 ILE A 344     -16.696 -65.523  16.463  1.00 53.32           C  
ATOM   2630  CD1 ILE A 344     -14.362 -65.480  18.567  1.00 51.47           C  
ATOM   2631  N   ILE A 345     -17.064 -61.735  16.084  1.00 42.02           N  
ATOM   2632  CA  ILE A 345     -17.806 -60.927  15.119  1.00 42.02           C  
ATOM   2633  C   ILE A 345     -17.473 -61.349  13.679  1.00 46.02           C  
ATOM   2634  O   ILE A 345     -16.408 -61.900  13.399  1.00 49.79           O  
ATOM   2635  CB  ILE A 345     -17.508 -59.419  15.337  1.00 44.76           C  
ATOM   2636  CG1 ILE A 345     -16.016 -59.016  15.277  1.00 41.18           C  
ATOM   2637  CG2 ILE A 345     -18.171 -58.893  16.619  1.00 40.80           C  
ATOM   2638  CD1 ILE A 345     -15.815 -57.671  14.565  1.00 39.03           C  
ATOM   2639  N   THR A 346     -18.415 -61.061  12.771  1.00 49.28           N  
ATOM   2640  CA  THR A 346     -18.343 -61.294  11.329  1.00 54.12           C  
ATOM   2641  C   THR A 346     -17.653 -60.115  10.607  1.00 52.11           C  
ATOM   2642  O   THR A 346     -17.288 -59.111  11.224  1.00 47.98           O  
ATOM   2643  CB  THR A 346     -19.798 -61.457  10.799  1.00 47.75           C  
ATOM   2644  OG1 THR A 346     -20.567 -60.275  10.956  1.00 53.02           O  
ATOM   2645  CG2 THR A 346     -20.552 -62.640  11.429  1.00 52.30           C  
ATOM   2646  N   ARG A 347     -17.500 -60.245   9.277  1.00 50.16           N  
ATOM   2647  CA  ARG A 347     -16.978 -59.218   8.371  1.00 49.04           C  
ATOM   2648  C   ARG A 347     -17.874 -57.971   8.304  1.00 50.84           C  
ATOM   2649  O   ARG A 347     -17.359 -56.860   8.194  1.00 43.50           O  
ATOM   2650  CB  ARG A 347     -16.815 -59.831   6.962  1.00 49.69           C  
ATOM   2651  CG  ARG A 347     -16.169 -58.881   5.932  1.00 53.14           C  
ATOM   2652  CD  ARG A 347     -15.823 -59.575   4.609  1.00 56.36           C  
ATOM   2653  NE  ARG A 347     -15.130 -58.654   3.696  1.00 57.26           N  
ATOM   2654  CZ  ARG A 347     -13.815 -58.369   3.707  1.00 62.90           C  
ATOM   2655  NH1 ARG A 347     -13.326 -57.516   2.799  1.00 64.85           N  
ATOM   2656  NH2 ARG A 347     -12.981 -58.910   4.608  1.00 59.78           N1+
ATOM   2657  N   LYS A 348     -19.201 -58.155   8.401  1.00 48.64           N  
ATOM   2658  CA  LYS A 348     -20.192 -57.083   8.392  1.00 47.23           C  
ATOM   2659  C   LYS A 348     -20.108 -56.251   9.684  1.00 44.30           C  
ATOM   2660  O   LYS A 348     -20.128 -55.028   9.612  1.00 47.06           O  
ATOM   2661  CB  LYS A 348     -21.591 -57.715   8.255  1.00 54.46           C  
ATOM   2662  CG  LYS A 348     -22.712 -56.687   7.997  1.00 61.03           C  
ATOM   2663  CD  LYS A 348     -24.125 -57.295   7.996  1.00 66.98           C  
ATOM   2664  CE  LYS A 348     -24.605 -57.796   9.371  1.00 73.67           C  
ATOM   2665  NZ  LYS A 348     -24.687 -56.704  10.358  1.00 74.02           N1+
ATOM   2666  N   GLU A 349     -19.961 -56.904  10.849  1.00 49.98           N  
ATOM   2667  CA  GLU A 349     -19.854 -56.267  12.165  1.00 50.34           C  
ATOM   2668  C   GLU A 349     -18.499 -55.565  12.378  1.00 45.55           C  
ATOM   2669  O   GLU A 349     -18.423 -54.651  13.198  1.00 40.36           O  
ATOM   2670  CB  GLU A 349     -20.021 -57.361  13.232  1.00 46.30           C  
ATOM   2671  CG  GLU A 349     -21.480 -57.825  13.386  1.00 52.61           C  
ATOM   2672  CD  GLU A 349     -21.589 -59.081  14.245  1.00 51.53           C  
ATOM   2673  OE1 GLU A 349     -22.287 -59.010  15.279  1.00 53.43           O  
ATOM   2674  OE2 GLU A 349     -20.979 -60.095  13.840  1.00 56.32           O1-
ATOM   2675  N   PHE A 350     -17.458 -55.941  11.613  1.00 42.33           N  
ATOM   2676  CA  PHE A 350     -16.176 -55.241  11.546  1.00 40.54           C  
ATOM   2677  C   PHE A 350     -16.315 -53.947  10.725  1.00 40.22           C  
ATOM   2678  O   PHE A 350     -15.787 -52.920  11.141  1.00 39.92           O  
ATOM   2679  CB  PHE A 350     -15.139 -56.167  10.877  1.00 45.20           C  
ATOM   2680  CG  PHE A 350     -13.753 -55.571  10.688  1.00 42.85           C  
ATOM   2681  CD1 PHE A 350     -13.420 -54.931   9.477  1.00 38.50           C  
ATOM   2682  CD2 PHE A 350     -12.796 -55.648  11.718  1.00 35.12           C  
ATOM   2683  CE1 PHE A 350     -12.147 -54.358   9.307  1.00 43.18           C  
ATOM   2684  CE2 PHE A 350     -11.517 -55.085  11.541  1.00 36.74           C  
ATOM   2685  CZ  PHE A 350     -11.191 -54.436  10.336  1.00 32.72           C  
ATOM   2686  N   GLN A 351     -17.036 -53.988   9.589  1.00 36.33           N  
ATOM   2687  CA  GLN A 351     -17.278 -52.848   8.698  1.00 38.33           C  
ATOM   2688  C   GLN A 351     -18.224 -51.804   9.321  1.00 43.90           C  
ATOM   2689  O   GLN A 351     -18.037 -50.609   9.092  1.00 39.59           O  
ATOM   2690  CB  GLN A 351     -17.885 -53.367   7.378  1.00 47.07           C  
ATOM   2691  CG  GLN A 351     -16.847 -54.045   6.461  1.00 53.09           C  
ATOM   2692  CD  GLN A 351     -17.498 -54.754   5.270  1.00 55.12           C  
ATOM   2693  OE1 GLN A 351     -18.434 -55.534   5.434  1.00 57.42           O  
ATOM   2694  NE2 GLN A 351     -17.006 -54.488   4.059  1.00 52.50           N  
ATOM   2695  N   GLU A 352     -19.186 -52.241  10.155  1.00 43.46           N  
ATOM   2696  CA  GLU A 352     -20.021 -51.374  10.989  1.00 46.28           C  
ATOM   2697  C   GLU A 352     -19.248 -50.878  12.225  1.00 39.15           C  
ATOM   2698  O   GLU A 352     -19.552 -49.797  12.724  1.00 42.00           O  
ATOM   2699  CB  GLU A 352     -21.273 -52.142  11.467  1.00 50.37           C  
ATOM   2700  CG  GLU A 352     -22.263 -52.580  10.364  1.00 56.29           C  
ATOM   2701  CD  GLU A 352     -22.864 -51.448   9.530  1.00 70.82           C  
ATOM   2702  OE1 GLU A 352     -22.924 -50.301  10.026  1.00 66.89           O  
ATOM   2703  OE2 GLU A 352     -23.244 -51.748   8.377  1.00 72.44           O1-
ATOM   2704  N   GLY A 353     -18.215 -51.613  12.672  1.00 35.76           N  
ATOM   2705  CA  GLY A 353     -17.273 -51.197  13.707  1.00 39.81           C  
ATOM   2706  C   GLY A 353     -16.349 -50.063  13.241  1.00 38.83           C  
ATOM   2707  O   GLY A 353     -16.077 -49.150  14.016  1.00 38.04           O  
ATOM   2708  N   LEU A 354     -15.932 -50.070  11.961  1.00 37.99           N  
ATOM   2709  CA  LEU A 354     -15.168 -48.988  11.335  1.00 40.05           C  
ATOM   2710  C   LEU A 354     -16.014 -47.721  11.121  1.00 38.52           C  
ATOM   2711  O   LEU A 354     -15.448 -46.634  11.088  1.00 37.86           O  
ATOM   2712  CB  LEU A 354     -14.615 -49.431   9.960  1.00 34.19           C  
ATOM   2713  CG  LEU A 354     -13.522 -50.521   9.979  1.00 38.47           C  
ATOM   2714  CD1 LEU A 354     -13.074 -50.833   8.544  1.00 39.96           C  
ATOM   2715  CD2 LEU A 354     -12.305 -50.139  10.833  1.00 35.38           C  
ATOM   2716  N   LYS A 355     -17.349 -47.830  11.018  1.00 40.35           N  
ATOM   2717  CA  LYS A 355     -18.256 -46.682  10.947  1.00 40.90           C  
ATOM   2718  C   LYS A 355     -18.499 -46.029  12.324  1.00 36.85           C  
ATOM   2719  O   LYS A 355     -18.836 -44.846  12.365  1.00 41.02           O  
ATOM   2720  CB  LYS A 355     -19.596 -47.135  10.323  1.00 45.68           C  
ATOM   2721  CG  LYS A 355     -19.589 -46.977   8.793  1.00 47.14           C  
ATOM   2722  CD  LYS A 355     -20.881 -47.450   8.107  1.00 60.07           C  
ATOM   2723  CE  LYS A 355     -20.820 -48.911   7.644  1.00 63.19           C  
ATOM   2724  NZ  LYS A 355     -22.108 -49.346   7.080  1.00 77.06           N1+
ATOM   2725  N   ILE A 356     -18.282 -46.757  13.436  1.00 39.28           N  
ATOM   2726  CA  ILE A 356     -18.347 -46.238  14.808  1.00 41.40           C  
ATOM   2727  C   ILE A 356     -17.043 -45.501  15.174  1.00 37.82           C  
ATOM   2728  O   ILE A 356     -17.115 -44.470  15.839  1.00 40.66           O  
ATOM   2729  CB  ILE A 356     -18.607 -47.419  15.796  1.00 46.44           C  
ATOM   2730  CG1 ILE A 356     -20.016 -48.033  15.614  1.00 49.57           C  
ATOM   2731  CG2 ILE A 356     -18.344 -47.103  17.288  1.00 44.02           C  
ATOM   2732  CD1 ILE A 356     -21.185 -47.173  16.118  1.00 48.67           C  
ATOM   2733  N   PHE A 357     -15.870 -46.014  14.760  1.00 38.53           N  
ATOM   2734  CA  PHE A 357     -14.557 -45.459  15.115  1.00 36.75           C  
ATOM   2735  C   PHE A 357     -13.999 -44.482  14.070  1.00 39.22           C  
ATOM   2736  O   PHE A 357     -13.091 -43.718  14.396  1.00 41.89           O  
ATOM   2737  CB  PHE A 357     -13.556 -46.625  15.272  1.00 35.10           C  
ATOM   2738  CG  PHE A 357     -13.765 -47.404  16.554  1.00 32.17           C  
ATOM   2739  CD1 PHE A 357     -13.609 -46.749  17.792  1.00 35.15           C  
ATOM   2740  CD2 PHE A 357     -14.134 -48.764  16.524  1.00 33.50           C  
ATOM   2741  CE1 PHE A 357     -13.854 -47.436  18.992  1.00 34.23           C  
ATOM   2742  CE2 PHE A 357     -14.404 -49.446  17.724  1.00 37.48           C  
ATOM   2743  CZ  PHE A 357     -14.270 -48.778  18.956  1.00 32.49           C  
ATOM   2744  N   PHE A 358     -14.541 -44.481  12.841  1.00 36.82           N  
ATOM   2745  CA  PHE A 358     -14.142 -43.611  11.733  1.00 41.40           C  
ATOM   2746  C   PHE A 358     -15.403 -43.056  11.032  1.00 46.53           C  
ATOM   2747  O   PHE A 358     -15.609 -43.353   9.852  1.00 44.75           O  
ATOM   2748  CB  PHE A 358     -13.155 -44.349  10.785  1.00 31.26           C  
ATOM   2749  CG  PHE A 358     -11.928 -44.981  11.426  1.00 39.36           C  
ATOM   2750  CD1 PHE A 358     -12.009 -46.284  11.962  1.00 33.11           C  
ATOM   2751  CD2 PHE A 358     -10.702 -44.286  11.480  1.00 31.41           C  
ATOM   2752  CE1 PHE A 358     -10.891 -46.871  12.581  1.00 31.57           C  
ATOM   2753  CE2 PHE A 358      -9.572 -44.890  12.062  1.00 30.68           C  
ATOM   2754  CZ  PHE A 358      -9.668 -46.175  12.631  1.00 30.64           C  
ATOM   2755  N   PRO A 359     -16.269 -42.269  11.721  1.00 53.35           N  
ATOM   2756  CA  PRO A 359     -17.531 -41.765  11.152  1.00 50.32           C  
ATOM   2757  C   PRO A 359     -17.353 -40.587  10.174  1.00 53.49           C  
ATOM   2758  O   PRO A 359     -18.118 -40.483   9.217  1.00 56.74           O  
ATOM   2759  CB  PRO A 359     -18.352 -41.324  12.374  1.00 53.88           C  
ATOM   2760  CG  PRO A 359     -17.308 -40.911  13.398  1.00 45.57           C  
ATOM   2761  CD  PRO A 359     -16.132 -41.845  13.120  1.00 45.89           C  
ATOM   2762  N   GLY A 360     -16.347 -39.723  10.398  1.00 48.09           N  
ATOM   2763  CA  GLY A 360     -16.045 -38.552   9.572  1.00 53.22           C  
ATOM   2764  C   GLY A 360     -15.091 -38.830   8.402  1.00 60.67           C  
ATOM   2765  O   GLY A 360     -14.865 -37.942   7.582  1.00 60.81           O  
ATOM   2766  N   VAL A 361     -14.538 -40.051   8.322  1.00 53.83           N  
ATOM   2767  CA  VAL A 361     -13.638 -40.527   7.272  1.00 50.18           C  
ATOM   2768  C   VAL A 361     -14.476 -41.032   6.081  1.00 46.39           C  
ATOM   2769  O   VAL A 361     -15.591 -41.521   6.262  1.00 46.41           O  
ATOM   2770  CB  VAL A 361     -12.781 -41.675   7.878  1.00 45.19           C  
ATOM   2771  CG1 VAL A 361     -11.886 -42.414   6.866  1.00 41.02           C  
ATOM   2772  CG2 VAL A 361     -11.903 -41.150   9.031  1.00 39.57           C  
ATOM   2773  N   SER A 362     -13.920 -40.918   4.864  1.00 43.67           N  
ATOM   2774  CA  SER A 362     -14.507 -41.369   3.598  1.00 42.27           C  
ATOM   2775  C   SER A 362     -14.703 -42.899   3.511  1.00 43.30           C  
ATOM   2776  O   SER A 362     -14.169 -43.664   4.316  1.00 43.66           O  
ATOM   2777  CB  SER A 362     -13.621 -40.852   2.439  1.00 44.13           C  
ATOM   2778  OG  SER A 362     -12.367 -41.507   2.362  1.00 42.50           O  
ATOM   2779  N   GLU A 363     -15.473 -43.332   2.500  1.00 41.09           N  
ATOM   2780  CA  GLU A 363     -15.753 -44.728   2.151  0.63 41.40           C  
ATOM   2781  C   GLU A 363     -14.472 -45.489   1.766  1.00 41.92           C  
ATOM   2782  O   GLU A 363     -14.257 -46.599   2.248  1.00 44.03           O  
ATOM   2783  CB  GLU A 363     -16.782 -44.819   0.993  0.63 44.16           C  
ATOM   2784  CG  GLU A 363     -18.011 -43.886   1.093  0.63 47.34           C  
ATOM   2785  CD  GLU A 363     -17.743 -42.478   0.555  0.63 50.52           C  
ATOM   2786  OE1 GLU A 363     -17.659 -42.346  -0.685  0.63 53.48           O  
ATOM   2787  OE2 GLU A 363     -17.590 -41.565   1.397  0.63 45.18           O1-
ATOM   2788  N   PHE A 364     -13.600 -44.845   0.968  1.00 37.88           N  
ATOM   2789  CA  PHE A 364     -12.264 -45.313   0.591  1.00 38.60           C  
ATOM   2790  C   PHE A 364     -11.319 -45.403   1.804  1.00 33.14           C  
ATOM   2791  O   PHE A 364     -10.505 -46.323   1.874  1.00 34.19           O  
ATOM   2792  CB  PHE A 364     -11.684 -44.343  -0.465  1.00 37.53           C  
ATOM   2793  CG  PHE A 364     -10.231 -44.594  -0.843  1.00 38.93           C  
ATOM   2794  CD1 PHE A 364      -9.875 -45.753  -1.565  1.00 37.34           C  
ATOM   2795  CD2 PHE A 364      -9.225 -43.695  -0.425  1.00 38.88           C  
ATOM   2796  CE1 PHE A 364      -8.523 -46.017  -1.855  1.00 38.96           C  
ATOM   2797  CE2 PHE A 364      -7.874 -43.959  -0.717  1.00 39.74           C  
ATOM   2798  CZ  PHE A 364      -7.522 -45.122  -1.429  1.00 38.96           C  
ATOM   2799  N   GLY A 365     -11.446 -44.473   2.764  1.00 37.05           N  
ATOM   2800  CA  GLY A 365     -10.659 -44.430   3.989  1.00 36.83           C  
ATOM   2801  C   GLY A 365     -10.982 -45.569   4.966  1.00 41.74           C  
ATOM   2802  O   GLY A 365     -10.094 -45.990   5.697  1.00 36.39           O  
ATOM   2803  N   LYS A 366     -12.213 -46.110   4.944  1.00 34.75           N  
ATOM   2804  CA  LYS A 366     -12.605 -47.292   5.714  1.00 36.01           C  
ATOM   2805  C   LYS A 366     -12.293 -48.600   4.960  1.00 37.59           C  
ATOM   2806  O   LYS A 366     -11.999 -49.606   5.606  1.00 30.38           O  
ATOM   2807  CB  LYS A 366     -14.117 -47.225   6.004  1.00 32.44           C  
ATOM   2808  CG  LYS A 366     -14.450 -46.258   7.156  1.00 42.58           C  
ATOM   2809  CD  LYS A 366     -15.934 -46.283   7.557  1.00 44.46           C  
ATOM   2810  CE  LYS A 366     -16.850 -45.499   6.605  1.00 54.23           C  
ATOM   2811  NZ  LYS A 366     -16.785 -44.054   6.871  1.00 51.76           N1+
ATOM   2812  N   GLU A 367     -12.296 -48.589   3.615  1.00 38.08           N  
ATOM   2813  CA  GLU A 367     -11.930 -49.736   2.776  1.00 38.40           C  
ATOM   2814  C   GLU A 367     -10.409 -49.983   2.779  1.00 31.73           C  
ATOM   2815  O   GLU A 367      -9.985 -51.124   2.602  1.00 38.39           O  
ATOM   2816  CB  GLU A 367     -12.368 -49.467   1.323  1.00 39.20           C  
ATOM   2817  CG  GLU A 367     -13.864 -49.743   1.088  1.00 48.07           C  
ATOM   2818  CD  GLU A 367     -14.272 -49.482  -0.362  1.00 67.11           C  
ATOM   2819  OE1 GLU A 367     -14.036 -48.346  -0.831  1.00 52.67           O  
ATOM   2820  OE2 GLU A 367     -14.812 -50.427  -0.977  1.00 71.44           O1-
ATOM   2821  N   SER A 368      -9.595 -48.940   3.013  1.00 34.30           N  
ATOM   2822  CA  SER A 368      -8.141 -49.029   3.138  1.00 39.36           C  
ATOM   2823  C   SER A 368      -7.718 -49.669   4.477  1.00 37.20           C  
ATOM   2824  O   SER A 368      -6.737 -50.409   4.496  1.00 38.51           O  
ATOM   2825  CB  SER A 368      -7.537 -47.618   2.970  1.00 36.52           C  
ATOM   2826  OG  SER A 368      -7.755 -46.772   4.083  1.00 39.51           O  
ATOM   2827  N   ILE A 369      -8.476 -49.441   5.569  1.00 36.12           N  
ATOM   2828  CA  ILE A 369      -8.265 -50.072   6.879  1.00 35.33           C  
ATOM   2829  C   ILE A 369      -8.655 -51.557   6.789  1.00 34.36           C  
ATOM   2830  O   ILE A 369      -7.903 -52.409   7.256  1.00 33.73           O  
ATOM   2831  CB  ILE A 369      -9.102 -49.357   7.983  1.00 38.09           C  
ATOM   2832  CG1 ILE A 369      -8.754 -47.856   8.108  1.00 33.62           C  
ATOM   2833  CG2 ILE A 369      -8.930 -50.038   9.360  1.00 31.08           C  
ATOM   2834  CD1 ILE A 369      -9.787 -47.046   8.908  1.00 34.31           C  
ATOM   2835  N   LEU A 370      -9.799 -51.855   6.147  1.00 34.48           N  
ATOM   2836  CA  LEU A 370     -10.310 -53.192   5.851  1.00 34.98           C  
ATOM   2837  C   LEU A 370      -9.306 -54.044   5.055  1.00 34.49           C  
ATOM   2838  O   LEU A 370      -9.070 -55.192   5.421  1.00 39.44           O  
ATOM   2839  CB  LEU A 370     -11.668 -53.031   5.128  1.00 42.80           C  
ATOM   2840  CG  LEU A 370     -12.397 -54.315   4.671  1.00 43.98           C  
ATOM   2841  CD1 LEU A 370     -12.900 -55.151   5.854  1.00 48.09           C  
ATOM   2842  CD2 LEU A 370     -13.564 -53.952   3.742  1.00 49.84           C  
ATOM   2843  N   PHE A 371      -8.679 -53.474   4.012  1.00 38.66           N  
ATOM   2844  CA  PHE A 371      -7.690 -54.137   3.162  1.00 40.08           C  
ATOM   2845  C   PHE A 371      -6.402 -54.518   3.921  1.00 38.01           C  
ATOM   2846  O   PHE A 371      -5.916 -55.637   3.758  1.00 41.06           O  
ATOM   2847  CB  PHE A 371      -7.368 -53.212   1.969  1.00 46.69           C  
ATOM   2848  CG  PHE A 371      -6.386 -53.789   0.962  1.00 55.45           C  
ATOM   2849  CD1 PHE A 371      -6.784 -54.840   0.110  1.00 57.36           C  
ATOM   2850  CD2 PHE A 371      -5.065 -53.300   0.898  1.00 55.77           C  
ATOM   2851  CE1 PHE A 371      -5.863 -55.406  -0.792  1.00 62.27           C  
ATOM   2852  CE2 PHE A 371      -4.143 -53.866  -0.004  1.00 60.23           C  
ATOM   2853  CZ  PHE A 371      -4.542 -54.921  -0.848  1.00 54.31           C  
ATOM   2854  N   HIS A 372      -5.867 -53.608   4.755  1.00 35.83           N  
ATOM   2855  CA  HIS A 372      -4.607 -53.793   5.484  1.00 38.38           C  
ATOM   2856  C   HIS A 372      -4.741 -54.639   6.768  1.00 37.67           C  
ATOM   2857  O   HIS A 372      -3.713 -55.039   7.313  1.00 38.76           O  
ATOM   2858  CB  HIS A 372      -4.034 -52.409   5.869  1.00 38.82           C  
ATOM   2859  CG  HIS A 372      -3.350 -51.685   4.734  1.00 51.69           C  
ATOM   2860  ND1 HIS A 372      -4.036 -51.000   3.748  1.00 56.12           N  
ATOM   2861  CD2 HIS A 372      -2.017 -51.555   4.408  1.00 50.34           C  
ATOM   2862  CE1 HIS A 372      -3.131 -50.493   2.908  1.00 59.92           C  
ATOM   2863  NE2 HIS A 372      -1.882 -50.793   3.245  1.00 62.17           N  
ATOM   2864  N   TYR A 373      -5.967 -54.932   7.238  1.00 36.70           N  
ATOM   2865  CA  TYR A 373      -6.238 -55.647   8.492  1.00 41.79           C  
ATOM   2866  C   TYR A 373      -7.088 -56.916   8.325  1.00 44.99           C  
ATOM   2867  O   TYR A 373      -7.357 -57.571   9.332  1.00 52.02           O  
ATOM   2868  CB  TYR A 373      -6.831 -54.685   9.546  1.00 37.85           C  
ATOM   2869  CG  TYR A 373      -5.810 -53.829  10.269  1.00 36.70           C  
ATOM   2870  CD1 TYR A 373      -5.475 -52.544   9.791  1.00 33.06           C  
ATOM   2871  CD2 TYR A 373      -5.209 -54.317  11.449  1.00 32.30           C  
ATOM   2872  CE1 TYR A 373      -4.558 -51.746  10.502  1.00 36.63           C  
ATOM   2873  CE2 TYR A 373      -4.290 -53.521  12.156  1.00 34.34           C  
ATOM   2874  CZ  TYR A 373      -3.971 -52.234  11.686  1.00 36.17           C  
ATOM   2875  OH  TYR A 373      -3.090 -51.461  12.377  1.00 31.18           O  
ATOM   2876  N   THR A 374      -7.480 -57.298   7.093  1.00 43.28           N  
ATOM   2877  CA  THR A 374      -8.287 -58.497   6.812  1.00 55.19           C  
ATOM   2878  C   THR A 374      -7.712 -59.406   5.714  1.00 58.62           C  
ATOM   2879  O   THR A 374      -8.362 -60.386   5.349  1.00 61.56           O  
ATOM   2880  CB  THR A 374      -9.816 -58.220   6.739  1.00 55.20           C  
ATOM   2881  OG1 THR A 374     -10.206 -57.697   5.484  1.00 57.15           O  
ATOM   2882  CG2 THR A 374     -10.370 -57.331   7.867  1.00 54.49           C  
ATOM   2883  N   ASP A 375      -6.480 -59.135   5.246  1.00 68.88           N  
ATOM   2884  CA  ASP A 375      -5.700 -60.028   4.390  1.00 75.56           C  
ATOM   2885  C   ASP A 375      -4.681 -60.759   5.288  1.00 80.89           C  
ATOM   2886  O   ASP A 375      -3.546 -60.314   5.462  1.00 75.25           O  
ATOM   2887  CB  ASP A 375      -5.020 -59.189   3.282  1.00 75.60           C  
ATOM   2888  CG  ASP A 375      -4.416 -60.057   2.173  1.00 89.02           C  
ATOM   2889  OD1 ASP A 375      -5.219 -60.627   1.402  1.00 86.80           O  
ATOM   2890  OD2 ASP A 375      -3.170 -60.135   2.113  1.00 82.51           O1-
ATOM   2891  N   TRP A 376      -5.136 -61.863   5.897  1.00 81.43           N  
ATOM   2892  CA  TRP A 376      -4.419 -62.684   6.878  1.00 82.49           C  
ATOM   2893  C   TRP A 376      -4.059 -64.062   6.303  1.00 87.24           C  
ATOM   2894  O   TRP A 376      -4.505 -64.442   5.220  1.00 79.13           O  
ATOM   2895  CB  TRP A 376      -5.293 -62.848   8.149  1.00 77.11           C  
ATOM   2896  CG  TRP A 376      -6.779 -62.955   7.961  1.00 73.37           C  
ATOM   2897  CD1 TRP A 376      -7.426 -63.812   7.138  1.00 74.52           C  
ATOM   2898  CD2 TRP A 376      -7.811 -62.124   8.565  1.00 68.07           C  
ATOM   2899  NE1 TRP A 376      -8.776 -63.538   7.156  1.00 71.88           N  
ATOM   2900  CE2 TRP A 376      -9.070 -62.489   8.000  1.00 63.04           C  
ATOM   2901  CE3 TRP A 376      -7.807 -61.076   9.516  1.00 57.89           C  
ATOM   2902  CZ2 TRP A 376     -10.258 -61.820   8.329  1.00 61.81           C  
ATOM   2903  CZ3 TRP A 376      -8.994 -60.402   9.859  1.00 57.14           C  
ATOM   2904  CH2 TRP A 376     -10.212 -60.765   9.259  1.00 62.74           C  
ATOM   2905  N   VAL A 377      -3.243 -64.800   7.074  1.00 87.04           N  
ATOM   2906  CA  VAL A 377      -2.771 -66.169   6.856  1.00 85.74           C  
ATOM   2907  C   VAL A 377      -3.872 -67.198   6.528  1.00 85.65           C  
ATOM   2908  O   VAL A 377      -3.728 -67.954   5.568  1.00 81.96           O  
ATOM   2909  CB  VAL A 377      -1.897 -66.615   8.062  1.00 84.22           C  
ATOM   2910  CG1 VAL A 377      -0.473 -66.048   7.965  1.00 77.95           C  
ATOM   2911  CG2 VAL A 377      -2.503 -66.274   9.442  1.00 81.85           C  
ATOM   2912  N   ASP A 378      -4.956 -67.219   7.318  1.00 85.69           N  
ATOM   2913  CA  ASP A 378      -6.070 -68.158   7.199  1.00 88.24           C  
ATOM   2914  C   ASP A 378      -7.349 -67.490   7.715  1.00 84.03           C  
ATOM   2915  O   ASP A 378      -7.323 -66.803   8.736  1.00 85.10           O  
ATOM   2916  CB  ASP A 378      -5.739 -69.511   7.888  1.00 84.30           C  
ATOM   2917  CG  ASP A 378      -5.614 -69.451   9.417  1.00 79.71           C  
ATOM   2918  OD1 ASP A 378      -4.570 -68.960   9.896  1.00 82.44           O  
ATOM   2919  OD2 ASP A 378      -6.574 -69.893  10.084  1.00 81.02           O1-
ATOM   2920  N   ASP A 379      -8.470 -67.740   7.024  1.00 81.17           N  
ATOM   2921  CA  ASP A 379      -9.821 -67.301   7.392  1.00 77.08           C  
ATOM   2922  C   ASP A 379     -10.519 -68.294   8.349  1.00 85.67           C  
ATOM   2923  O   ASP A 379     -11.671 -68.065   8.717  1.00 84.20           O  
ATOM   2924  CB  ASP A 379     -10.687 -67.186   6.111  1.00 76.25           C  
ATOM   2925  CG  ASP A 379     -10.120 -66.206   5.081  1.00  0.00           C  
ATOM   2926  OD1 ASP A 379      -9.442 -66.685   4.146  1.00  0.00           O  
ATOM   2927  OD2 ASP A 379     -10.372 -64.994   5.258  1.00  0.00           O1-
ATOM   2928  N   GLN A 380      -9.840 -69.384   8.755  1.00 83.31           N  
ATOM   2929  CA  GLN A 380     -10.378 -70.461   9.589  1.00 87.31           C  
ATOM   2930  C   GLN A 380     -10.487 -70.062  11.076  1.00 85.01           C  
ATOM   2931  O   GLN A 380     -11.366 -70.579  11.765  1.00 81.13           O  
ATOM   2932  CB  GLN A 380      -9.455 -71.692   9.435  1.00 80.50           C  
ATOM   2933  CG  GLN A 380      -9.974 -72.988  10.093  1.00  0.00           C  
ATOM   2934  CD  GLN A 380      -8.987 -74.153   9.981  1.00  0.00           C  
ATOM   2935  OE1 GLN A 380      -8.165 -74.210   9.068  1.00  0.00           O  
ATOM   2936  NE2 GLN A 380      -9.058 -75.094  10.925  1.00  0.00           N  
ATOM   2937  N   ARG A 381      -9.648 -69.125  11.560  1.00 80.62           N  
ATOM   2938  CA  ARG A 381      -9.728 -68.556  12.910  1.00 71.88           C  
ATOM   2939  C   ARG A 381     -10.991 -67.671  13.016  1.00 68.94           C  
ATOM   2940  O   ARG A 381     -11.109 -66.717  12.246  1.00 66.46           O  
ATOM   2941  CB  ARG A 381      -8.491 -67.671  13.176  1.00 67.96           C  
ATOM   2942  CG  ARG A 381      -7.176 -68.434  13.387  1.00 74.54           C  
ATOM   2943  CD  ARG A 381      -5.994 -67.479  13.620  1.00 79.91           C  
ATOM   2944  NE  ARG A 381      -5.963 -66.981  15.007  1.00 87.22           N  
ATOM   2945  CZ  ARG A 381      -6.070 -65.706  15.429  1.00 87.03           C  
ATOM   2946  NH1 ARG A 381      -6.279 -64.691  14.580  1.00 80.96           N  
ATOM   2947  NH2 ARG A 381      -5.970 -65.441  16.739  1.00 76.66           N1+
ATOM   2948  N   PRO A 382     -11.941 -67.956  13.935  1.00 70.30           N  
ATOM   2949  CA  PRO A 382     -13.199 -67.201  14.036  1.00 67.07           C  
ATOM   2950  C   PRO A 382     -13.034 -65.813  14.684  1.00 57.05           C  
ATOM   2951  O   PRO A 382     -13.777 -64.895  14.338  1.00 52.33           O  
ATOM   2952  CB  PRO A 382     -14.120 -68.105  14.867  1.00 52.18           C  
ATOM   2953  CG  PRO A 382     -13.178 -68.918  15.739  1.00 57.39           C  
ATOM   2954  CD  PRO A 382     -11.914 -69.065  14.892  1.00 64.13           C  
ATOM   2955  N   GLU A 383     -12.046 -65.644  15.581  1.00 54.09           N  
ATOM   2956  CA  GLU A 383     -11.729 -64.388  16.261  1.00 56.66           C  
ATOM   2957  C   GLU A 383     -10.957 -63.383  15.383  1.00 55.17           C  
ATOM   2958  O   GLU A 383     -10.687 -62.291  15.870  1.00 44.84           O  
ATOM   2959  CB  GLU A 383     -10.923 -64.682  17.555  1.00 48.11           C  
ATOM   2960  CG  GLU A 383      -9.518 -65.323  17.401  1.00 63.54           C  
ATOM   2961  CD  GLU A 383      -9.514 -66.844  17.218  1.00 74.57           C  
ATOM   2962  OE1 GLU A 383      -8.464 -67.358  16.778  1.00 79.76           O  
ATOM   2963  OE2 GLU A 383     -10.548 -67.477  17.526  1.00 75.34           O1-
ATOM   2964  N   ASN A 384     -10.626 -63.702  14.117  1.00 50.55           N  
ATOM   2965  CA  ASN A 384      -9.923 -62.841  13.151  1.00 52.45           C  
ATOM   2966  C   ASN A 384     -10.350 -61.361  13.110  1.00 45.46           C  
ATOM   2967  O   ASN A 384      -9.501 -60.479  13.222  1.00 43.12           O  
ATOM   2968  CB  ASN A 384      -9.965 -63.460  11.735  1.00 57.16           C  
ATOM   2969  CG  ASN A 384      -8.830 -64.419  11.374  1.00 65.36           C  
ATOM   2970  OD1 ASN A 384      -7.738 -64.377  11.937  1.00 60.42           O  
ATOM   2971  ND2 ASN A 384      -9.095 -65.287  10.399  1.00 71.11           N  
ATOM   2972  N   TYR A 385     -11.660 -61.099  12.972  1.00 39.50           N  
ATOM   2973  CA  TYR A 385     -12.235 -59.755  12.886  1.00 41.44           C  
ATOM   2974  C   TYR A 385     -12.314 -59.053  14.257  1.00 44.79           C  
ATOM   2975  O   TYR A 385     -12.198 -57.829  14.306  1.00 34.14           O  
ATOM   2976  CB  TYR A 385     -13.656 -59.864  12.295  1.00 42.96           C  
ATOM   2977  CG  TYR A 385     -13.683 -60.188  10.812  1.00 53.27           C  
ATOM   2978  CD1 TYR A 385     -13.443 -59.171   9.864  1.00 51.35           C  
ATOM   2979  CD2 TYR A 385     -13.915 -61.508  10.373  1.00 53.88           C  
ATOM   2980  CE1 TYR A 385     -13.412 -59.473   8.489  1.00 51.88           C  
ATOM   2981  CE2 TYR A 385     -13.878 -61.812   8.998  1.00 53.54           C  
ATOM   2982  CZ  TYR A 385     -13.613 -60.797   8.057  1.00 55.93           C  
ATOM   2983  OH  TYR A 385     -13.531 -61.097   6.728  1.00 58.08           O  
ATOM   2984  N   ARG A 386     -12.460 -59.807  15.363  1.00 37.64           N  
ATOM   2985  CA  ARG A 386     -12.457 -59.299  16.741  1.00 44.19           C  
ATOM   2986  C   ARG A 386     -11.065 -58.772  17.132  1.00 35.05           C  
ATOM   2987  O   ARG A 386     -10.955 -57.675  17.681  1.00 33.08           O  
ATOM   2988  CB  ARG A 386     -12.873 -60.444  17.694  1.00 36.83           C  
ATOM   2989  CG  ARG A 386     -12.900 -60.087  19.197  1.00 43.21           C  
ATOM   2990  CD  ARG A 386     -12.842 -61.327  20.091  1.00 35.89           C  
ATOM   2991  NE  ARG A 386     -11.469 -61.843  20.213  1.00 39.56           N  
ATOM   2992  CZ  ARG A 386     -11.125 -63.049  20.695  1.00 44.82           C  
ATOM   2993  NH1 ARG A 386     -12.054 -63.919  21.119  1.00 44.92           N  
ATOM   2994  NH2 ARG A 386      -9.831 -63.388  20.758  1.00 41.35           N1+
ATOM   2995  N   GLU A 387     -10.020 -59.558  16.822  1.00 36.41           N  
ATOM   2996  CA  GLU A 387      -8.607 -59.278  17.073  1.00 41.16           C  
ATOM   2997  C   GLU A 387      -8.143 -58.071  16.241  1.00 34.69           C  
ATOM   2998  O   GLU A 387      -7.477 -57.184  16.770  1.00 32.06           O  
ATOM   2999  CB  GLU A 387      -7.773 -60.521  16.675  1.00 37.03           C  
ATOM   3000  CG  GLU A 387      -8.140 -61.831  17.411  1.00 50.22           C  
ATOM   3001  CD  GLU A 387      -7.187 -62.217  18.534  1.00 68.67           C  
ATOM   3002  OE1 GLU A 387      -6.143 -62.821  18.201  1.00 79.16           O  
ATOM   3003  OE2 GLU A 387      -7.548 -61.952  19.702  1.00 76.12           O1-
ATOM   3004  N   ALA A 388      -8.547 -58.026  14.957  1.00 33.31           N  
ATOM   3005  CA  ALA A 388      -8.188 -56.995  13.990  1.00 35.32           C  
ATOM   3006  C   ALA A 388      -8.777 -55.617  14.317  1.00 32.72           C  
ATOM   3007  O   ALA A 388      -8.083 -54.629  14.099  1.00 28.79           O  
ATOM   3008  CB  ALA A 388      -8.664 -57.428  12.596  1.00 30.28           C  
ATOM   3009  N   LEU A 389     -10.010 -55.526  14.856  1.00 29.85           N  
ATOM   3010  CA  LEU A 389     -10.628 -54.242  15.217  1.00 34.95           C  
ATOM   3011  C   LEU A 389     -10.006 -53.664  16.506  1.00 32.56           C  
ATOM   3012  O   LEU A 389      -9.947 -52.445  16.652  1.00 30.63           O  
ATOM   3013  CB  LEU A 389     -12.157 -54.409  15.393  1.00 30.95           C  
ATOM   3014  CG  LEU A 389     -12.962 -53.082  15.347  1.00 33.44           C  
ATOM   3015  CD1 LEU A 389     -12.967 -52.431  13.950  1.00 33.04           C  
ATOM   3016  CD2 LEU A 389     -14.404 -53.292  15.821  1.00 34.77           C  
ATOM   3017  N   GLY A 390      -9.475 -54.524  17.395  1.00 29.23           N  
ATOM   3018  CA  GLY A 390      -8.709 -54.131  18.576  1.00 35.23           C  
ATOM   3019  C   GLY A 390      -7.296 -53.630  18.248  1.00 29.55           C  
ATOM   3020  O   GLY A 390      -6.778 -52.787  18.978  1.00 29.21           O  
ATOM   3021  N   ASP A 391      -6.699 -54.101  17.139  1.00 32.10           N  
ATOM   3022  CA  ASP A 391      -5.418 -53.619  16.616  1.00 35.27           C  
ATOM   3023  C   ASP A 391      -5.599 -52.365  15.744  1.00 34.73           C  
ATOM   3024  O   ASP A 391      -4.715 -51.518  15.751  1.00 31.63           O  
ATOM   3025  CB  ASP A 391      -4.737 -54.705  15.749  1.00 32.35           C  
ATOM   3026  CG  ASP A 391      -4.351 -55.976  16.512  1.00 44.67           C  
ATOM   3027  OD1 ASP A 391      -3.882 -55.841  17.664  1.00 42.89           O  
ATOM   3028  OD2 ASP A 391      -4.495 -57.062  15.909  1.00 42.40           O1-
ATOM   3029  N   VAL A 392      -6.732 -52.199  15.036  1.00 31.74           N  
ATOM   3030  CA  VAL A 392      -7.078 -50.988  14.277  1.00 30.06           C  
ATOM   3031  C   VAL A 392      -7.186 -49.762  15.203  1.00 33.43           C  
ATOM   3032  O   VAL A 392      -6.570 -48.734  14.929  1.00 29.09           O  
ATOM   3033  CB  VAL A 392      -8.382 -51.233  13.461  1.00 29.56           C  
ATOM   3034  CG1 VAL A 392      -9.165 -49.966  13.067  1.00 26.50           C  
ATOM   3035  CG2 VAL A 392      -8.087 -52.041  12.189  1.00 29.41           C  
ATOM   3036  N   VAL A 393      -7.945 -49.896  16.303  1.00 28.61           N  
ATOM   3037  CA  VAL A 393      -8.159 -48.854  17.306  1.00 31.79           C  
ATOM   3038  C   VAL A 393      -6.925 -48.709  18.224  1.00 26.22           C  
ATOM   3039  O   VAL A 393      -6.681 -47.618  18.734  1.00 28.48           O  
ATOM   3040  CB  VAL A 393      -9.435 -49.213  18.121  1.00 27.85           C  
ATOM   3041  CG1 VAL A 393      -9.737 -48.235  19.273  1.00 29.79           C  
ATOM   3042  CG2 VAL A 393     -10.678 -49.274  17.212  1.00 26.61           C  
ATOM   3043  N   GLY A 394      -6.126 -49.774  18.407  1.00 26.60           N  
ATOM   3044  CA  GLY A 394      -4.928 -49.768  19.241  1.00 28.45           C  
ATOM   3045  C   GLY A 394      -3.734 -49.083  18.569  1.00 30.86           C  
ATOM   3046  O   GLY A 394      -3.051 -48.285  19.209  1.00 28.33           O  
ATOM   3047  N   ASP A 395      -3.503 -49.375  17.280  1.00 28.79           N  
ATOM   3048  CA  ASP A 395      -2.382 -48.854  16.495  1.00 30.54           C  
ATOM   3049  C   ASP A 395      -2.627 -47.418  16.013  1.00 28.10           C  
ATOM   3050  O   ASP A 395      -1.688 -46.627  16.040  1.00 27.00           O  
ATOM   3051  CB  ASP A 395      -2.098 -49.766  15.275  1.00 31.21           C  
ATOM   3052  CG  ASP A 395      -1.658 -51.199  15.612  1.00 33.42           C  
ATOM   3053  OD1 ASP A 395      -1.328 -51.461  16.788  1.00 34.11           O  
ATOM   3054  OD2 ASP A 395      -1.651 -52.027  14.676  1.00 33.48           O1-
ATOM   3055  N   TYR A 396      -3.865 -47.056  15.629  1.00 28.81           N  
ATOM   3056  CA  TYR A 396      -4.217 -45.707  15.170  1.00 25.87           C  
ATOM   3057  C   TYR A 396      -4.127 -44.664  16.296  1.00 28.96           C  
ATOM   3058  O   TYR A 396      -3.590 -43.579  16.075  1.00 25.97           O  
ATOM   3059  CB  TYR A 396      -5.658 -45.715  14.609  1.00 26.51           C  
ATOM   3060  CG  TYR A 396      -6.217 -44.371  14.151  1.00 27.14           C  
ATOM   3061  CD1 TYR A 396      -5.483 -43.548  13.270  1.00 31.13           C  
ATOM   3062  CD2 TYR A 396      -7.473 -43.933  14.621  1.00 30.85           C  
ATOM   3063  CE1 TYR A 396      -6.004 -42.306  12.857  1.00 35.15           C  
ATOM   3064  CE2 TYR A 396      -7.993 -42.690  14.212  1.00 30.00           C  
ATOM   3065  CZ  TYR A 396      -7.262 -41.879  13.323  1.00 31.90           C  
ATOM   3066  OH  TYR A 396      -7.771 -40.678  12.921  1.00 36.71           O  
ATOM   3067  N   ASN A 397      -4.679 -44.983  17.477  1.00 26.17           N  
ATOM   3068  CA  ASN A 397      -4.888 -44.016  18.552  1.00 27.07           C  
ATOM   3069  C   ASN A 397      -3.769 -44.017  19.604  1.00 25.01           C  
ATOM   3070  O   ASN A 397      -3.688 -43.047  20.355  1.00 26.32           O  
ATOM   3071  CB  ASN A 397      -6.224 -44.322  19.268  1.00 24.87           C  
ATOM   3072  CG  ASN A 397      -7.447 -44.113  18.368  1.00 30.01           C  
ATOM   3073  OD1 ASN A 397      -7.793 -42.983  18.033  1.00 27.86           O  
ATOM   3074  ND2 ASN A 397      -8.111 -45.198  17.972  1.00 25.86           N  
ATOM   3075  N   PHE A 398      -2.919 -45.059  19.684  1.00 22.63           N  
ATOM   3076  CA  PHE A 398      -1.978 -45.246  20.796  1.00 26.62           C  
ATOM   3077  C   PHE A 398      -0.574 -45.652  20.342  1.00 26.89           C  
ATOM   3078  O   PHE A 398       0.355 -44.863  20.506  1.00 24.22           O  
ATOM   3079  CB  PHE A 398      -2.574 -46.159  21.893  1.00 23.15           C  
ATOM   3080  CG  PHE A 398      -3.909 -45.688  22.443  1.00 27.46           C  
ATOM   3081  CD1 PHE A 398      -3.973 -44.532  23.246  1.00 26.58           C  
ATOM   3082  CD2 PHE A 398      -5.097 -46.369  22.104  1.00 24.83           C  
ATOM   3083  CE1 PHE A 398      -5.213 -44.064  23.719  1.00 27.40           C  
ATOM   3084  CE2 PHE A 398      -6.337 -45.902  22.575  1.00 27.72           C  
ATOM   3085  CZ  PHE A 398      -6.394 -44.749  23.380  1.00 24.86           C  
ATOM   3086  N   ILE A 399      -0.407 -46.880  19.815  1.00 24.22           N  
ATOM   3087  CA  ILE A 399       0.896 -47.508  19.555  1.00 27.46           C  
ATOM   3088  C   ILE A 399       1.730 -46.751  18.504  1.00 27.66           C  
ATOM   3089  O   ILE A 399       2.877 -46.413  18.796  1.00 29.29           O  
ATOM   3090  CB  ILE A 399       0.743 -49.031  19.254  1.00 26.40           C  
ATOM   3091  CG1 ILE A 399       0.009 -49.750  20.419  1.00 25.82           C  
ATOM   3092  CG2 ILE A 399       2.101 -49.696  18.922  1.00 26.43           C  
ATOM   3093  CD1 ILE A 399      -0.306 -51.237  20.206  1.00 30.47           C  
ATOM   3094  N   CYS A 400       1.175 -46.458  17.316  1.00 26.79           N  
ATOM   3095  CA  CYS A 400       1.898 -45.757  16.249  1.00 28.98           C  
ATOM   3096  C   CYS A 400       2.143 -44.261  16.533  1.00 28.08           C  
ATOM   3097  O   CYS A 400       3.273 -43.838  16.297  1.00 27.33           O  
ATOM   3098  CB  CYS A 400       1.223 -45.970  14.886  1.00 26.43           C  
ATOM   3099  SG  CYS A 400       1.109 -47.718  14.430  1.00 35.84           S  
ATOM   3100  N   PRO A 401       1.191 -43.459  17.079  1.00 30.07           N  
ATOM   3101  CA  PRO A 401       1.473 -42.127  17.649  1.00 30.67           C  
ATOM   3102  C   PRO A 401       2.618 -42.080  18.678  1.00 26.19           C  
ATOM   3103  O   PRO A 401       3.470 -41.198  18.590  1.00 26.77           O  
ATOM   3104  CB  PRO A 401       0.166 -41.687  18.318  1.00 29.14           C  
ATOM   3105  CG  PRO A 401      -0.913 -42.411  17.543  1.00 30.66           C  
ATOM   3106  CD  PRO A 401      -0.255 -43.708  17.074  1.00 27.98           C  
ATOM   3107  N   ALA A 402       2.663 -43.040  19.620  1.00 23.94           N  
ATOM   3108  CA  ALA A 402       3.685 -43.130  20.662  1.00 25.36           C  
ATOM   3109  C   ALA A 402       5.070 -43.467  20.089  1.00 24.25           C  
ATOM   3110  O   ALA A 402       6.055 -42.873  20.521  1.00 25.44           O  
ATOM   3111  CB  ALA A 402       3.279 -44.205  21.681  1.00 20.50           C  
ATOM   3112  N   LEU A 403       5.146 -44.363  19.090  1.00 26.32           N  
ATOM   3113  CA  LEU A 403       6.376 -44.722  18.380  1.00 28.48           C  
ATOM   3114  C   LEU A 403       6.896 -43.567  17.513  1.00 29.60           C  
ATOM   3115  O   LEU A 403       8.100 -43.323  17.500  1.00 26.04           O  
ATOM   3116  CB  LEU A 403       6.106 -45.932  17.460  1.00 27.29           C  
ATOM   3117  CG  LEU A 403       6.009 -47.282  18.192  1.00 28.86           C  
ATOM   3118  CD1 LEU A 403       5.285 -48.301  17.305  1.00 28.11           C  
ATOM   3119  CD2 LEU A 403       7.396 -47.806  18.605  1.00 28.93           C  
ATOM   3120  N   GLU A 404       5.998 -42.848  16.820  1.00 26.76           N  
ATOM   3121  CA  GLU A 404       6.321 -41.722  15.945  0.55 30.23           C  
ATOM   3122  C   GLU A 404       6.754 -40.474  16.737  1.00 29.56           C  
ATOM   3123  O   GLU A 404       7.585 -39.712  16.246  1.00 28.84           O  
ATOM   3124  CB  GLU A 404       5.090 -41.422  15.058  0.55 30.35           C  
ATOM   3125  CG  GLU A 404       5.314 -40.411  13.909  0.55 34.73           C  
ATOM   3126  CD  GLU A 404       6.301 -40.874  12.828  0.55 39.22           C  
ATOM   3127  OE1 GLU A 404       6.588 -42.092  12.761  0.55 37.50           O  
ATOM   3128  OE2 GLU A 404       6.745 -39.989  12.066  0.55 46.30           O1-
ATOM   3129  N   PHE A 405       6.274 -40.314  17.986  1.00 28.40           N  
ATOM   3130  CA  PHE A 405       6.766 -39.326  18.947  1.00 28.66           C  
ATOM   3131  C   PHE A 405       8.213 -39.641  19.360  1.00 27.43           C  
ATOM   3132  O   PHE A 405       9.037 -38.730  19.412  1.00 27.24           O  
ATOM   3133  CB  PHE A 405       5.858 -39.309  20.202  1.00 24.91           C  
ATOM   3134  CG  PHE A 405       6.302 -38.344  21.293  1.00 32.24           C  
ATOM   3135  CD1 PHE A 405       7.110 -38.806  22.355  1.00 28.78           C  
ATOM   3136  CD2 PHE A 405       5.956 -36.978  21.226  1.00 28.39           C  
ATOM   3137  CE1 PHE A 405       7.596 -37.906  23.322  1.00 30.78           C  
ATOM   3138  CE2 PHE A 405       6.437 -36.081  22.201  1.00 27.34           C  
ATOM   3139  CZ  PHE A 405       7.261 -36.542  23.243  1.00 28.31           C  
ATOM   3140  N   THR A 406       8.515 -40.920  19.644  1.00 24.29           N  
ATOM   3141  CA  THR A 406       9.805 -41.380  20.166  1.00 26.42           C  
ATOM   3142  C   THR A 406      10.900 -41.298  19.083  1.00 22.52           C  
ATOM   3143  O   THR A 406      12.038 -40.974  19.414  1.00 29.92           O  
ATOM   3144  CB  THR A 406       9.671 -42.840  20.670  1.00 24.72           C  
ATOM   3145  OG1 THR A 406       8.597 -42.937  21.578  1.00 27.52           O  
ATOM   3146  CG2 THR A 406      10.879 -43.324  21.483  1.00 25.97           C  
ATOM   3147  N   LYS A 407      10.550 -41.523  17.801  1.00 29.92           N  
ATOM   3148  CA  LYS A 407      11.424 -41.354  16.636  1.00 34.12           C  
ATOM   3149  C   LYS A 407      11.807 -39.880  16.454  1.00 31.95           C  
ATOM   3150  O   LYS A 407      12.989 -39.550  16.502  1.00 30.00           O  
ATOM   3151  CB  LYS A 407      10.702 -41.826  15.356  1.00 35.33           C  
ATOM   3152  CG  LYS A 407      10.548 -43.345  15.210  1.00 43.29           C  
ATOM   3153  CD  LYS A 407       9.659 -43.679  14.003  1.00 54.71           C  
ATOM   3154  CE  LYS A 407       9.122 -45.111  14.014  1.00 56.49           C  
ATOM   3155  NZ  LYS A 407       8.234 -45.338  12.862  1.00 58.26           N1+
ATOM   3156  N   LYS A 408      10.798 -39.007  16.285  1.00 32.13           N  
ATOM   3157  CA  LYS A 408      10.938 -37.583  15.978  1.00 35.54           C  
ATOM   3158  C   LYS A 408      11.572 -36.764  17.112  1.00 30.76           C  
ATOM   3159  O   LYS A 408      12.123 -35.699  16.843  1.00 31.72           O  
ATOM   3160  CB  LYS A 408       9.544 -37.003  15.664  1.00 28.09           C  
ATOM   3161  CG  LYS A 408       8.910 -37.531  14.365  1.00 34.79           C  
ATOM   3162  CD  LYS A 408       9.497 -36.888  13.102  1.00 49.77           C  
ATOM   3163  CE  LYS A 408       8.883 -37.465  11.822  1.00 55.51           C  
ATOM   3164  NZ  LYS A 408       9.429 -36.799  10.630  1.00 63.81           N1+
ATOM   3165  N   PHE A 409      11.520 -37.262  18.359  1.00 28.66           N  
ATOM   3166  CA  PHE A 409      12.159 -36.654  19.519  1.00 28.12           C  
ATOM   3167  C   PHE A 409      13.632 -37.109  19.625  1.00 31.82           C  
ATOM   3168  O   PHE A 409      14.497 -36.274  19.888  1.00 29.08           O  
ATOM   3169  CB  PHE A 409      11.370 -37.077  20.778  1.00 30.60           C  
ATOM   3170  CG  PHE A 409      11.771 -36.369  22.059  1.00 30.00           C  
ATOM   3171  CD1 PHE A 409      12.916 -36.790  22.760  1.00 26.65           C  
ATOM   3172  CD2 PHE A 409      11.001 -35.296  22.560  1.00 28.09           C  
ATOM   3173  CE1 PHE A 409      13.308 -36.128  23.932  1.00 26.06           C  
ATOM   3174  CE2 PHE A 409      11.388 -34.643  23.747  1.00 28.22           C  
ATOM   3175  CZ  PHE A 409      12.549 -35.053  24.431  1.00 28.09           C  
ATOM   3176  N   SER A 410      13.926 -38.409  19.410  1.00 32.73           N  
ATOM   3177  CA  SER A 410      15.278 -38.989  19.486  1.00 33.35           C  
ATOM   3178  C   SER A 410      16.195 -38.587  18.310  1.00 36.55           C  
ATOM   3179  O   SER A 410      17.412 -38.737  18.418  1.00 31.37           O  
ATOM   3180  CB  SER A 410      15.183 -40.531  19.591  1.00 32.04           C  
ATOM   3181  OG  SER A 410      14.845 -41.171  18.371  1.00 39.47           O  
ATOM   3182  N   GLU A 411      15.627 -38.032  17.223  1.00 38.63           N  
ATOM   3183  CA  GLU A 411      16.328 -37.483  16.056  1.00 42.01           C  
ATOM   3184  C   GLU A 411      17.052 -36.153  16.364  1.00 39.41           C  
ATOM   3185  O   GLU A 411      17.829 -35.689  15.531  1.00 38.25           O  
ATOM   3186  CB  GLU A 411      15.288 -37.257  14.933  1.00 33.61           C  
ATOM   3187  CG  GLU A 411      14.990 -38.552  14.149  1.00 45.94           C  
ATOM   3188  CD  GLU A 411      13.698 -38.515  13.328  1.00 50.57           C  
ATOM   3189  OE1 GLU A 411      13.298 -37.408  12.906  1.00 53.39           O  
ATOM   3190  OE2 GLU A 411      13.127 -39.612  13.132  1.00 56.22           O1-
ATOM   3191  N   TRP A 412      16.846 -35.574  17.561  1.00 37.51           N  
ATOM   3192  CA  TRP A 412      17.514 -34.373  18.070  1.00 33.50           C  
ATOM   3193  C   TRP A 412      18.495 -34.703  19.214  1.00 34.59           C  
ATOM   3194  O   TRP A 412      18.870 -33.818  19.984  1.00 38.48           O  
ATOM   3195  CB  TRP A 412      16.451 -33.326  18.454  1.00 33.37           C  
ATOM   3196  CG  TRP A 412      15.641 -32.845  17.285  1.00 35.48           C  
ATOM   3197  CD1 TRP A 412      14.461 -33.364  16.882  1.00 33.21           C  
ATOM   3198  CD2 TRP A 412      15.960 -31.794  16.322  1.00 33.56           C  
ATOM   3199  NE1 TRP A 412      14.038 -32.733  15.731  1.00 35.48           N  
ATOM   3200  CE2 TRP A 412      14.935 -31.766  15.327  1.00 35.00           C  
ATOM   3201  CE3 TRP A 412      17.019 -30.866  16.179  1.00 43.61           C  
ATOM   3202  CZ2 TRP A 412      14.969 -30.877  14.238  1.00 40.52           C  
ATOM   3203  CZ3 TRP A 412      17.053 -29.957  15.102  1.00 36.96           C  
ATOM   3204  CH2 TRP A 412      16.032 -29.963  14.131  1.00 40.15           C  
ATOM   3205  N   GLY A 413      18.961 -35.963  19.274  1.00 37.01           N  
ATOM   3206  CA  GLY A 413      20.150 -36.405  20.000  1.00 37.00           C  
ATOM   3207  C   GLY A 413      19.938 -36.921  21.428  1.00 39.84           C  
ATOM   3208  O   GLY A 413      20.902 -37.396  22.029  1.00 39.86           O  
ATOM   3209  N   ASN A 414      18.717 -36.844  21.980  1.00 40.31           N  
ATOM   3210  CA  ASN A 414      18.409 -37.271  23.349  1.00 37.37           C  
ATOM   3211  C   ASN A 414      18.092 -38.773  23.418  1.00 30.75           C  
ATOM   3212  O   ASN A 414      17.573 -39.356  22.465  1.00 32.74           O  
ATOM   3213  CB  ASN A 414      17.178 -36.501  23.868  1.00 37.71           C  
ATOM   3214  CG  ASN A 414      17.469 -35.012  24.066  1.00 39.04           C  
ATOM   3215  OD1 ASN A 414      16.996 -34.176  23.301  1.00 32.93           O  
ATOM   3216  ND2 ASN A 414      18.233 -34.677  25.108  1.00 32.06           N  
ATOM   3217  N   ASN A 415      18.402 -39.383  24.576  1.00 32.65           N  
ATOM   3218  CA  ASN A 415      18.195 -40.803  24.866  1.00 30.98           C  
ATOM   3219  C   ASN A 415      16.718 -41.052  25.203  1.00 33.02           C  
ATOM   3220  O   ASN A 415      16.244 -40.707  26.286  1.00 29.90           O  
ATOM   3221  CB  ASN A 415      19.046 -41.223  26.094  1.00 31.36           C  
ATOM   3222  CG  ASN A 415      20.570 -41.167  25.924  1.00 37.37           C  
ATOM   3223  OD1 ASN A 415      21.289 -41.166  26.919  1.00 34.45           O  
ATOM   3224  ND2 ASN A 415      21.082 -41.150  24.690  1.00 31.89           N  
ATOM   3225  N   ALA A 416      16.008 -41.677  24.255  1.00 29.74           N  
ATOM   3226  CA  ALA A 416      14.651 -42.176  24.419  1.00 26.81           C  
ATOM   3227  C   ALA A 416      14.700 -43.669  24.778  1.00 31.85           C  
ATOM   3228  O   ALA A 416      15.661 -44.355  24.438  1.00 30.54           O  
ATOM   3229  CB  ALA A 416      13.930 -42.015  23.078  1.00 24.63           C  
ATOM   3230  N   PHE A 417      13.668 -44.166  25.473  1.00 24.89           N  
ATOM   3231  CA  PHE A 417      13.564 -45.537  25.973  1.00 24.41           C  
ATOM   3232  C   PHE A 417      12.120 -46.013  25.797  1.00 28.40           C  
ATOM   3233  O   PHE A 417      11.256 -45.602  26.569  1.00 29.02           O  
ATOM   3234  CB  PHE A 417      14.021 -45.592  27.448  1.00 25.77           C  
ATOM   3235  CG  PHE A 417      15.487 -45.292  27.707  1.00 29.17           C  
ATOM   3236  CD1 PHE A 417      16.457 -46.304  27.552  1.00 28.18           C  
ATOM   3237  CD2 PHE A 417      15.880 -44.005  28.134  1.00 25.46           C  
ATOM   3238  CE1 PHE A 417      17.810 -46.034  27.833  1.00 28.16           C  
ATOM   3239  CE2 PHE A 417      17.233 -43.735  28.413  1.00 28.64           C  
ATOM   3240  CZ  PHE A 417      18.197 -44.751  28.270  1.00 23.77           C  
ATOM   3241  N   PHE A 418      11.848 -46.866  24.794  1.00 25.24           N  
ATOM   3242  CA  PHE A 418      10.501 -47.364  24.504  1.00 27.87           C  
ATOM   3243  C   PHE A 418      10.271 -48.730  25.177  1.00 30.54           C  
ATOM   3244  O   PHE A 418      11.186 -49.555  25.208  1.00 28.34           O  
ATOM   3245  CB  PHE A 418      10.329 -47.512  22.980  1.00 23.92           C  
ATOM   3246  CG  PHE A 418       8.872 -47.494  22.547  1.00 24.00           C  
ATOM   3247  CD1 PHE A 418       8.136 -48.689  22.407  1.00 22.95           C  
ATOM   3248  CD2 PHE A 418       8.227 -46.258  22.344  1.00 22.06           C  
ATOM   3249  CE1 PHE A 418       6.764 -48.640  22.095  1.00 24.60           C  
ATOM   3250  CE2 PHE A 418       6.860 -46.211  22.014  1.00 23.68           C  
ATOM   3251  CZ  PHE A 418       6.124 -47.403  21.895  1.00 22.10           C  
ATOM   3252  N   TYR A 419       9.042 -48.981  25.668  1.00 24.72           N  
ATOM   3253  CA  TYR A 419       8.594 -50.272  26.202  1.00 24.80           C  
ATOM   3254  C   TYR A 419       7.329 -50.783  25.508  1.00 29.62           C  
ATOM   3255  O   TYR A 419       6.564 -50.018  24.921  1.00 27.31           O  
ATOM   3256  CB  TYR A 419       8.453 -50.274  27.746  1.00 26.10           C  
ATOM   3257  CG  TYR A 419       7.262 -49.530  28.338  1.00 25.44           C  
ATOM   3258  CD1 TYR A 419       5.996 -50.150  28.419  1.00 26.13           C  
ATOM   3259  CD2 TYR A 419       7.414 -48.213  28.812  1.00 25.16           C  
ATOM   3260  CE1 TYR A 419       4.888 -49.449  28.929  1.00 25.50           C  
ATOM   3261  CE2 TYR A 419       6.307 -47.507  29.324  1.00 27.31           C  
ATOM   3262  CZ  TYR A 419       5.042 -48.125  29.378  1.00 30.92           C  
ATOM   3263  OH  TYR A 419       3.966 -47.442  29.862  1.00 24.15           O  
ATOM   3264  N   TYR A 420       7.097 -52.092  25.656  1.00 29.46           N  
ATOM   3265  CA  TYR A 420       5.910 -52.801  25.208  1.00 28.28           C  
ATOM   3266  C   TYR A 420       5.457 -53.722  26.343  1.00 32.77           C  
ATOM   3267  O   TYR A 420       5.996 -54.815  26.510  1.00 28.63           O  
ATOM   3268  CB  TYR A 420       6.232 -53.507  23.881  1.00 27.01           C  
ATOM   3269  CG  TYR A 420       5.063 -54.195  23.208  1.00 29.95           C  
ATOM   3270  CD1 TYR A 420       4.033 -53.425  22.632  1.00 27.73           C  
ATOM   3271  CD2 TYR A 420       5.014 -55.602  23.131  1.00 32.12           C  
ATOM   3272  CE1 TYR A 420       2.979 -54.055  21.945  1.00 28.81           C  
ATOM   3273  CE2 TYR A 420       3.956 -56.234  22.452  1.00 38.27           C  
ATOM   3274  CZ  TYR A 420       2.948 -55.460  21.845  1.00 31.84           C  
ATOM   3275  OH  TYR A 420       1.942 -56.075  21.161  1.00 33.94           O  
ATOM   3276  N   PHE A 421       4.479 -53.265  27.139  1.00 29.41           N  
ATOM   3277  CA  PHE A 421       3.904 -54.008  28.257  1.00 30.65           C  
ATOM   3278  C   PHE A 421       2.920 -55.040  27.696  1.00 29.51           C  
ATOM   3279  O   PHE A 421       2.039 -54.697  26.909  1.00 26.96           O  
ATOM   3280  CB  PHE A 421       3.186 -53.018  29.196  1.00 26.31           C  
ATOM   3281  CG  PHE A 421       2.641 -53.628  30.477  1.00 29.51           C  
ATOM   3282  CD1 PHE A 421       3.510 -53.914  31.552  1.00 28.94           C  
ATOM   3283  CD2 PHE A 421       1.263 -53.902  30.602  1.00 26.99           C  
ATOM   3284  CE1 PHE A 421       3.005 -54.476  32.741  1.00 35.19           C  
ATOM   3285  CE2 PHE A 421       0.758 -54.452  31.796  1.00 30.59           C  
ATOM   3286  CZ  PHE A 421       1.629 -54.747  32.862  1.00 31.95           C  
ATOM   3287  N   GLU A 422       3.115 -56.308  28.076  1.00 28.59           N  
ATOM   3288  CA  GLU A 422       2.479 -57.467  27.456  1.00 36.51           C  
ATOM   3289  C   GLU A 422       2.037 -58.542  28.463  1.00 34.49           C  
ATOM   3290  O   GLU A 422       1.679 -59.644  28.046  1.00 41.57           O  
ATOM   3291  CB  GLU A 422       3.316 -57.962  26.255  1.00 36.67           C  
ATOM   3292  CG  GLU A 422       4.786 -58.261  26.601  1.00 43.46           C  
ATOM   3293  CD  GLU A 422       5.482 -59.130  25.555  1.00 50.69           C  
ATOM   3294  OE1 GLU A 422       5.272 -58.869  24.350  1.00 40.50           O  
ATOM   3295  OE2 GLU A 422       6.229 -60.037  25.985  1.00 56.89           O1-
ATOM   3296  N   HIS A 423       2.002 -58.219  29.768  1.00 33.54           N  
ATOM   3297  CA  HIS A 423       1.400 -59.058  30.802  1.00 35.14           C  
ATOM   3298  C   HIS A 423      -0.020 -58.552  31.099  1.00 32.43           C  
ATOM   3299  O   HIS A 423      -0.204 -57.387  31.449  1.00 32.74           O  
ATOM   3300  CB  HIS A 423       2.219 -58.941  32.104  1.00 31.55           C  
ATOM   3301  CG  HIS A 423       1.672 -59.808  33.210  1.00 37.65           C  
ATOM   3302  ND1 HIS A 423       1.733 -61.191  33.157  1.00 42.65           N1+
ATOM   3303  CD2 HIS A 423       0.987 -59.472  34.362  1.00 35.87           C  
ATOM   3304  CE1 HIS A 423       1.087 -61.649  34.228  1.00 42.60           C  
ATOM   3305  NE2 HIS A 423       0.623 -60.655  34.980  1.00 41.72           N  
ATOM   3306  N   ARG A 424      -1.006 -59.460  31.044  1.00 31.37           N  
ATOM   3307  CA  ARG A 424      -2.370 -59.228  31.515  1.00 38.93           C  
ATOM   3308  C   ARG A 424      -2.412 -59.551  33.018  1.00 40.29           C  
ATOM   3309  O   ARG A 424      -1.991 -60.636  33.422  1.00 38.27           O  
ATOM   3310  CB  ARG A 424      -3.320 -60.192  30.767  1.00 35.81           C  
ATOM   3311  CG  ARG A 424      -4.795 -60.025  31.173  1.00 37.48           C  
ATOM   3312  CD  ARG A 424      -5.755 -60.986  30.469  1.00 34.37           C  
ATOM   3313  NE  ARG A 424      -7.123 -60.784  30.965  1.00 45.32           N  
ATOM   3314  CZ  ARG A 424      -7.642 -61.337  32.075  1.00 48.88           C  
ATOM   3315  NH1 ARG A 424      -8.902 -61.056  32.424  1.00 43.28           N  
ATOM   3316  NH2 ARG A 424      -6.924 -62.157  32.854  1.00 56.70           N1+
ATOM   3317  N   SER A 425      -2.947 -58.624  33.832  1.00 33.37           N  
ATOM   3318  CA  SER A 425      -3.116 -58.768  35.281  1.00 38.38           C  
ATOM   3319  C   SER A 425      -4.075 -59.925  35.631  1.00 40.63           C  
ATOM   3320  O   SER A 425      -5.103 -60.104  34.977  1.00 34.16           O  
ATOM   3321  CB  SER A 425      -3.619 -57.424  35.857  1.00 41.75           C  
ATOM   3322  OG  SER A 425      -3.751 -57.460  37.265  1.00 44.39           O  
ATOM   3323  N   SER A 426      -3.738 -60.703  36.672  1.00 35.88           N  
ATOM   3324  CA  SER A 426      -4.551 -61.804  37.200  1.00 43.47           C  
ATOM   3325  C   SER A 426      -5.856 -61.327  37.873  1.00 43.63           C  
ATOM   3326  O   SER A 426      -6.806 -62.103  37.971  1.00 40.49           O  
ATOM   3327  CB  SER A 426      -3.700 -62.639  38.185  1.00 33.57           C  
ATOM   3328  OG  SER A 426      -3.425 -61.973  39.404  1.00 35.34           O  
ATOM   3329  N   LYS A 427      -5.906 -60.054  38.302  1.00 47.48           N  
ATOM   3330  CA  LYS A 427      -7.054 -59.406  38.933  1.00 44.70           C  
ATOM   3331  C   LYS A 427      -7.909 -58.598  37.937  1.00 52.27           C  
ATOM   3332  O   LYS A 427      -8.889 -57.988  38.366  1.00 50.23           O  
ATOM   3333  CB  LYS A 427      -6.522 -58.411  39.985  1.00 44.60           C  
ATOM   3334  CG  LYS A 427      -5.860 -59.084  41.196  1.00 50.31           C  
ATOM   3335  CD  LYS A 427      -5.510 -58.068  42.290  1.00 52.37           C  
ATOM   3336  CE  LYS A 427      -6.708 -57.634  43.152  1.00 55.84           C  
ATOM   3337  NZ  LYS A 427      -6.312 -56.623  44.150  1.00 61.98           N1+
ATOM   3338  N   LEU A 428      -7.558 -58.569  36.634  1.00 40.52           N  
ATOM   3339  CA  LEU A 428      -8.219 -57.765  35.599  1.00 43.96           C  
ATOM   3340  C   LEU A 428      -9.684 -58.242  35.427  1.00 35.72           C  
ATOM   3341  O   LEU A 428      -9.890 -59.399  35.055  1.00 39.68           O  
ATOM   3342  CB  LEU A 428      -7.404 -57.875  34.284  1.00 38.48           C  
ATOM   3343  CG  LEU A 428      -7.465 -56.625  33.380  1.00 40.81           C  
ATOM   3344  CD1 LEU A 428      -6.247 -56.528  32.450  1.00 40.17           C  
ATOM   3345  CD2 LEU A 428      -8.746 -56.569  32.549  1.00 45.34           C  
ATOM   3346  N   PRO A 429     -10.698 -57.399  35.742  1.00 38.42           N  
ATOM   3347  CA  PRO A 429     -12.105 -57.826  35.878  1.00 35.71           C  
ATOM   3348  C   PRO A 429     -12.859 -58.001  34.546  1.00 37.96           C  
ATOM   3349  O   PRO A 429     -13.901 -58.655  34.521  1.00 35.03           O  
ATOM   3350  CB  PRO A 429     -12.752 -56.715  36.717  1.00 33.00           C  
ATOM   3351  CG  PRO A 429     -11.965 -55.472  36.343  1.00 39.48           C  
ATOM   3352  CD  PRO A 429     -10.550 -55.986  36.105  1.00 34.22           C  
ATOM   3353  N   TRP A 430     -12.325 -57.452  33.445  1.00 32.18           N  
ATOM   3354  CA  TRP A 430     -12.787 -57.645  32.070  1.00 33.70           C  
ATOM   3355  C   TRP A 430     -12.334 -59.030  31.551  1.00 27.66           C  
ATOM   3356  O   TRP A 430     -11.382 -59.590  32.097  1.00 33.40           O  
ATOM   3357  CB  TRP A 430     -12.119 -56.553  31.215  1.00 32.09           C  
ATOM   3358  CG  TRP A 430     -12.429 -55.126  31.564  1.00 31.54           C  
ATOM   3359  CD1 TRP A 430     -11.665 -54.314  32.330  1.00 32.31           C  
ATOM   3360  CD2 TRP A 430     -13.552 -54.309  31.117  1.00 25.37           C  
ATOM   3361  NE1 TRP A 430     -12.220 -53.054  32.365  1.00 30.33           N  
ATOM   3362  CE2 TRP A 430     -13.384 -52.986  31.632  1.00 27.48           C  
ATOM   3363  CE3 TRP A 430     -14.697 -54.546  30.321  1.00 27.66           C  
ATOM   3364  CZ2 TRP A 430     -14.300 -51.953  31.369  1.00 25.48           C  
ATOM   3365  CZ3 TRP A 430     -15.635 -53.524  30.069  1.00 29.54           C  
ATOM   3366  CH2 TRP A 430     -15.437 -52.232  30.590  1.00 30.67           C  
ATOM   3367  N   PRO A 431     -12.967 -59.598  30.498  1.00 31.47           N  
ATOM   3368  CA  PRO A 431     -12.634 -60.935  29.978  1.00 32.04           C  
ATOM   3369  C   PRO A 431     -11.281 -61.006  29.249  1.00 40.59           C  
ATOM   3370  O   PRO A 431     -10.723 -59.992  28.826  1.00 36.16           O  
ATOM   3371  CB  PRO A 431     -13.794 -61.293  29.042  1.00 30.29           C  
ATOM   3372  CG  PRO A 431     -14.273 -59.948  28.541  1.00 33.15           C  
ATOM   3373  CD  PRO A 431     -14.074 -59.016  29.738  1.00 27.04           C  
ATOM   3374  N   GLU A 432     -10.763 -62.239  29.139  1.00 38.44           N  
ATOM   3375  CA  GLU A 432      -9.436 -62.583  28.631  1.00 43.12           C  
ATOM   3376  C   GLU A 432      -9.199 -62.251  27.144  1.00 38.58           C  
ATOM   3377  O   GLU A 432      -8.047 -62.033  26.768  1.00 40.69           O  
ATOM   3378  CB  GLU A 432      -9.181 -64.076  28.936  1.00 38.43           C  
ATOM   3379  CG  GLU A 432      -7.806 -64.614  28.483  0.85 49.04           C  
ATOM   3380  CD  GLU A 432      -7.480 -65.988  29.070  1.00  0.00           C  
ATOM   3381  OE1 GLU A 432      -8.404 -66.830  29.119  1.00  0.00           O  
ATOM   3382  OE2 GLU A 432      -6.305 -66.174  29.454  1.00  0.00           O1-
ATOM   3383  N   TRP A 433     -10.258 -62.166  26.312  1.00 31.22           N  
ATOM   3384  CA  TRP A 433     -10.157 -61.817  24.888  1.00 39.38           C  
ATOM   3385  C   TRP A 433      -9.681 -60.368  24.661  1.00 38.63           C  
ATOM   3386  O   TRP A 433      -9.082 -60.083  23.624  1.00 37.38           O  
ATOM   3387  CB  TRP A 433     -11.504 -62.062  24.163  1.00 33.75           C  
ATOM   3388  CG  TRP A 433     -12.640 -61.103  24.398  1.00 37.45           C  
ATOM   3389  CD1 TRP A 433     -13.694 -61.313  25.219  1.00 38.30           C  
ATOM   3390  CD2 TRP A 433     -12.863 -59.787  23.798  1.00 40.94           C  
ATOM   3391  NE1 TRP A 433     -14.535 -60.221  25.182  1.00 39.97           N  
ATOM   3392  CE2 TRP A 433     -14.051 -59.230  24.357  1.00 35.73           C  
ATOM   3393  CE3 TRP A 433     -12.172 -58.994  22.849  1.00 35.83           C  
ATOM   3394  CZ2 TRP A 433     -14.500 -57.938  24.034  1.00 39.77           C  
ATOM   3395  CZ3 TRP A 433     -12.606 -57.695  22.524  1.00 35.52           C  
ATOM   3396  CH2 TRP A 433     -13.759 -57.159  23.127  1.00 41.85           C  
ATOM   3397  N   MET A 434      -9.932 -59.469  25.631  1.00 34.74           N  
ATOM   3398  CA  MET A 434      -9.512 -58.067  25.612  1.00 35.96           C  
ATOM   3399  C   MET A 434      -8.031 -57.913  26.008  1.00 29.19           C  
ATOM   3400  O   MET A 434      -7.442 -56.869  25.736  1.00 33.31           O  
ATOM   3401  CB  MET A 434     -10.376 -57.262  26.607  1.00 33.21           C  
ATOM   3402  CG  MET A 434     -11.870 -57.268  26.256  1.00 34.08           C  
ATOM   3403  SD  MET A 434     -12.959 -56.375  27.395  1.00 36.11           S  
ATOM   3404  CE  MET A 434     -12.733 -54.678  26.828  1.00 33.73           C  
ATOM   3405  N   GLY A 435      -7.418 -58.955  26.596  1.00 31.23           N  
ATOM   3406  CA  GLY A 435      -5.985 -59.076  26.823  1.00 30.18           C  
ATOM   3407  C   GLY A 435      -5.411 -58.039  27.793  1.00 34.66           C  
ATOM   3408  O   GLY A 435      -5.967 -57.799  28.865  1.00 32.37           O  
ATOM   3409  N   VAL A 436      -4.273 -57.456  27.395  1.00 33.56           N  
ATOM   3410  CA  VAL A 436      -3.468 -56.483  28.127  1.00 32.75           C  
ATOM   3411  C   VAL A 436      -4.038 -55.085  27.820  1.00 34.51           C  
ATOM   3412  O   VAL A 436      -3.564 -54.376  26.931  1.00 30.50           O  
ATOM   3413  CB  VAL A 436      -2.001 -56.603  27.629  1.00 33.29           C  
ATOM   3414  CG1 VAL A 436      -1.047 -55.727  28.462  1.00 30.08           C  
ATOM   3415  CG2 VAL A 436      -1.499 -58.060  27.596  1.00 29.29           C  
ATOM   3416  N   MET A 437      -5.106 -54.725  28.543  1.00 29.84           N  
ATOM   3417  CA  MET A 437      -5.952 -53.566  28.280  1.00 28.70           C  
ATOM   3418  C   MET A 437      -5.307 -52.230  28.675  1.00 28.83           C  
ATOM   3419  O   MET A 437      -4.433 -52.180  29.540  1.00 28.63           O  
ATOM   3420  CB  MET A 437      -7.252 -53.741  29.083  1.00 30.40           C  
ATOM   3421  CG  MET A 437      -8.221 -54.707  28.395  1.00 34.07           C  
ATOM   3422  SD  MET A 437      -9.778 -54.954  29.273  1.00 32.47           S  
ATOM   3423  CE  MET A 437     -10.444 -53.274  29.233  1.00 27.77           C  
ATOM   3424  N   HIS A 438      -5.807 -51.157  28.038  1.00 27.67           N  
ATOM   3425  CA  HIS A 438      -5.480 -49.742  28.220  1.00 28.27           C  
ATOM   3426  C   HIS A 438      -5.551 -49.294  29.691  1.00 29.93           C  
ATOM   3427  O   HIS A 438      -6.632 -49.280  30.283  1.00 30.13           O  
ATOM   3428  CB  HIS A 438      -6.450 -48.938  27.327  1.00 27.76           C  
ATOM   3429  CG  HIS A 438      -6.266 -47.441  27.310  1.00 28.24           C  
ATOM   3430  ND1 HIS A 438      -5.149 -46.832  26.771  1.00 28.77           N  
ATOM   3431  CD2 HIS A 438      -7.067 -46.413  27.761  1.00 29.14           C  
ATOM   3432  CE1 HIS A 438      -5.309 -45.515  26.912  1.00 31.33           C  
ATOM   3433  NE2 HIS A 438      -6.454 -45.186  27.502  1.00 31.51           N  
ATOM   3434  N   GLY A 439      -4.395 -48.922  30.262  1.00 22.79           N  
ATOM   3435  CA  GLY A 439      -4.260 -48.388  31.614  1.00 23.55           C  
ATOM   3436  C   GLY A 439      -4.110 -49.431  32.730  1.00 28.26           C  
ATOM   3437  O   GLY A 439      -4.135 -49.049  33.897  1.00 29.68           O  
ATOM   3438  N   TYR A 440      -3.943 -50.725  32.409  1.00 26.90           N  
ATOM   3439  CA  TYR A 440      -3.769 -51.802  33.396  1.00 29.44           C  
ATOM   3440  C   TYR A 440      -2.286 -52.162  33.628  1.00 30.46           C  
ATOM   3441  O   TYR A 440      -1.991 -53.137  34.321  1.00 30.67           O  
ATOM   3442  CB  TYR A 440      -4.615 -53.022  32.972  1.00 23.78           C  
ATOM   3443  CG  TYR A 440      -6.093 -52.792  33.242  1.00 31.07           C  
ATOM   3444  CD1 TYR A 440      -6.914 -52.177  32.275  1.00 25.89           C  
ATOM   3445  CD2 TYR A 440      -6.633 -53.127  34.502  1.00 32.70           C  
ATOM   3446  CE1 TYR A 440      -8.260 -51.884  32.569  1.00 28.25           C  
ATOM   3447  CE2 TYR A 440      -7.978 -52.834  34.797  1.00 25.68           C  
ATOM   3448  CZ  TYR A 440      -8.788 -52.201  33.835  1.00 31.81           C  
ATOM   3449  OH  TYR A 440     -10.076 -51.872  34.138  1.00 30.93           O  
ATOM   3450  N   GLU A 441      -1.359 -51.325  33.131  1.00 28.79           N  
ATOM   3451  CA  GLU A 441       0.052 -51.277  33.517  1.00 27.48           C  
ATOM   3452  C   GLU A 441       0.285 -50.284  34.675  1.00 28.92           C  
ATOM   3453  O   GLU A 441       1.350 -50.337  35.288  1.00 28.35           O  
ATOM   3454  CB  GLU A 441       0.885 -50.888  32.261  1.00 28.59           C  
ATOM   3455  CG  GLU A 441       1.239 -49.400  31.991  1.00 24.84           C  
ATOM   3456  CD  GLU A 441       0.036 -48.498  31.694  1.00 34.30           C  
ATOM   3457  OE1 GLU A 441      -1.010 -49.037  31.273  1.00 33.06           O  
ATOM   3458  OE2 GLU A 441       0.187 -47.275  31.898  1.00 33.62           O1-
ATOM   3459  N   ILE A 442      -0.681 -49.393  34.981  1.00 27.48           N  
ATOM   3460  CA  ILE A 442      -0.567 -48.330  35.989  1.00 30.29           C  
ATOM   3461  C   ILE A 442      -0.415 -48.912  37.406  1.00 28.75           C  
ATOM   3462  O   ILE A 442       0.387 -48.401  38.183  1.00 26.06           O  
ATOM   3463  CB  ILE A 442      -1.795 -47.376  35.929  1.00 30.42           C  
ATOM   3464  CG1 ILE A 442      -1.993 -46.746  34.531  1.00 27.92           C  
ATOM   3465  CG2 ILE A 442      -1.718 -46.260  36.994  1.00 23.60           C  
ATOM   3466  CD1 ILE A 442      -3.305 -45.958  34.403  1.00 24.91           C  
ATOM   3467  N   GLU A 443      -1.156 -49.983  37.733  1.00 26.62           N  
ATOM   3468  CA  GLU A 443      -1.094 -50.686  39.016  1.00 28.65           C  
ATOM   3469  C   GLU A 443       0.288 -51.324  39.283  1.00 29.87           C  
ATOM   3470  O   GLU A 443       0.717 -51.347  40.434  1.00 31.35           O  
ATOM   3471  CB  GLU A 443      -2.258 -51.702  39.069  1.00 23.97           C  
ATOM   3472  CG  GLU A 443      -2.132 -52.925  38.136  1.00 33.52           C  
ATOM   3473  CD  GLU A 443      -3.486 -53.574  37.843  1.00 41.92           C  
ATOM   3474  OE1 GLU A 443      -4.304 -52.910  37.170  1.00 37.92           O  
ATOM   3475  OE2 GLU A 443      -3.682 -54.723  38.297  1.00 45.77           O1-
ATOM   3476  N   PHE A 444       1.018 -51.751  38.234  1.00 30.30           N  
ATOM   3477  CA  PHE A 444       2.385 -52.281  38.318  1.00 29.70           C  
ATOM   3478  C   PHE A 444       3.433 -51.162  38.455  1.00 32.72           C  
ATOM   3479  O   PHE A 444       4.455 -51.381  39.104  1.00 28.69           O  
ATOM   3480  CB  PHE A 444       2.711 -53.087  37.040  1.00 31.64           C  
ATOM   3481  CG  PHE A 444       2.002 -54.425  36.972  1.00 32.87           C  
ATOM   3482  CD1 PHE A 444       0.657 -54.490  36.556  1.00 30.48           C  
ATOM   3483  CD2 PHE A 444       2.671 -55.604  37.361  1.00 34.01           C  
ATOM   3484  CE1 PHE A 444      -0.032 -55.715  36.583  1.00 32.54           C  
ATOM   3485  CE2 PHE A 444       1.983 -56.832  37.376  1.00 31.52           C  
ATOM   3486  CZ  PHE A 444       0.625 -56.886  37.004  1.00 30.23           C  
ATOM   3487  N   VAL A 445       3.172 -49.973  37.881  1.00 26.77           N  
ATOM   3488  CA  VAL A 445       3.999 -48.767  37.998  1.00 25.07           C  
ATOM   3489  C   VAL A 445       3.887 -48.147  39.405  1.00 30.41           C  
ATOM   3490  O   VAL A 445       4.896 -47.698  39.945  1.00 29.82           O  
ATOM   3491  CB  VAL A 445       3.584 -47.760  36.883  1.00 26.85           C  
ATOM   3492  CG1 VAL A 445       4.070 -46.315  37.108  1.00 22.78           C  
ATOM   3493  CG2 VAL A 445       4.055 -48.243  35.499  1.00 25.68           C  
ATOM   3494  N   PHE A 446       2.682 -48.141  39.998  1.00 26.36           N  
ATOM   3495  CA  PHE A 446       2.407 -47.602  41.330  1.00 29.84           C  
ATOM   3496  C   PHE A 446       2.594 -48.630  42.457  1.00 29.13           C  
ATOM   3497  O   PHE A 446       2.360 -48.283  43.611  1.00 31.95           O  
ATOM   3498  CB  PHE A 446       0.969 -47.038  41.360  1.00 25.02           C  
ATOM   3499  CG  PHE A 446       0.922 -45.581  40.945  1.00 26.17           C  
ATOM   3500  CD1 PHE A 446       0.663 -45.220  39.609  1.00 23.14           C  
ATOM   3501  CD2 PHE A 446       1.171 -44.579  41.905  1.00 24.48           C  
ATOM   3502  CE1 PHE A 446       0.631 -43.863  39.240  1.00 26.06           C  
ATOM   3503  CE2 PHE A 446       1.151 -43.222  41.535  1.00 26.42           C  
ATOM   3504  CZ  PHE A 446       0.873 -42.865  40.203  1.00 26.94           C  
ATOM   3505  N   GLY A 447       3.063 -49.855  42.164  1.00 30.35           N  
ATOM   3506  CA  GLY A 447       3.516 -50.812  43.170  1.00 29.59           C  
ATOM   3507  C   GLY A 447       2.413 -51.553  43.938  1.00 32.65           C  
ATOM   3508  O   GLY A 447       2.681 -52.026  45.041  1.00 31.33           O  
ATOM   3509  N   LEU A 448       1.187 -51.646  43.394  1.00 34.43           N  
ATOM   3510  CA  LEU A 448       0.061 -52.376  43.990  1.00 35.59           C  
ATOM   3511  C   LEU A 448       0.320 -53.899  44.137  1.00 37.05           C  
ATOM   3512  O   LEU A 448       0.074 -54.405  45.231  1.00 38.75           O  
ATOM   3513  CB  LEU A 448      -1.260 -52.080  43.235  1.00 30.36           C  
ATOM   3514  CG  LEU A 448      -1.980 -50.778  43.661  1.00 31.16           C  
ATOM   3515  CD1 LEU A 448      -1.219 -49.502  43.261  1.00 33.20           C  
ATOM   3516  CD2 LEU A 448      -3.404 -50.742  43.086  1.00 34.50           C  
ATOM   3517  N   PRO A 449       0.841 -54.644  43.126  1.00 37.55           N  
ATOM   3518  CA  PRO A 449       1.304 -56.042  43.266  1.00 38.12           C  
ATOM   3519  C   PRO A 449       2.377 -56.335  44.337  1.00 38.73           C  
ATOM   3520  O   PRO A 449       2.572 -57.505  44.666  1.00 42.60           O  
ATOM   3521  CB  PRO A 449       1.858 -56.438  41.891  1.00 37.04           C  
ATOM   3522  CG  PRO A 449       1.198 -55.491  40.910  1.00 35.99           C  
ATOM   3523  CD  PRO A 449       0.868 -54.242  41.718  1.00 33.81           C  
ATOM   3524  N   LEU A 450       3.052 -55.309  44.890  1.00 36.48           N  
ATOM   3525  CA  LEU A 450       4.015 -55.445  45.989  1.00 37.05           C  
ATOM   3526  C   LEU A 450       3.320 -55.650  47.348  1.00 44.47           C  
ATOM   3527  O   LEU A 450       3.967 -56.110  48.289  1.00 46.56           O  
ATOM   3528  CB  LEU A 450       4.908 -54.186  46.083  1.00 30.33           C  
ATOM   3529  CG  LEU A 450       5.626 -53.788  44.776  1.00 40.78           C  
ATOM   3530  CD1 LEU A 450       6.443 -52.502  44.966  1.00 34.63           C  
ATOM   3531  CD2 LEU A 450       6.520 -54.913  44.242  1.00 35.98           C  
ATOM   3532  N   GLU A 451       2.009 -55.359  47.441  1.00 45.33           N  
ATOM   3533  CA  GLU A 451       1.162 -55.698  48.576  1.00 49.95           C  
ATOM   3534  C   GLU A 451       0.697 -57.153  48.400  1.00 57.25           C  
ATOM   3535  O   GLU A 451      -0.097 -57.468  47.513  1.00 55.41           O  
ATOM   3536  CB  GLU A 451      -0.044 -54.725  48.609  1.00 56.21           C  
ATOM   3537  CG  GLU A 451      -1.040 -54.928  49.768  1.00 68.69           C  
ATOM   3538  CD  GLU A 451      -0.391 -54.809  51.145  1.00 82.28           C  
ATOM   3539  OE1 GLU A 451      -0.006 -55.869  51.686  1.00 77.47           O  
ATOM   3540  OE2 GLU A 451      -0.299 -53.669  51.649  1.00 83.60           O1-
ATOM   3541  N   ARG A 452       1.234 -58.034  49.257  1.00 57.64           N  
ATOM   3542  CA  ARG A 452       1.019 -59.481  49.275  1.00 67.39           C  
ATOM   3543  C   ARG A 452      -0.400 -59.877  49.736  1.00 73.27           C  
ATOM   3544  O   ARG A 452      -0.857 -60.976  49.422  1.00 74.76           O  
ATOM   3545  CB  ARG A 452       2.122 -60.070  50.192  1.00 54.39           C  
ATOM   3546  CG  ARG A 452       2.090 -61.575  50.544  1.00  0.00           C  
ATOM   3547  CD  ARG A 452       2.022 -62.583  49.380  1.00  0.00           C  
ATOM   3548  NE  ARG A 452       2.647 -62.100  48.135  1.00  0.00           N  
ATOM   3549  CZ  ARG A 452       2.037 -61.991  46.940  1.00  0.00           C  
ATOM   3550  NH1 ARG A 452       0.740 -62.285  46.787  1.00  0.00           N  
ATOM   3551  NH2 ARG A 452       2.737 -61.576  45.879  1.00  0.00           N1+
ATOM   3552  N   ARG A 453      -1.109 -58.970  50.429  1.00 72.49           N  
ATOM   3553  CA  ARG A 453      -2.477 -59.149  50.920  1.00 72.65           C  
ATOM   3554  C   ARG A 453      -3.546 -58.906  49.830  1.00 78.06           C  
ATOM   3555  O   ARG A 453      -4.715 -59.208  50.071  1.00 78.57           O  
ATOM   3556  CB  ARG A 453      -2.715 -58.129  52.057  1.00 59.79           C  
ATOM   3557  CG  ARG A 453      -1.776 -58.310  53.267  1.00  0.00           C  
ATOM   3558  CD  ARG A 453      -2.061 -57.318  54.406  1.00  0.00           C  
ATOM   3559  NE  ARG A 453      -1.626 -55.959  54.056  1.00  0.00           N  
ATOM   3560  CZ  ARG A 453      -1.912 -54.833  54.730  1.00  0.00           C  
ATOM   3561  NH1 ARG A 453      -2.634 -54.860  55.859  1.00  0.00           N  
ATOM   3562  NH2 ARG A 453      -1.467 -53.660  54.261  1.00  0.00           N1+
ATOM   3563  N   ASP A 454      -3.166 -58.377  48.652  1.00 73.07           N  
ATOM   3564  CA  ASP A 454      -4.066 -57.990  47.559  1.00 76.12           C  
ATOM   3565  C   ASP A 454      -4.201 -59.033  46.434  1.00 72.39           C  
ATOM   3566  O   ASP A 454      -4.823 -58.723  45.423  1.00 77.16           O  
ATOM   3567  CB  ASP A 454      -3.614 -56.620  46.980  1.00 74.68           C  
ATOM   3568  CG  ASP A 454      -4.465 -55.471  47.521  1.00 87.15           C  
ATOM   3569  OD1 ASP A 454      -5.660 -55.444  47.151  1.00 90.72           O  
ATOM   3570  OD2 ASP A 454      -3.916 -54.641  48.274  1.00 87.27           O1-
ATOM   3571  N   GLN A 455      -3.716 -60.273  46.603  1.00 66.16           N  
ATOM   3572  CA  GLN A 455      -4.101 -61.448  45.799  1.00 67.99           C  
ATOM   3573  C   GLN A 455      -3.449 -61.543  44.403  1.00 64.70           C  
ATOM   3574  O   GLN A 455      -3.856 -62.381  43.599  1.00 61.29           O  
ATOM   3575  CB  GLN A 455      -5.640 -61.679  45.758  1.00 75.04           C  
ATOM   3576  CG  GLN A 455      -6.398 -61.651  47.105  1.00 81.08           C  
ATOM   3577  CD  GLN A 455      -5.943 -62.712  48.112  1.00 90.15           C  
ATOM   3578  OE1 GLN A 455      -4.801 -62.705  48.566  1.00 86.49           O  
ATOM   3579  NE2 GLN A 455      -6.848 -63.616  48.490  1.00 87.47           N  
ATOM   3580  N   TYR A 456      -2.422 -60.724  44.121  1.00 54.97           N  
ATOM   3581  CA  TYR A 456      -1.579 -60.823  42.926  1.00 50.63           C  
ATOM   3582  C   TYR A 456      -0.613 -62.013  43.073  1.00 48.05           C  
ATOM   3583  O   TYR A 456      -0.261 -62.392  44.190  1.00 42.50           O  
ATOM   3584  CB  TYR A 456      -0.738 -59.537  42.803  1.00 39.51           C  
ATOM   3585  CG  TYR A 456      -1.509 -58.301  42.375  1.00 37.36           C  
ATOM   3586  CD1 TYR A 456      -1.677 -58.022  41.003  1.00 38.90           C  
ATOM   3587  CD2 TYR A 456      -2.008 -57.397  43.338  1.00 38.12           C  
ATOM   3588  CE1 TYR A 456      -2.305 -56.830  40.595  1.00 40.29           C  
ATOM   3589  CE2 TYR A 456      -2.616 -56.194  42.929  1.00 41.67           C  
ATOM   3590  CZ  TYR A 456      -2.759 -55.907  41.557  1.00 42.88           C  
ATOM   3591  OH  TYR A 456      -3.354 -54.745  41.160  1.00 42.34           O  
ATOM   3592  N   THR A 457      -0.163 -62.593  41.950  1.00 42.12           N  
ATOM   3593  CA  THR A 457       0.812 -63.690  41.916  1.00 36.90           C  
ATOM   3594  C   THR A 457       2.218 -63.199  42.333  1.00 40.94           C  
ATOM   3595  O   THR A 457       2.491 -61.996  42.349  1.00 32.97           O  
ATOM   3596  CB  THR A 457       0.841 -64.325  40.499  1.00 43.34           C  
ATOM   3597  OG1 THR A 457       1.425 -63.471  39.538  1.00 41.74           O  
ATOM   3598  CG2 THR A 457      -0.535 -64.788  39.993  1.00 37.67           C  
ATOM   3599  N   LYS A 458       3.118 -64.140  42.665  1.00 36.63           N  
ATOM   3600  CA  LYS A 458       4.508 -63.848  43.029  1.00 37.69           C  
ATOM   3601  C   LYS A 458       5.333 -63.351  41.824  1.00 35.20           C  
ATOM   3602  O   LYS A 458       6.264 -62.573  42.014  1.00 39.03           O  
ATOM   3603  CB  LYS A 458       5.147 -65.120  43.638  1.00 41.16           C  
ATOM   3604  CG  LYS A 458       6.601 -64.965  44.140  1.00 45.74           C  
ATOM   3605  CD  LYS A 458       6.768 -63.930  45.266  1.00 53.24           C  
ATOM   3606  CE  LYS A 458       8.234 -63.727  45.671  1.00 61.53           C  
ATOM   3607  NZ  LYS A 458       8.355 -62.810  46.817  1.00 68.75           N1+
ATOM   3608  N   ALA A 459       4.969 -63.745  40.592  1.00 36.08           N  
ATOM   3609  CA  ALA A 459       5.603 -63.282  39.359  1.00 41.90           C  
ATOM   3610  C   ALA A 459       5.213 -61.830  39.022  1.00 36.19           C  
ATOM   3611  O   ALA A 459       6.028 -61.103  38.455  1.00 36.14           O  
ATOM   3612  CB  ALA A 459       5.157 -64.200  38.214  1.00 37.59           C  
ATOM   3613  N   GLU A 460       4.001 -61.396  39.414  1.00 36.20           N  
ATOM   3614  CA  GLU A 460       3.499 -60.031  39.249  1.00 34.72           C  
ATOM   3615  C   GLU A 460       4.097 -59.073  40.289  1.00 37.29           C  
ATOM   3616  O   GLU A 460       4.267 -57.896  39.977  1.00 36.10           O  
ATOM   3617  CB  GLU A 460       1.971 -60.040  39.433  1.00 34.84           C  
ATOM   3618  CG  GLU A 460       1.263 -60.540  38.167  1.00 30.70           C  
ATOM   3619  CD  GLU A 460      -0.235 -60.765  38.350  1.00 41.80           C  
ATOM   3620  OE1 GLU A 460      -0.641 -61.171  39.460  1.00 43.63           O  
ATOM   3621  OE2 GLU A 460      -0.952 -60.567  37.349  1.00 40.77           O1-
ATOM   3622  N   GLU A 461       4.460 -59.571  41.485  1.00 37.16           N  
ATOM   3623  CA  GLU A 461       5.219 -58.842  42.503  1.00 32.05           C  
ATOM   3624  C   GLU A 461       6.640 -58.519  42.001  1.00 34.60           C  
ATOM   3625  O   GLU A 461       7.100 -57.392  42.169  1.00 33.98           O  
ATOM   3626  CB  GLU A 461       5.242 -59.678  43.806  1.00 36.68           C  
ATOM   3627  CG  GLU A 461       6.125 -59.127  44.952  1.00 42.25           C  
ATOM   3628  CD  GLU A 461       6.322 -60.119  46.101  0.29 48.45           C  
ATOM   3629  OE1 GLU A 461       7.430 -60.101  46.679  0.84 54.34           O  
ATOM   3630  OE2 GLU A 461       5.386 -60.900  46.380  0.70 46.06           O1-
ATOM   3631  N   ILE A 462       7.309 -59.490  41.354  1.00 34.55           N  
ATOM   3632  CA  ILE A 462       8.648 -59.361  40.770  1.00 36.92           C  
ATOM   3633  C   ILE A 462       8.644 -58.447  39.525  1.00 34.87           C  
ATOM   3634  O   ILE A 462       9.580 -57.662  39.363  1.00 33.59           O  
ATOM   3635  CB  ILE A 462       9.195 -60.786  40.454  1.00 38.64           C  
ATOM   3636  CG1 ILE A 462       9.430 -61.624  41.737  1.00 46.65           C  
ATOM   3637  CG2 ILE A 462      10.452 -60.813  39.556  1.00 41.24           C  
ATOM   3638  CD1 ILE A 462      10.610 -61.178  42.615  1.00 54.61           C  
ATOM   3639  N   LEU A 463       7.597 -58.506  38.678  1.00 31.42           N  
ATOM   3640  CA  LEU A 463       7.419 -57.626  37.515  1.00 35.22           C  
ATOM   3641  C   LEU A 463       7.170 -56.173  37.952  1.00 34.75           C  
ATOM   3642  O   LEU A 463       7.780 -55.263  37.396  1.00 32.46           O  
ATOM   3643  CB  LEU A 463       6.251 -58.144  36.638  1.00 28.00           C  
ATOM   3644  CG  LEU A 463       5.884 -57.278  35.404  1.00 36.54           C  
ATOM   3645  CD1 LEU A 463       7.073 -57.065  34.451  1.00 28.01           C  
ATOM   3646  CD2 LEU A 463       4.694 -57.869  34.637  1.00 31.59           C  
ATOM   3647  N   SER A 464       6.323 -55.964  38.973  1.00 31.26           N  
ATOM   3648  CA  SER A 464       6.026 -54.660  39.559  1.00 30.24           C  
ATOM   3649  C   SER A 464       7.250 -54.044  40.253  1.00 30.36           C  
ATOM   3650  O   SER A 464       7.446 -52.839  40.141  1.00 33.75           O  
ATOM   3651  CB  SER A 464       4.864 -54.822  40.554  1.00 29.45           C  
ATOM   3652  OG  SER A 464       4.488 -53.603  41.158  1.00 29.07           O  
ATOM   3653  N   ARG A 465       8.091 -54.863  40.911  1.00 30.04           N  
ATOM   3654  CA  ARG A 465       9.305 -54.426  41.601  1.00 30.24           C  
ATOM   3655  C   ARG A 465      10.389 -53.981  40.605  1.00 31.04           C  
ATOM   3656  O   ARG A 465      11.095 -53.011  40.882  1.00 33.08           O  
ATOM   3657  CB  ARG A 465       9.831 -55.584  42.486  1.00 36.19           C  
ATOM   3658  CG  ARG A 465      11.003 -55.216  43.419  1.00 33.81           C  
ATOM   3659  CD  ARG A 465      10.571 -54.324  44.596  1.00 36.38           C  
ATOM   3660  NE  ARG A 465      11.700 -53.570  45.158  1.00 39.27           N  
ATOM   3661  CZ  ARG A 465      12.131 -52.374  44.721  1.00 40.58           C  
ATOM   3662  NH1 ARG A 465      11.623 -51.798  43.624  1.00 31.35           N  
ATOM   3663  NH2 ARG A 465      13.092 -51.726  45.389  1.00 40.63           N1+
ATOM   3664  N   SER A 466      10.486 -54.650  39.442  1.00 30.52           N  
ATOM   3665  CA  SER A 466      11.396 -54.301  38.354  1.00 35.68           C  
ATOM   3666  C   SER A 466      10.952 -52.998  37.662  1.00 33.23           C  
ATOM   3667  O   SER A 466      11.790 -52.129  37.443  1.00 31.89           O  
ATOM   3668  CB  SER A 466      11.449 -55.465  37.341  1.00 30.00           C  
ATOM   3669  OG  SER A 466      12.412 -55.231  36.328  1.00 52.64           O  
ATOM   3670  N   ILE A 467       9.647 -52.835  37.371  1.00 28.36           N  
ATOM   3671  CA  ILE A 467       9.054 -51.629  36.777  1.00 30.30           C  
ATOM   3672  C   ILE A 467       9.195 -50.409  37.713  1.00 28.70           C  
ATOM   3673  O   ILE A 467       9.578 -49.342  37.241  1.00 25.68           O  
ATOM   3674  CB  ILE A 467       7.577 -51.917  36.364  1.00 29.93           C  
ATOM   3675  CG1 ILE A 467       7.536 -52.905  35.171  1.00 27.07           C  
ATOM   3676  CG2 ILE A 467       6.769 -50.649  36.006  1.00 27.11           C  
ATOM   3677  CD1 ILE A 467       6.143 -53.475  34.868  1.00 20.65           C  
ATOM   3678  N   VAL A 468       8.937 -50.570  39.025  1.00 31.15           N  
ATOM   3679  CA  VAL A 468       9.121 -49.553  40.070  1.00 29.15           C  
ATOM   3680  C   VAL A 468      10.589 -49.087  40.185  1.00 29.64           C  
ATOM   3681  O   VAL A 468      10.822 -47.889  40.348  1.00 29.43           O  
ATOM   3682  CB  VAL A 468       8.534 -50.090  41.412  1.00 33.36           C  
ATOM   3683  CG1 VAL A 468       9.059 -49.408  42.690  1.00 28.23           C  
ATOM   3684  CG2 VAL A 468       6.996 -50.008  41.405  1.00 27.87           C  
ATOM   3685  N   LYS A 469      11.564 -50.006  40.058  1.00 28.18           N  
ATOM   3686  CA  LYS A 469      12.996 -49.700  40.091  1.00 29.09           C  
ATOM   3687  C   LYS A 469      13.464 -48.988  38.807  1.00 27.70           C  
ATOM   3688  O   LYS A 469      14.271 -48.069  38.901  1.00 29.91           O  
ATOM   3689  CB  LYS A 469      13.794 -51.010  40.307  1.00 29.86           C  
ATOM   3690  CG  LYS A 469      15.336 -50.870  40.352  1.00 30.32           C  
ATOM   3691  CD  LYS A 469      15.878 -49.902  41.419  1.00 31.38           C  
ATOM   3692  CE  LYS A 469      15.792 -50.443  42.851  1.00 33.15           C  
ATOM   3693  NZ  LYS A 469      16.079 -49.381  43.829  1.00 37.05           N1+
ATOM   3694  N   ARG A 470      12.946 -49.373  37.628  1.00 30.49           N  
ATOM   3695  CA  ARG A 470      13.288 -48.777  36.333  1.00 30.75           C  
ATOM   3696  C   ARG A 470      12.681 -47.372  36.158  1.00 30.08           C  
ATOM   3697  O   ARG A 470      13.326 -46.513  35.564  1.00 28.56           O  
ATOM   3698  CB  ARG A 470      12.762 -49.684  35.204  1.00 29.56           C  
ATOM   3699  CG  ARG A 470      13.544 -50.998  35.039  1.00 32.09           C  
ATOM   3700  CD  ARG A 470      12.867 -51.918  34.015  1.00 33.77           C  
ATOM   3701  NE  ARG A 470      13.539 -53.217  33.897  1.00 34.56           N  
ATOM   3702  CZ  ARG A 470      14.612 -53.485  33.135  1.00 36.29           C  
ATOM   3703  NH1 ARG A 470      15.028 -54.749  33.021  1.00 36.28           N  
ATOM   3704  NH2 ARG A 470      15.280 -52.522  32.483  1.00 29.85           N1+
ATOM   3705  N   TRP A 471      11.476 -47.112  36.695  1.00 31.93           N  
ATOM   3706  CA  TRP A 471      10.823 -45.798  36.668  1.00 28.86           C  
ATOM   3707  C   TRP A 471      11.481 -44.820  37.660  1.00 28.17           C  
ATOM   3708  O   TRP A 471      11.557 -43.626  37.372  1.00 26.84           O  
ATOM   3709  CB  TRP A 471       9.328 -45.957  37.031  1.00 27.17           C  
ATOM   3710  CG  TRP A 471       8.362 -46.063  35.883  1.00 25.18           C  
ATOM   3711  CD1 TRP A 471       7.290 -45.254  35.714  1.00 23.06           C  
ATOM   3712  CD2 TRP A 471       8.328 -47.001  34.756  1.00 26.63           C  
ATOM   3713  NE1 TRP A 471       6.584 -45.638  34.596  1.00 24.16           N  
ATOM   3714  CE2 TRP A 471       7.169 -46.715  33.969  1.00 28.08           C  
ATOM   3715  CE3 TRP A 471       9.144 -48.070  34.310  1.00 23.10           C  
ATOM   3716  CZ2 TRP A 471       6.822 -47.465  32.831  1.00 26.10           C  
ATOM   3717  CZ3 TRP A 471       8.810 -48.828  33.169  1.00 26.02           C  
ATOM   3718  CH2 TRP A 471       7.646 -48.533  32.435  1.00 27.74           C  
ATOM   3719  N   ALA A 472      11.984 -45.329  38.799  1.00 25.32           N  
ATOM   3720  CA  ALA A 472      12.677 -44.552  39.823  1.00 28.34           C  
ATOM   3721  C   ALA A 472      14.121 -44.235  39.413  1.00 32.49           C  
ATOM   3722  O   ALA A 472      14.550 -43.101  39.600  1.00 31.01           O  
ATOM   3723  CB  ALA A 472      12.705 -45.364  41.123  1.00 26.59           C  
ATOM   3724  N   ASN A 473      14.855 -45.193  38.817  1.00 28.25           N  
ATOM   3725  CA  ASN A 473      16.216 -44.994  38.302  1.00 28.04           C  
ATOM   3726  C   ASN A 473      16.245 -44.156  37.014  1.00 29.77           C  
ATOM   3727  O   ASN A 473      17.258 -43.513  36.744  1.00 28.43           O  
ATOM   3728  CB  ASN A 473      16.904 -46.354  38.036  1.00 29.42           C  
ATOM   3729  CG  ASN A 473      17.359 -47.084  39.309  1.00 31.58           C  
ATOM   3730  OD1 ASN A 473      17.142 -46.628  40.431  1.00 33.37           O  
ATOM   3731  ND2 ASN A 473      18.019 -48.228  39.133  1.00 29.22           N  
ATOM   3732  N   PHE A 474      15.134 -44.093  36.260  1.00 26.75           N  
ATOM   3733  CA  PHE A 474      14.959 -43.140  35.167  1.00 25.71           C  
ATOM   3734  C   PHE A 474      14.751 -41.721  35.714  1.00 26.89           C  
ATOM   3735  O   PHE A 474      15.294 -40.775  35.151  1.00 28.27           O  
ATOM   3736  CB  PHE A 474      13.735 -43.527  34.317  1.00 28.18           C  
ATOM   3737  CG  PHE A 474      13.451 -42.547  33.192  1.00 27.69           C  
ATOM   3738  CD1 PHE A 474      14.252 -42.544  32.032  1.00 25.70           C  
ATOM   3739  CD2 PHE A 474      12.446 -41.572  33.353  1.00 21.75           C  
ATOM   3740  CE1 PHE A 474      14.059 -41.558  31.047  1.00 29.51           C  
ATOM   3741  CE2 PHE A 474      12.257 -40.582  32.375  1.00 24.86           C  
ATOM   3742  CZ  PHE A 474      13.069 -40.573  31.227  1.00 28.22           C  
ATOM   3743  N   ALA A 475      13.976 -41.563  36.797  1.00 27.96           N  
ATOM   3744  CA  ALA A 475      13.680 -40.262  37.383  1.00 28.85           C  
ATOM   3745  C   ALA A 475      14.897 -39.655  38.104  1.00 31.61           C  
ATOM   3746  O   ALA A 475      15.087 -38.439  38.065  1.00 31.60           O  
ATOM   3747  CB  ALA A 475      12.521 -40.427  38.377  1.00 25.80           C  
ATOM   3748  N   LYS A 476      15.729 -40.508  38.725  1.00 27.55           N  
ATOM   3749  CA  LYS A 476      16.920 -40.140  39.484  1.00 35.76           C  
ATOM   3750  C   LYS A 476      18.139 -39.922  38.571  1.00 30.84           C  
ATOM   3751  O   LYS A 476      18.905 -38.992  38.820  1.00 30.33           O  
ATOM   3752  CB  LYS A 476      17.271 -41.310  40.433  1.00 34.03           C  
ATOM   3753  CG  LYS A 476      16.324 -41.478  41.634  1.00 36.47           C  
ATOM   3754  CD  LYS A 476      16.486 -42.849  42.313  1.00 32.98           C  
ATOM   3755  CE  LYS A 476      15.424 -43.104  43.391  1.00 43.56           C  
ATOM   3756  NZ  LYS A 476      15.541 -44.459  43.957  1.00 48.37           N1+
ATOM   3757  N   TYR A 477      18.335 -40.777  37.547  1.00 31.41           N  
ATOM   3758  CA  TYR A 477      19.598 -40.906  36.803  1.00 33.80           C  
ATOM   3759  C   TYR A 477      19.444 -40.793  35.276  1.00 40.72           C  
ATOM   3760  O   TYR A 477      20.456 -40.718  34.580  1.00 34.65           O  
ATOM   3761  CB  TYR A 477      20.307 -42.230  37.186  1.00 34.72           C  
ATOM   3762  CG  TYR A 477      20.387 -42.539  38.674  1.00 32.67           C  
ATOM   3763  CD1 TYR A 477      21.080 -41.674  39.547  1.00 33.62           C  
ATOM   3764  CD2 TYR A 477      19.743 -43.683  39.192  1.00 29.11           C  
ATOM   3765  CE1 TYR A 477      21.105 -41.937  40.931  1.00 34.79           C  
ATOM   3766  CE2 TYR A 477      19.766 -43.945  40.575  1.00 29.28           C  
ATOM   3767  CZ  TYR A 477      20.442 -43.069  41.447  1.00 36.02           C  
ATOM   3768  OH  TYR A 477      20.446 -43.314  42.789  1.00 34.34           O  
ATOM   3769  N   GLY A 478      18.210 -40.784  34.744  1.00 31.85           N  
ATOM   3770  CA  GLY A 478      17.918 -40.701  33.311  1.00 31.30           C  
ATOM   3771  C   GLY A 478      18.081 -42.013  32.532  1.00 34.45           C  
ATOM   3772  O   GLY A 478      18.053 -41.976  31.303  1.00 33.74           O  
ATOM   3773  N   ASN A 479      18.260 -43.150  33.227  1.00 27.73           N  
ATOM   3774  CA  ASN A 479      18.548 -44.464  32.653  1.00 31.09           C  
ATOM   3775  C   ASN A 479      17.638 -45.505  33.339  1.00 28.97           C  
ATOM   3776  O   ASN A 479      17.802 -45.720  34.541  1.00 31.56           O  
ATOM   3777  CB  ASN A 479      20.063 -44.754  32.829  1.00 30.95           C  
ATOM   3778  CG  ASN A 479      20.678 -45.530  31.661  1.00 31.65           C  
ATOM   3779  OD1 ASN A 479      20.016 -46.343  31.023  1.00 37.55           O  
ATOM   3780  ND2 ASN A 479      21.946 -45.255  31.351  1.00 38.95           N  
ATOM   3781  N   PRO A 480      16.672 -46.142  32.633  1.00 31.68           N  
ATOM   3782  CA  PRO A 480      15.656 -47.020  33.236  1.00 30.69           C  
ATOM   3783  C   PRO A 480      16.151 -48.473  33.403  1.00 34.42           C  
ATOM   3784  O   PRO A 480      15.591 -49.404  32.823  1.00 28.32           O  
ATOM   3785  CB  PRO A 480      14.485 -46.937  32.245  1.00 26.27           C  
ATOM   3786  CG  PRO A 480      15.169 -46.821  30.896  1.00 26.96           C  
ATOM   3787  CD  PRO A 480      16.397 -45.965  31.204  1.00 26.88           C  
ATOM   3788  N   GLN A 481      17.216 -48.670  34.190  1.00 31.42           N  
ATOM   3789  CA  GLN A 481      17.848 -49.968  34.405  1.00 31.71           C  
ATOM   3790  C   GLN A 481      17.465 -50.526  35.780  1.00 34.31           C  
ATOM   3791  O   GLN A 481      17.361 -49.781  36.753  1.00 34.66           O  
ATOM   3792  CB  GLN A 481      19.383 -49.783  34.380  1.00 29.69           C  
ATOM   3793  CG  GLN A 481      19.950 -49.154  33.089  1.00 32.04           C  
ATOM   3794  CD  GLN A 481      19.560 -49.881  31.799  1.00 32.28           C  
ATOM   3795  OE1 GLN A 481      19.379 -51.096  31.782  1.00 33.74           O  
ATOM   3796  NE2 GLN A 481      19.418 -49.128  30.710  1.00 29.70           N  
ATOM   3797  N   GLU A 482      17.326 -51.857  35.849  1.00 32.57           N  
ATOM   3798  CA  GLU A 482      17.395 -52.647  37.074  1.00 36.73           C  
ATOM   3799  C   GLU A 482      18.789 -53.299  37.007  1.00 38.06           C  
ATOM   3800  O   GLU A 482      19.032 -54.166  36.166  1.00 42.38           O  
ATOM   3801  CB  GLU A 482      16.245 -53.688  37.051  1.00 34.21           C  
ATOM   3802  CG  GLU A 482      15.938 -54.394  38.392  1.00 42.37           C  
ATOM   3803  CD  GLU A 482      17.087 -55.235  38.952  1.00 47.96           C  
ATOM   3804  OE1 GLU A 482      17.557 -54.900  40.060  1.00 46.25           O  
ATOM   3805  OE2 GLU A 482      17.497 -56.187  38.254  1.00 57.13           O1-
ATOM   3806  N   THR A 483      19.716 -52.820  37.848  1.00 35.30           N  
ATOM   3807  CA  THR A 483      21.150 -53.111  37.757  1.00 41.91           C  
ATOM   3808  C   THR A 483      21.616 -54.229  38.711  1.00 44.84           C  
ATOM   3809  O   THR A 483      22.729 -54.725  38.536  1.00 42.83           O  
ATOM   3810  CB  THR A 483      21.927 -51.805  38.090  1.00 35.42           C  
ATOM   3811  OG1 THR A 483      21.703 -51.373  39.422  1.00 35.57           O  
ATOM   3812  CG2 THR A 483      21.616 -50.641  37.135  1.00 31.28           C  
ATOM   3813  N   GLN A 484      20.817 -54.596  39.728  1.00 38.11           N  
ATOM   3814  CA  GLN A 484      21.260 -55.429  40.849  1.00 43.99           C  
ATOM   3815  C   GLN A 484      20.926 -56.917  40.660  1.00 48.52           C  
ATOM   3816  O   GLN A 484      21.762 -57.758  40.991  1.00 48.40           O  
ATOM   3817  CB  GLN A 484      20.554 -54.937  42.130  1.00 42.96           C  
ATOM   3818  CG  GLN A 484      21.065 -53.556  42.588  1.00 50.20           C  
ATOM   3819  CD  GLN A 484      20.420 -53.089  43.894  1.00 59.14           C  
ATOM   3820  OE1 GLN A 484      19.208 -53.185  44.070  1.00 60.60           O  
ATOM   3821  NE2 GLN A 484      21.232 -52.571  44.818  1.00 60.70           N  
ATOM   3822  N   ASN A 485      19.729 -57.247  40.147  1.00 47.63           N  
ATOM   3823  CA  ASN A 485      19.199 -58.616  40.083  1.00 58.88           C  
ATOM   3824  C   ASN A 485      19.285 -59.190  38.656  1.00 60.57           C  
ATOM   3825  O   ASN A 485      18.393 -59.922  38.227  1.00 69.72           O  
ATOM   3826  CB  ASN A 485      17.743 -58.648  40.615  1.00 54.42           C  
ATOM   3827  CG  ASN A 485      17.618 -58.156  42.060  1.00 56.72           C  
ATOM   3828  OD1 ASN A 485      18.169 -58.764  42.975  1.00 54.48           O  
ATOM   3829  ND2 ASN A 485      16.917 -57.040  42.269  1.00 64.56           N  
ATOM   3830  N   ASN A 486      20.376 -58.867  37.933  1.00 67.47           N  
ATOM   3831  CA  ASN A 486      20.846 -59.440  36.659  1.00 75.91           C  
ATOM   3832  C   ASN A 486      19.830 -59.381  35.498  1.00 72.13           C  
ATOM   3833  O   ASN A 486      19.828 -60.252  34.626  1.00 71.22           O  
ATOM   3834  CB  ASN A 486      21.530 -60.833  36.823  1.00 77.15           C  
ATOM   3835  CG  ASN A 486      20.689 -61.959  37.440  1.00 91.68           C  
ATOM   3836  OD1 ASN A 486      20.764 -62.208  38.641  1.00 95.35           O  
ATOM   3837  ND2 ASN A 486      19.905 -62.659  36.617  1.00 85.17           N  
ATOM   3838  N   SER A 487      18.964 -58.354  35.489  1.00 59.09           N  
ATOM   3839  CA  SER A 487      17.907 -58.158  34.498  1.00 60.74           C  
ATOM   3840  C   SER A 487      18.474 -57.713  33.138  1.00 56.64           C  
ATOM   3841  O   SER A 487      19.582 -57.179  33.058  1.00 57.91           O  
ATOM   3842  CB  SER A 487      16.960 -57.054  35.003  1.00 52.41           C  
ATOM   3843  OG  SER A 487      16.137 -57.518  36.052  1.00 62.89           O  
ATOM   3844  N   THR A 488      17.676 -57.911  32.075  1.00 55.03           N  
ATOM   3845  CA  THR A 488      17.946 -57.487  30.699  1.00 46.42           C  
ATOM   3846  C   THR A 488      18.058 -55.952  30.651  1.00 40.27           C  
ATOM   3847  O   THR A 488      17.114 -55.248  31.020  1.00 46.02           O  
ATOM   3848  CB  THR A 488      16.790 -57.996  29.799  1.00 46.75           C  
ATOM   3849  OG1 THR A 488      16.814 -59.409  29.764  1.00 52.28           O  
ATOM   3850  CG2 THR A 488      16.843 -57.517  28.336  1.00 41.65           C  
ATOM   3851  N   SER A 489      19.222 -55.450  30.209  1.00 38.96           N  
ATOM   3852  CA  SER A 489      19.532 -54.026  30.111  1.00 38.23           C  
ATOM   3853  C   SER A 489      18.732 -53.402  28.957  1.00 38.61           C  
ATOM   3854  O   SER A 489      18.732 -53.935  27.849  1.00 39.16           O  
ATOM   3855  CB  SER A 489      21.048 -53.866  29.869  1.00 40.07           C  
ATOM   3856  OG  SER A 489      21.427 -52.505  29.790  1.00 58.53           O  
ATOM   3857  N   TRP A 490      18.045 -52.287  29.245  1.00 32.13           N  
ATOM   3858  CA  TRP A 490      17.162 -51.575  28.327  1.00 33.96           C  
ATOM   3859  C   TRP A 490      18.025 -50.629  27.461  1.00 28.68           C  
ATOM   3860  O   TRP A 490      18.606 -49.688  28.002  1.00 27.73           O  
ATOM   3861  CB  TRP A 490      16.178 -50.760  29.200  1.00 31.29           C  
ATOM   3862  CG  TRP A 490      14.957 -50.148  28.566  1.00 32.60           C  
ATOM   3863  CD1 TRP A 490      14.757 -49.872  27.256  1.00 27.09           C  
ATOM   3864  CD2 TRP A 490      13.722 -49.749  29.237  1.00 29.79           C  
ATOM   3865  NE1 TRP A 490      13.525 -49.280  27.085  1.00 30.49           N  
ATOM   3866  CE2 TRP A 490      12.849 -49.157  28.278  1.00 33.33           C  
ATOM   3867  CE3 TRP A 490      13.246 -49.836  30.564  1.00 30.88           C  
ATOM   3868  CZ2 TRP A 490      11.600 -48.621  28.633  1.00 26.66           C  
ATOM   3869  CZ3 TRP A 490      11.978 -49.344  30.927  1.00 32.78           C  
ATOM   3870  CH2 TRP A 490      11.159 -48.731  29.963  1.00 32.27           C  
ATOM   3871  N   PRO A 491      18.117 -50.844  26.129  1.00 32.01           N  
ATOM   3872  CA  PRO A 491      18.888 -49.985  25.223  1.00 31.78           C  
ATOM   3873  C   PRO A 491      18.093 -48.723  24.855  1.00 33.45           C  
ATOM   3874  O   PRO A 491      16.865 -48.693  24.952  1.00 30.28           O  
ATOM   3875  CB  PRO A 491      19.100 -50.854  23.975  1.00 35.95           C  
ATOM   3876  CG  PRO A 491      17.850 -51.714  23.922  1.00 29.51           C  
ATOM   3877  CD  PRO A 491      17.511 -51.951  25.389  1.00 28.71           C  
ATOM   3878  N   VAL A 492      18.806 -47.689  24.391  1.00 31.33           N  
ATOM   3879  CA  VAL A 492      18.213 -46.470  23.851  1.00 29.32           C  
ATOM   3880  C   VAL A 492      17.487 -46.761  22.523  1.00 33.90           C  
ATOM   3881  O   VAL A 492      18.011 -47.466  21.658  1.00 33.11           O  
ATOM   3882  CB  VAL A 492      19.303 -45.381  23.669  1.00 38.34           C  
ATOM   3883  CG1 VAL A 492      19.769 -44.840  25.028  1.00 38.84           C  
ATOM   3884  CG2 VAL A 492      20.517 -45.817  22.824  1.00 47.56           C  
ATOM   3885  N   PHE A 493      16.282 -46.193  22.371  1.00 28.80           N  
ATOM   3886  CA  PHE A 493      15.527 -46.167  21.126  1.00 29.07           C  
ATOM   3887  C   PHE A 493      16.139 -45.057  20.260  1.00 35.05           C  
ATOM   3888  O   PHE A 493      16.194 -43.894  20.663  1.00 36.60           O  
ATOM   3889  CB  PHE A 493      14.043 -45.848  21.426  1.00 26.12           C  
ATOM   3890  CG  PHE A 493      13.102 -45.929  20.228  1.00 32.42           C  
ATOM   3891  CD1 PHE A 493      13.036 -44.876  19.289  1.00 30.81           C  
ATOM   3892  CD2 PHE A 493      12.270 -47.056  20.053  1.00 27.76           C  
ATOM   3893  CE1 PHE A 493      12.155 -44.950  18.196  1.00 31.27           C  
ATOM   3894  CE2 PHE A 493      11.379 -47.125  18.966  1.00 31.66           C  
ATOM   3895  CZ  PHE A 493      11.321 -46.072  18.034  1.00 32.72           C  
ATOM   3896  N   LYS A 494      16.592 -45.453  19.068  1.00 35.51           N  
ATOM   3897  CA  LYS A 494      17.155 -44.602  18.029  1.00 42.04           C  
ATOM   3898  C   LYS A 494      16.293 -44.727  16.769  1.00 43.01           C  
ATOM   3899  O   LYS A 494      15.592 -45.723  16.583  1.00 40.32           O  
ATOM   3900  CB  LYS A 494      18.611 -45.043  17.774  1.00 42.62           C  
ATOM   3901  CG  LYS A 494      19.608 -44.438  18.777  1.00 51.19           C  
ATOM   3902  CD  LYS A 494      20.933 -45.211  18.816  1.00 62.91           C  
ATOM   3903  CE  LYS A 494      22.004 -44.523  19.670  1.00 66.68           C  
ATOM   3904  NZ  LYS A 494      23.145 -45.423  19.912  1.00 69.41           N1+
ATOM   3905  N   SER A 495      16.360 -43.709  15.898  1.00 47.47           N  
ATOM   3906  CA  SER A 495      15.599 -43.580  14.652  1.00 49.27           C  
ATOM   3907  C   SER A 495      15.838 -44.729  13.645  1.00 47.38           C  
ATOM   3908  O   SER A 495      14.936 -45.061  12.876  1.00 49.96           O  
ATOM   3909  CB  SER A 495      15.969 -42.215  14.035  1.00 63.08           C  
ATOM   3910  OG  SER A 495      15.216 -41.903  12.880  1.00 75.29           O  
ATOM   3911  N   THR A 496      17.035 -45.340  13.665  1.00 48.80           N  
ATOM   3912  CA  THR A 496      17.469 -46.392  12.748  1.00 51.49           C  
ATOM   3913  C   THR A 496      17.047 -47.796  13.235  1.00 42.73           C  
ATOM   3914  O   THR A 496      16.320 -48.483  12.518  1.00 52.34           O  
ATOM   3915  CB  THR A 496      19.012 -46.295  12.582  1.00 57.20           C  
ATOM   3916  OG1 THR A 496      19.703 -46.393  13.817  1.00 61.75           O  
ATOM   3917  CG2 THR A 496      19.458 -45.004  11.876  1.00 56.24           C  
ATOM   3918  N   GLU A 497      17.500 -48.227  14.426  1.00 41.49           N  
ATOM   3919  CA  GLU A 497      17.339 -49.592  14.939  1.00 48.37           C  
ATOM   3920  C   GLU A 497      15.997 -49.789  15.667  1.00 38.60           C  
ATOM   3921  O   GLU A 497      15.401 -50.857  15.531  1.00 36.58           O  
ATOM   3922  CB  GLU A 497      18.511 -49.923  15.898  1.00 43.70           C  
ATOM   3923  CG  GLU A 497      18.830 -48.870  16.985  1.00 59.98           C  
ATOM   3924  CD  GLU A 497      19.981 -49.264  17.917  1.00 55.23           C  
ATOM   3925  OE1 GLU A 497      20.769 -50.163  17.550  1.00 73.61           O  
ATOM   3926  OE2 GLU A 497      20.055 -48.656  19.006  1.00 66.11           O1-
ATOM   3927  N   GLN A 498      15.512 -48.770  16.403  1.00 34.50           N  
ATOM   3928  CA  GLN A 498      14.180 -48.678  17.019  1.00 32.86           C  
ATOM   3929  C   GLN A 498      13.951 -49.755  18.100  1.00 26.28           C  
ATOM   3930  O   GLN A 498      12.903 -50.402  18.124  1.00 31.74           O  
ATOM   3931  CB  GLN A 498      13.074 -48.649  15.936  1.00 32.81           C  
ATOM   3932  CG  GLN A 498      13.194 -47.452  14.968  1.00 39.82           C  
ATOM   3933  CD  GLN A 498      12.255 -47.558  13.765  1.00 51.83           C  
ATOM   3934  OE1 GLN A 498      11.179 -48.148  13.847  1.00 38.75           O  
ATOM   3935  NE2 GLN A 498      12.663 -46.987  12.631  1.00 58.73           N  
ATOM   3936  N   LYS A 499      14.956 -49.967  18.968  1.00 25.65           N  
ATOM   3937  CA  LYS A 499      14.971 -51.008  19.996  1.00 34.09           C  
ATOM   3938  C   LYS A 499      14.035 -50.676  21.169  1.00 28.77           C  
ATOM   3939  O   LYS A 499      13.988 -49.534  21.628  1.00 26.18           O  
ATOM   3940  CB  LYS A 499      16.403 -51.163  20.544  1.00 26.18           C  
ATOM   3941  CG  LYS A 499      17.333 -51.935  19.601  1.00 32.50           C  
ATOM   3942  CD  LYS A 499      18.786 -51.952  20.087  1.00 38.85           C  
ATOM   3943  CE  LYS A 499      19.696 -52.761  19.152  1.00 48.96           C  
ATOM   3944  NZ  LYS A 499      21.115 -52.466  19.405  1.00 50.60           N1+
ATOM   3945  N   TYR A 500      13.317 -51.700  21.656  1.00 28.41           N  
ATOM   3946  CA  TYR A 500      12.346 -51.628  22.745  1.00 29.77           C  
ATOM   3947  C   TYR A 500      12.419 -52.859  23.657  1.00 30.65           C  
ATOM   3948  O   TYR A 500      12.661 -53.972  23.188  1.00 31.61           O  
ATOM   3949  CB  TYR A 500      10.933 -51.318  22.205  1.00 24.72           C  
ATOM   3950  CG  TYR A 500      10.236 -52.424  21.427  1.00 27.47           C  
ATOM   3951  CD1 TYR A 500      10.497 -52.602  20.052  1.00 27.21           C  
ATOM   3952  CD2 TYR A 500       9.305 -53.266  22.073  1.00 26.73           C  
ATOM   3953  CE1 TYR A 500       9.830 -53.612  19.331  1.00 25.74           C  
ATOM   3954  CE2 TYR A 500       8.629 -54.266  21.347  1.00 27.89           C  
ATOM   3955  CZ  TYR A 500       8.888 -54.437  19.974  1.00 32.53           C  
ATOM   3956  OH  TYR A 500       8.240 -55.410  19.270  1.00 29.50           O  
ATOM   3957  N   LEU A 501      12.185 -52.643  24.961  1.00 29.66           N  
ATOM   3958  CA  LEU A 501      12.161 -53.663  26.007  1.00 32.44           C  
ATOM   3959  C   LEU A 501      10.711 -54.141  26.198  1.00 32.79           C  
ATOM   3960  O   LEU A 501       9.825 -53.327  26.462  1.00 29.96           O  
ATOM   3961  CB  LEU A 501      12.629 -52.980  27.318  1.00 28.70           C  
ATOM   3962  CG  LEU A 501      12.857 -53.930  28.518  1.00 36.90           C  
ATOM   3963  CD1 LEU A 501      14.168 -54.714  28.367  1.00 38.03           C  
ATOM   3964  CD2 LEU A 501      12.854 -53.168  29.848  1.00 34.10           C  
ATOM   3965  N   THR A 502      10.465 -55.458  26.117  1.00 30.62           N  
ATOM   3966  CA  THR A 502       9.173 -56.050  26.473  1.00 34.17           C  
ATOM   3967  C   THR A 502       9.125 -56.267  27.997  1.00 37.26           C  
ATOM   3968  O   THR A 502      10.090 -56.752  28.587  1.00 35.25           O  
ATOM   3969  CB  THR A 502       8.950 -57.386  25.720  1.00 32.37           C  
ATOM   3970  OG1 THR A 502       9.846 -58.414  26.098  1.00 39.28           O  
ATOM   3971  CG2 THR A 502       8.971 -57.229  24.194  1.00 35.80           C  
ATOM   3972  N   LEU A 503       8.004 -55.890  28.629  1.00 33.86           N  
ATOM   3973  CA  LEU A 503       7.765 -56.050  30.063  1.00 30.04           C  
ATOM   3974  C   LEU A 503       6.704 -57.143  30.241  1.00 30.68           C  
ATOM   3975  O   LEU A 503       5.541 -56.957  29.877  1.00 33.18           O  
ATOM   3976  CB  LEU A 503       7.276 -54.711  30.661  1.00 27.53           C  
ATOM   3977  CG  LEU A 503       8.305 -53.558  30.628  1.00 32.59           C  
ATOM   3978  CD1 LEU A 503       7.630 -52.230  31.003  1.00 23.66           C  
ATOM   3979  CD2 LEU A 503       9.513 -53.821  31.542  1.00 32.13           C  
ATOM   3980  N   ASN A 504       7.131 -58.290  30.794  1.00 35.46           N  
ATOM   3981  CA  ASN A 504       6.318 -59.480  31.029  0.52 38.66           C  
ATOM   3982  C   ASN A 504       6.852 -60.271  32.231  1.00 36.23           C  
ATOM   3983  O   ASN A 504       8.019 -60.139  32.603  1.00 33.83           O  
ATOM   3984  CB  ASN A 504       6.227 -60.341  29.740  0.52 38.35           C  
ATOM   3985  CG  ASN A 504       4.877 -61.046  29.546  0.52 45.40           C  
ATOM   3986  OD1 ASN A 504       4.138 -61.290  30.499  0.52 40.03           O  
ATOM   3987  ND2 ASN A 504       4.534 -61.353  28.294  0.52 47.23           N  
ATOM   3988  N   THR A 505       5.995 -61.130  32.804  1.00 39.65           N  
ATOM   3989  CA  THR A 505       6.326 -62.100  33.851  1.00 44.71           C  
ATOM   3990  C   THR A 505       7.083 -63.332  33.309  1.00 50.17           C  
ATOM   3991  O   THR A 505       7.736 -64.017  34.096  1.00 56.82           O  
ATOM   3992  CB  THR A 505       5.017 -62.571  34.537  1.00 42.00           C  
ATOM   3993  OG1 THR A 505       4.070 -63.076  33.613  1.00 46.54           O  
ATOM   3994  CG2 THR A 505       4.346 -61.484  35.385  1.00 36.52           C  
ATOM   3995  N   GLU A 506       7.011 -63.611  31.994  1.00 53.71           N  
ATOM   3996  CA  GLU A 506       7.641 -64.765  31.350  1.00 62.59           C  
ATOM   3997  C   GLU A 506       9.122 -64.456  31.076  1.00 62.82           C  
ATOM   3998  O   GLU A 506       9.997 -65.090  31.665  1.00 69.76           O  
ATOM   3999  CB  GLU A 506       6.942 -65.062  29.996  1.00 64.60           C  
ATOM   4000  CG  GLU A 506       5.656 -65.903  30.107  1.00 70.21           C  
ATOM   4001  CD  GLU A 506       4.473 -65.127  30.681  1.00 71.88           C  
ATOM   4002  OE1 GLU A 506       4.183 -65.335  31.879  1.00 71.84           O  
ATOM   4003  OE2 GLU A 506       3.892 -64.328  29.917  1.00 76.42           O1-
ATOM   4004  N   SER A 507       9.395 -63.498  30.175  1.00 60.11           N  
ATOM   4005  CA  SER A 507      10.729 -63.137  29.706  1.00 58.22           C  
ATOM   4006  C   SER A 507      10.761 -61.683  29.224  1.00 57.92           C  
ATOM   4007  O   SER A 507       9.904 -61.264  28.445  1.00 65.11           O  
ATOM   4008  CB  SER A 507      11.229 -64.159  28.659  1.00 61.62           C  
ATOM   4009  OG  SER A 507      10.463 -64.107  27.470  1.00 75.73           O  
ATOM   4010  N   THR A 508      11.785 -60.938  29.664  1.00 49.79           N  
ATOM   4011  CA  THR A 508      12.071 -59.566  29.254  1.00 51.89           C  
ATOM   4012  C   THR A 508      13.074 -59.657  28.087  1.00 51.17           C  
ATOM   4013  O   THR A 508      14.203 -60.114  28.273  1.00 48.99           O  
ATOM   4014  CB  THR A 508      12.713 -58.837  30.464  1.00 51.14           C  
ATOM   4015  OG1 THR A 508      11.786 -58.797  31.531  1.00 63.99           O  
ATOM   4016  CG2 THR A 508      13.104 -57.381  30.183  1.00 44.96           C  
ATOM   4017  N   ARG A 509      12.637 -59.245  26.887  1.00 43.41           N  
ATOM   4018  CA  ARG A 509      13.370 -59.363  25.624  1.00 37.62           C  
ATOM   4019  C   ARG A 509      13.605 -57.987  24.997  1.00 39.34           C  
ATOM   4020  O   ARG A 509      12.790 -57.078  25.157  1.00 34.62           O  
ATOM   4021  CB  ARG A 509      12.563 -60.232  24.635  1.00 42.86           C  
ATOM   4022  CG  ARG A 509      12.314 -61.664  25.128  1.00 50.11           C  
ATOM   4023  CD  ARG A 509      11.686 -62.556  24.050  1.00 52.24           C  
ATOM   4024  NE  ARG A 509      11.462 -63.911  24.569  0.42 57.49           N  
ATOM   4025  CZ  ARG A 509      12.350 -64.920  24.573  0.67 58.02           C  
ATOM   4026  NH1 ARG A 509      13.576 -64.780  24.047  1.00 53.66           N  
ATOM   4027  NH2 ARG A 509      12.003 -66.088  25.127  1.00 65.55           N1+
ATOM   4028  N   ILE A 510      14.701 -57.868  24.229  1.00 34.45           N  
ATOM   4029  CA  ILE A 510      14.973 -56.735  23.346  1.00 33.05           C  
ATOM   4030  C   ILE A 510      14.463 -57.121  21.952  1.00 37.74           C  
ATOM   4031  O   ILE A 510      14.857 -58.141  21.387  1.00 31.63           O  
ATOM   4032  CB  ILE A 510      16.497 -56.430  23.307  1.00 32.47           C  
ATOM   4033  CG1 ILE A 510      17.073 -56.153  24.715  1.00 35.50           C  
ATOM   4034  CG2 ILE A 510      16.842 -55.264  22.351  1.00 34.39           C  
ATOM   4035  CD1 ILE A 510      16.260 -55.140  25.531  1.00 40.74           C  
ATOM   4036  N   MET A 511      13.570 -56.276  21.432  1.00 33.77           N  
ATOM   4037  CA  MET A 511      12.890 -56.391  20.148  1.00 32.37           C  
ATOM   4038  C   MET A 511      13.149 -55.103  19.349  1.00 28.03           C  
ATOM   4039  O   MET A 511      13.512 -54.082  19.930  1.00 28.71           O  
ATOM   4040  CB  MET A 511      11.386 -56.591  20.418  1.00 31.12           C  
ATOM   4041  CG  MET A 511      11.018 -57.840  21.240  1.00 43.11           C  
ATOM   4042  SD  MET A 511      11.212 -59.430  20.396  1.00 63.20           S  
ATOM   4043  CE  MET A 511       9.672 -59.454  19.439  1.00 43.21           C  
ATOM   4044  N   THR A 512      12.952 -55.145  18.022  1.00 28.05           N  
ATOM   4045  CA  THR A 512      13.168 -54.027  17.096  1.00 30.01           C  
ATOM   4046  C   THR A 512      11.941 -53.811  16.205  1.00 30.05           C  
ATOM   4047  O   THR A 512      11.412 -54.769  15.640  1.00 28.90           O  
ATOM   4048  CB  THR A 512      14.457 -54.239  16.262  1.00 33.77           C  
ATOM   4049  OG1 THR A 512      14.408 -55.447  15.526  1.00 38.39           O  
ATOM   4050  CG2 THR A 512      15.748 -54.183  17.085  1.00 29.54           C  
ATOM   4051  N   LYS A 513      11.528 -52.538  16.059  1.00 29.34           N  
ATOM   4052  CA  LYS A 513      10.578 -52.032  15.062  1.00 29.09           C  
ATOM   4053  C   LYS A 513       9.150 -52.550  15.313  1.00 29.11           C  
ATOM   4054  O   LYS A 513       8.631 -53.349  14.532  1.00 30.67           O  
ATOM   4055  CB  LYS A 513      11.093 -52.277  13.618  1.00 30.51           C  
ATOM   4056  CG  LYS A 513      12.428 -51.567  13.331  1.00 35.79           C  
ATOM   4057  CD  LYS A 513      12.979 -51.820  11.922  1.00 41.62           C  
ATOM   4058  CE  LYS A 513      14.285 -51.046  11.685  1.00 55.01           C  
ATOM   4059  NZ  LYS A 513      14.831 -51.299  10.342  1.00 64.29           N1+
ATOM   4060  N   LEU A 514       8.526 -52.104  16.418  1.00 31.04           N  
ATOM   4061  CA  LEU A 514       7.165 -52.466  16.832  1.00 32.35           C  
ATOM   4062  C   LEU A 514       6.135 -51.956  15.811  1.00 28.24           C  
ATOM   4063  O   LEU A 514       6.155 -50.776  15.463  1.00 28.65           O  
ATOM   4064  CB  LEU A 514       6.890 -51.843  18.223  1.00 28.99           C  
ATOM   4065  CG  LEU A 514       5.482 -52.086  18.818  1.00 31.16           C  
ATOM   4066  CD1 LEU A 514       5.177 -53.576  19.043  1.00 27.40           C  
ATOM   4067  CD2 LEU A 514       5.301 -51.305  20.124  1.00 27.93           C  
ATOM   4068  N   ARG A 515       5.248 -52.852  15.338  1.00 25.71           N  
ATOM   4069  CA  ARG A 515       4.119 -52.573  14.438  1.00 34.44           C  
ATOM   4070  C   ARG A 515       4.569 -51.961  13.090  1.00 34.84           C  
ATOM   4071  O   ARG A 515       3.900 -51.075  12.564  1.00 34.63           O  
ATOM   4072  CB  ARG A 515       3.048 -51.705  15.156  1.00 33.93           C  
ATOM   4073  CG  ARG A 515       2.318 -52.373  16.330  1.00 42.14           C  
ATOM   4074  CD  ARG A 515       1.419 -53.551  15.935  1.00 41.87           C  
ATOM   4075  NE  ARG A 515       0.362 -53.750  16.935  1.00 39.58           N  
ATOM   4076  CZ  ARG A 515       0.467 -54.411  18.099  1.00 52.23           C  
ATOM   4077  NH1 ARG A 515      -0.595 -54.478  18.912  1.00 37.56           N  
ATOM   4078  NH2 ARG A 515       1.618 -54.990  18.466  1.00 44.54           N1+
ATOM   4079  N   ALA A 516       5.726 -52.399  12.559  1.00 34.02           N  
ATOM   4080  CA  ALA A 516       6.450 -51.809  11.427  1.00 39.75           C  
ATOM   4081  C   ALA A 516       5.624 -51.549  10.156  1.00 35.64           C  
ATOM   4082  O   ALA A 516       5.751 -50.479   9.564  1.00 33.72           O  
ATOM   4083  CB  ALA A 516       7.679 -52.672  11.106  1.00 33.74           C  
ATOM   4084  N   GLN A 517       4.772 -52.506   9.752  1.00 35.59           N  
ATOM   4085  CA  GLN A 517       3.928 -52.411   8.559  1.00 41.52           C  
ATOM   4086  C   GLN A 517       2.637 -51.622   8.840  1.00 39.74           C  
ATOM   4087  O   GLN A 517       2.171 -50.887   7.969  1.00 35.10           O  
ATOM   4088  CB  GLN A 517       3.512 -53.831   8.124  1.00 47.89           C  
ATOM   4089  CG  GLN A 517       4.700 -54.724   7.718  1.00 51.94           C  
ATOM   4090  CD  GLN A 517       4.250 -55.983   6.975  0.43 50.98           C  
ATOM   4091  OE1 GLN A 517       3.569 -55.896   5.956  0.76 51.28           O  
ATOM   4092  NE2 GLN A 517       4.638 -57.159   7.470  0.61 52.39           N  
ATOM   4093  N   GLN A 518       2.080 -51.760  10.055  1.00 35.99           N  
ATOM   4094  CA  GLN A 518       0.836 -51.136  10.498  1.00 37.33           C  
ATOM   4095  C   GLN A 518       1.011 -49.626  10.711  1.00 33.07           C  
ATOM   4096  O   GLN A 518       0.111 -48.860  10.381  1.00 37.10           O  
ATOM   4097  CB  GLN A 518       0.387 -51.764  11.837  1.00 32.51           C  
ATOM   4098  CG  GLN A 518      -0.039 -53.247  11.761  1.00 33.92           C  
ATOM   4099  CD  GLN A 518       1.069 -54.252  12.108  1.00 40.73           C  
ATOM   4100  OE1 GLN A 518       2.251 -54.022  11.861  1.00 38.36           O  
ATOM   4101  NE2 GLN A 518       0.686 -55.383  12.704  1.00 43.33           N  
ATOM   4102  N   CYS A 519       2.172 -49.186  11.222  1.00 32.69           N  
ATOM   4103  CA  CYS A 519       2.467 -47.776  11.457  1.00 31.79           C  
ATOM   4104  C   CYS A 519       2.939 -47.053  10.191  1.00 39.01           C  
ATOM   4105  O   CYS A 519       2.784 -45.838  10.129  1.00 38.01           O  
ATOM   4106  CB  CYS A 519       3.535 -47.635  12.554  1.00 35.27           C  
ATOM   4107  SG  CYS A 519       3.049 -48.297  14.172  1.00 43.66           S  
ATOM   4108  N   ARG A 520       3.413 -47.766   9.152  1.00 39.36           N  
ATOM   4109  CA  ARG A 520       3.597 -47.191   7.815  1.00 38.81           C  
ATOM   4110  C   ARG A 520       2.248 -46.932   7.118  1.00 35.68           C  
ATOM   4111  O   ARG A 520       2.164 -46.017   6.303  1.00 35.19           O  
ATOM   4112  CB  ARG A 520       4.464 -48.119   6.940  1.00 37.97           C  
ATOM   4113  CG  ARG A 520       5.963 -47.998   7.264  1.00 52.96           C  
ATOM   4114  CD  ARG A 520       6.864 -48.769   6.288  1.00 53.21           C  
ATOM   4115  NE  ARG A 520       6.817 -50.221   6.522  1.00 55.58           N  
ATOM   4116  CZ  ARG A 520       7.714 -50.950   7.210  1.00 52.42           C  
ATOM   4117  NH1 ARG A 520       7.560 -52.278   7.278  1.00 46.88           N  
ATOM   4118  NH2 ARG A 520       8.759 -50.382   7.828  1.00 55.70           N1+
ATOM   4119  N   PHE A 521       1.179 -47.664   7.475  1.00 34.23           N  
ATOM   4120  CA  PHE A 521      -0.182 -47.365   7.038  1.00 36.55           C  
ATOM   4121  C   PHE A 521      -0.756 -46.159   7.815  1.00 35.94           C  
ATOM   4122  O   PHE A 521      -1.325 -45.272   7.185  1.00 39.41           O  
ATOM   4123  CB  PHE A 521      -1.061 -48.625   7.216  1.00 40.14           C  
ATOM   4124  CG  PHE A 521      -2.543 -48.420   6.966  1.00 45.84           C  
ATOM   4125  CD1 PHE A 521      -3.019 -48.213   5.656  1.00 40.33           C  
ATOM   4126  CD2 PHE A 521      -3.444 -48.398   8.051  1.00 35.42           C  
ATOM   4127  CE1 PHE A 521      -4.386 -47.969   5.434  1.00 44.76           C  
ATOM   4128  CE2 PHE A 521      -4.809 -48.145   7.827  1.00 37.86           C  
ATOM   4129  CZ  PHE A 521      -5.279 -47.919   6.520  1.00 38.59           C  
ATOM   4130  N   TRP A 522      -0.600 -46.097   9.152  1.00 37.13           N  
ATOM   4131  CA  TRP A 522      -1.242 -45.077   9.992  1.00 37.02           C  
ATOM   4132  C   TRP A 522      -0.516 -43.719  10.060  1.00 47.25           C  
ATOM   4133  O   TRP A 522      -1.157 -42.757  10.481  1.00 42.59           O  
ATOM   4134  CB  TRP A 522      -1.384 -45.601  11.438  1.00 34.16           C  
ATOM   4135  CG  TRP A 522      -2.409 -46.676  11.644  1.00 31.24           C  
ATOM   4136  CD1 TRP A 522      -2.157 -47.890  12.178  1.00 30.77           C  
ATOM   4137  CD2 TRP A 522      -3.844 -46.660  11.354  1.00 31.07           C  
ATOM   4138  NE1 TRP A 522      -3.314 -48.633  12.202  1.00 30.88           N  
ATOM   4139  CE2 TRP A 522      -4.392 -47.926  11.727  1.00 31.99           C  
ATOM   4140  CE3 TRP A 522      -4.749 -45.712  10.820  1.00 32.26           C  
ATOM   4141  CZ2 TRP A 522      -5.754 -48.236  11.583  1.00 30.26           C  
ATOM   4142  CZ3 TRP A 522      -6.123 -46.003  10.691  1.00 33.14           C  
ATOM   4143  CH2 TRP A 522      -6.626 -47.260  11.073  1.00 29.16           C  
ATOM   4144  N   THR A 523       0.766 -43.610   9.660  1.00 46.29           N  
ATOM   4145  CA  THR A 523       1.548 -42.365   9.764  1.00 50.38           C  
ATOM   4146  C   THR A 523       1.946 -41.781   8.398  1.00 43.61           C  
ATOM   4147  O   THR A 523       2.105 -40.564   8.313  1.00 52.62           O  
ATOM   4148  CB  THR A 523       2.784 -42.532  10.692  1.00 53.82           C  
ATOM   4149  OG1 THR A 523       3.813 -43.300  10.096  1.00 58.56           O  
ATOM   4150  CG2 THR A 523       2.461 -43.090  12.089  1.00 41.69           C  
ATOM   4151  N   SER A 524       2.106 -42.603   7.343  1.00 50.20           N  
ATOM   4152  CA  SER A 524       2.521 -42.124   6.019  1.00 58.48           C  
ATOM   4153  C   SER A 524       1.317 -42.023   5.072  1.00 59.42           C  
ATOM   4154  O   SER A 524       1.181 -41.005   4.395  1.00 69.64           O  
ATOM   4155  CB  SER A 524       3.559 -43.082   5.404  1.00 55.60           C  
ATOM   4156  OG  SER A 524       4.749 -43.077   6.166  1.00 58.18           O  
ATOM   4157  N   PHE A 525       0.445 -43.049   5.018  1.00 53.45           N  
ATOM   4158  CA  PHE A 525      -0.727 -43.061   4.140  1.00 57.11           C  
ATOM   4159  C   PHE A 525      -1.917 -42.344   4.800  1.00 63.32           C  
ATOM   4160  O   PHE A 525      -2.419 -41.384   4.220  1.00 61.36           O  
ATOM   4161  CB  PHE A 525      -1.118 -44.518   3.781  1.00 53.54           C  
ATOM   4162  CG  PHE A 525      -2.470 -44.655   3.091  1.00 67.24           C  
ATOM   4163  CD1 PHE A 525      -2.629 -44.295   1.736  1.00 70.49           C  
ATOM   4164  CD2 PHE A 525      -3.597 -45.051   3.842  1.00 68.55           C  
ATOM   4165  CE1 PHE A 525      -3.908 -44.317   1.144  1.00 75.45           C  
ATOM   4166  CE2 PHE A 525      -4.874 -45.052   3.257  1.00 71.41           C  
ATOM   4167  CZ  PHE A 525      -5.032 -44.691   1.906  1.00 73.68           C  
ATOM   4168  N   PHE A 526      -2.407 -42.843   5.951  1.00 61.29           N  
ATOM   4169  CA  PHE A 526      -3.707 -42.490   6.537  1.00 54.21           C  
ATOM   4170  C   PHE A 526      -4.013 -40.989   6.747  1.00 51.93           C  
ATOM   4171  O   PHE A 526      -5.152 -40.617   6.480  1.00 54.04           O  
ATOM   4172  CB  PHE A 526      -4.007 -43.329   7.795  1.00 44.09           C  
ATOM   4173  CG  PHE A 526      -5.485 -43.364   8.148  1.00 41.61           C  
ATOM   4174  CD1 PHE A 526      -6.356 -44.196   7.413  1.00 41.74           C  
ATOM   4175  CD2 PHE A 526      -6.001 -42.541   9.170  1.00 37.10           C  
ATOM   4176  CE1 PHE A 526      -7.735 -44.192   7.691  1.00 39.09           C  
ATOM   4177  CE2 PHE A 526      -7.383 -42.540   9.449  1.00 38.52           C  
ATOM   4178  CZ  PHE A 526      -8.250 -43.364   8.707  1.00 36.80           C  
ATOM   4179  N   PRO A 527      -3.071 -40.105   7.164  1.00 52.13           N  
ATOM   4180  CA  PRO A 527      -3.278 -38.641   7.225  1.00 50.89           C  
ATOM   4181  C   PRO A 527      -3.779 -37.940   5.936  1.00 59.76           C  
ATOM   4182  O   PRO A 527      -4.215 -36.792   6.015  1.00 51.29           O  
ATOM   4183  CB  PRO A 527      -1.907 -38.066   7.609  1.00 54.22           C  
ATOM   4184  CG  PRO A 527      -1.216 -39.183   8.365  1.00 55.34           C  
ATOM   4185  CD  PRO A 527      -1.776 -40.463   7.753  1.00 52.96           C  
ATOM   4186  N   LYS A 528      -3.716 -38.608   4.770  1.00 60.70           N  
ATOM   4187  CA  LYS A 528      -4.121 -38.092   3.461  1.00 62.22           C  
ATOM   4188  C   LYS A 528      -5.621 -38.296   3.158  1.00 65.83           C  
ATOM   4189  O   LYS A 528      -6.125 -37.629   2.254  1.00 61.70           O  
ATOM   4190  CB  LYS A 528      -3.354 -38.882   2.374  1.00 60.31           C  
ATOM   4191  CG  LYS A 528      -1.825 -38.700   2.407  1.00 61.42           C  
ATOM   4192  CD  LYS A 528      -1.113 -39.666   1.449  1.00 68.12           C  
ATOM   4193  CE  LYS A 528       0.403 -39.442   1.400  1.00 65.51           C  
ATOM   4194  NZ  LYS A 528       1.074 -40.498   0.624  1.00 68.92           N1+
ATOM   4195  N   VAL A 529      -6.325 -39.214   3.852  1.00 63.93           N  
ATOM   4196  CA  VAL A 529      -7.718 -39.590   3.549  1.00 64.26           C  
ATOM   4197  C   VAL A 529      -8.727 -38.539   4.057  1.00 68.19           C  
ATOM   4198  O   VAL A 529      -8.390 -37.798   5.008  1.00 63.97           O  
ATOM   4199  CB  VAL A 529      -8.064 -41.000   4.122  1.00 67.47           C  
ATOM   4200  CG1 VAL A 529      -7.023 -42.066   3.731  1.00 61.99           C  
ATOM   4201  CG2 VAL A 529      -8.375 -41.056   5.633  1.00 58.51           C  
ATOM   4202  OXT VAL A 529      -9.845 -38.522   3.496  1.00 74.82           O1-
TER    4203      VAL A 529
HETATM 4204  N1  UNK   900      -8.146 -42.175  25.511  1.00  0.00           N  
HETATM 4205  C1  UNK   900      -9.223 -42.115  26.319  1.00  0.00           C  
HETATM 4206  C2  UNK   900     -10.398 -41.417  25.956  1.00  0.00           C  
HETATM 4207  C3  UNK   900     -10.442 -40.754  24.717  1.00  0.00           C  
HETATM 4208  C4  UNK   900      -9.322 -40.829  23.873  1.00  0.00           C  
HETATM 4209  C5  UNK   900      -8.200 -41.548  24.318  1.00  0.00           C  
HETATM 4210  N2  UNK   900      -9.046 -42.748  27.556  1.00  0.00           N  
HETATM 4211  C6  UNK   900     -10.096 -43.510  28.224  1.00  0.00           C  
HETATM 4212  C7  UNK   900     -11.251 -42.664  28.800  1.00  0.00           C  
HETATM 4213  C8  UNK   900     -11.866 -43.246  30.080  1.00  0.00           C  
HETATM 4214  C9  UNK   900     -13.287 -42.709  30.338  1.00  0.00           C  
HETATM 4215  C10 UNK   900     -13.841 -42.950  31.755  1.00  0.00           C  
HETATM 4216  C11 UNK   900     -13.607 -44.354  32.335  1.00  0.00           C  
HETATM 4217  N3  UNK   900     -14.122 -45.436  31.464  1.00  0.00           N1+
HETATM 4218  C12 UNK   900     -13.830 -46.795  31.953  1.00  0.00           C  
HETATM 4219  C13 UNK   900     -12.630 -47.459  31.284  1.00  0.00           C  
HETATM 4220  C14 UNK   900     -11.344 -46.868  31.265  1.00  0.00           C  
HETATM 4221  C15 UNK   900     -10.232 -47.583  30.764  1.00  0.00           C  
HETATM 4222  C16 UNK   900     -10.400 -48.908  30.315  1.00  0.00           C  
HETATM 4223  C17 UNK   900     -11.684 -49.481  30.282  1.00  0.00           C  
HETATM 4224  C18 UNK   900     -12.794 -48.748  30.740  1.00  0.00           C  
HETATM 4225  O1  UNK   900      -8.995 -47.001  30.683  1.00  0.00           O  
HETATM 4226  O2  UNK   900      -9.322 -49.644  29.917  1.00  0.00           O  
HETATM 4227  C19 UNK   900      -8.311 -46.912  31.918  1.00  0.00           C  
CONECT  491  704
CONECT  704  491
CONECT 1916 2006
CONECT 2006 1916
CONECT 3099 4107
CONECT 4107 3099
CONECT 4204 4205 4209
CONECT 4204 4205
CONECT 4205 4204 4206 4210
CONECT 4205 4204
CONECT 4206 4205 4207
CONECT 4206 4207
CONECT 4207 4206 4208
CONECT 4207 4206
CONECT 4208 4207 4209
CONECT 4208 4209
CONECT 4209 4204 4208
CONECT 4209 4208
CONECT 4210 4205 4211
CONECT 4211 4210 4212
CONECT 4212 4211 4213
CONECT 4213 4212 4214
CONECT 4214 4213 4215
CONECT 4215 4214 4216
CONECT 4216 4215 4217
CONECT 4217 4216 4218
CONECT 4218 4217 4219
CONECT 4219 4218 4224 4220
CONECT 4219 4220
CONECT 4220 4219 4221
CONECT 4220 4219
CONECT 4221 4220 4222 4225
CONECT 4221 4222
CONECT 4222 4221 4223 4226
CONECT 4222 4221
CONECT 4223 4222 4224
CONECT 4223 4224
CONECT 4224 4219 4223
CONECT 4224 4223
CONECT 4225 4221 4227
CONECT 4226 4222
CONECT 4227 4225
ENDMDL
END   
