# Supplementary material for: New Pyrimidine and Pyridine Derivatives as Multitarget Cholinesterase Inhibitors: Design, Synthesis, and In Vitro and In Cellulo Evaluation
Source: ACS Chem Neurosci. 2021 Oct 15;12(21):4090–112. doi: 10.1021/acschemneuro.1c00485 (PMC8569681; doi:10.1021/acschemneuro.1c00485)
Supplement: Supplementary file 7 — cn1c00485_si_007.csv [file cn1c00485_si_007.csv]

Compound	SMILES	% inhibition vs EeAChE ± SD (9 uM)	% inhibition vs EeAChE ± SD (900 uM)	% inhibition vs EeAChE ± SD (90 uM)	% inhibition vs eqBChE ± SD (9 uM)	% inhibition vs eqBChE ± SD (900 uM)	Ki ± SD (uM) vs EeAChE	R2 vs EeAChE	Ki ± SD (uM) vs eqBChE	R2 vs eqBChE	IC50 ± SE (EeAChE, nM)	EC50 ± SD	% inhibition Aβ42 aggregation (100 uM)	SEM % inhibition Aβ42 aggregation	% inhibition Tau aggregation (100 uM)	SEM % inhibition Tau aggregation	MW	Heavy atoms	Rotatable bonds	H-bond acceptors	H-bond donors	TPSA	MLOGP	ESOL Log S	ESOL Class	GI absorption	BBB permeant	Lipinski violations
1	CC(C)(C)OC(NCCCCCNC1=NC=CC=N1)=O
2	CC(OC(NCCCCCCNc1ncccn1)=O)(C)C
3	NCCCCCNC1=NC=CC=N1
4	NCCCCCCNc1ncccn1
5	CC(OC(NCCCCCNC1=NC=CC=C1)=O)(C)C
6	CC(OC(NCCCCCCNc1ccccn1)=O)(C)C
7	NCCCCCNC1=NC=CC=C1
8	NCCCCCCNc1ccccn1
9	C(CNCc1ccccc1)CCCNc1ncccn1	90.2 ± 0.7	57.1 ± 0.9	14.1 ± 1.4	17.4 ± 2.7		0.312 ± 0.108	0.982					5.8	1.6	2.6	6.7	270.37	20	9	3	2	49.84	1.88	-3.04	Soluble	High	Yes	0
10	Brc1ccc(cc1)CNCCCCCNc1ncccn1	14.5 ± 0.7			17.1 ± 0.9												349.27	21	9	3	2	49.84	2.51	-3.94	Soluble	High	Yes	0
11	COc1ccccc1CNCCCCCNc1ncccn1	62.2 ± 0.9	14.6 ± 0.6		22.1 ± 1.3												300.40	22	10	4	2	59.07	1.56	-3.10	Soluble	High	Yes	0
12	Clc1cc(CNCCCCCNc2ncccn2)cc(n1)Cl	16.5 ± 2.0			8.5 ± 1.3												340.25	22	9	4	2	62.73	1.83	-3.97	Soluble	High	Yes	0
13	C(CNCc1ccccc1)CCCCNc1ncccn1	92.9 ± 0.4	60.3 ± 1.5	19.2 ± 1.4	26.0 ± 3.5		0.426 ± 0.132	0.991					21.0	4.2	12.6	6.6	284.40	21	10	3	2	49.84	2.12	-3.26	Soluble	High	Yes	0
14	Brc1ccc(cc1)CNCCCCCCNc1ncccn1	23.0 ± 1.6			38.6 ± 5.5	6.6 ± 0.2											363.30	22	10	3	2	49.84	2.74	-4.17	Moderately soluble	High	Yes	0
15	Clc1ccc(cc1)CNCCCCCCNc1ncccn1	29.9 ± 1.2			21.5 ± 1.2												318.84	22	10	3	2	49.84	2.62	-3.85	Soluble	High	Yes	0
16	COc1ccccc1CNCCCCCCNc1ncccn1	68.3 ± 0.7	15.7 ± 1.1		43.9 ± 4.8	6.2 ± 0.4											314.43	23	11	4	2	59.07	1.79	-3.33	Soluble	High	Yes	0
17	COc1cc(CNCCCCCCNc2ncccn2)cc(c1OC)OC	16.4 ± 2.8			29.4 ± 4.5												374.48	27	13	6	2	77.53	1.18	-3.48	Soluble	High	Yes	0
18	COc1cc(CNCCCCCCNc2ncccn2)ccc1O	59.5 ± 3.6	14.7 ± 0.5		84.4 ± 0.8	44.2 ± 6.4			3.034 ± 0.604	0.986		0.5997 ± 0.0940	1.7	2.1	1.0	4.1	330.42	24	11	5	3	79.30	1.25	-3.19	Soluble	High	No	0
19	Oc1cccc(c1)CNCCCCCCNc1ncccn1	84.4 ± 0.3	39.0 ± 1.9		26.6 ± 3.9		0.509 ± 0.018	0.992					16.7	2.7	9.9	3.9	300.40	22	10	4	3	70.07	1.56	-3.12	Soluble	High	Yes	0
20	Oc1c(CNCCCCCCNc2ncccn2)cccc1O	90.5 ± 0.5	53.6 ± 3.1	12.8 ± 1.9	17.1 ± 1.6						621.9 ± 29.5	0.1366 ± 0.0060	7.2	2.4	4.6	1.0	316.40	23	10	5	4	90.30	1.01	-3.32	Soluble	High	No	0
21	Clc1cc(CNCCCCCCNc2ncccn2)cc(n1)Cl	18.5 ± 1.8			26.8 ± 0.4												354.28	23	10	4	2	62.73	2.06	-4.20	Moderately soluble	High	Yes	0
22	C(CNCc1c[nH]c2c1cccc2)CCCCNc1ncccn1	69.2 ± 1.4	16.4 ± 1.9		94.0 ± 0.7	65.1 ± 3.8			0.099 ± 0.071	0.990			9.7	1.8	6.8	6.1	323.44	24	10	3	3	65.63	1.87	-3.63	Soluble	High	Yes	0
23	C(CCNc1ccccn1)CCNCc1ccccc1	53.5 ± 1.4	10.3 ± 0.8	56.5 ± 3.0	5.0 ± 5.8		0.743 ± 0.316	0.983					10.4	3.9	7.0	4.2	269.38	20	9	2	2	36.95	2.56	-3.45	Soluble	High	Yes	0
24	Brc1ccc(cc1)CNCCCCCNc1ccccn1	18.2 ± 3.5		56.4 ± 1.6	12.1 ± 4.6												348.28	21	9	2	2	36.95	3.19	-4.35	Moderately soluble	High	Yes	0
25	C(CCNCc1ccccc1)CCCNc1ccccn1	73.3 ± 0.1	23.1 ± 5.7	71.6 ± 2.1	16.6 ± 6.3		0.995 ± 0.374	0.988	2.373 ± 0.304	0.992			16.8	2.9	6.7	2.9	283.41	21	10	2	2	36.95	2.80	-3.67	Soluble	High	Yes	0
26	Brc1ccc(cc1)CNCCCCCCNc1ccccn1	23.5 ± 2.2		76.8 ± 0.5	17.0 ± 2.7				3.465 ± 1.480	0.950			7.3	3.7	7.3	4.8	362.31	22	10	2	2	36.95	3.42	-4.57	Moderately soluble	High	Yes	0
27	Clc1ccc(cc1)CNCCCCCCNc1ccccn1	27.7 ± 4.7		73.2 ± 3.6	17.7 ± 5.2												317.86	22	10	2	2	36.95	3.30	-4.26	Moderately soluble	High	Yes	0
28	COc1ccccc1CNCCCCCCNc1ccccn1	58.6 ± 1.1	9.0 ± 1.6	74.3 ± 1.4	24.2 ± 3.3		1.323 ± 0.622	0.990	3.434 ± 0.701	0.988			22.3	3.3	17.0	6.4	313.44	23	11	3	2	46.18	2.45	-3.73	Soluble	High	Yes	0
29	COc1cc(CNCCCCCCNc2ccccn2)cc(c1OC)OC	30.9 ± 1.1		68.9 ± 4.1	19.0 ± 2.5												373.49	27	13	5	2	64.64	1.79	-3.88	Soluble	High	Yes	0
30	COc1cc(CNCCCCCCNc2ccccn2)ccc1O	61.8 ± 1.9	17.3 ± 0.6	90.9 ± 0.6	51.2 ± 3.1	15.6 ± 6.1			1.105 ± 0.189	0.983		0.6419 ± 0.0730	13.6	5.3	12.8	2.7	329.44	24	11	4	3	66.41	1.89	-3.59	Soluble	High	Yes	0
31	Oc1cccc(c1)CNCCCCCCNc1ccccn1	42.2 ± 2.2		56.0 ± 3.8	19.1 ± 2.2												299.41	22	10	3	3	57.18	2.22	-3.53	Soluble	High	Yes	0
32	Oc1c(CNCCCCCCNc2ccccn2)cccc1O	63.9 ± 2.2	23.9 ± 1.5	59.8 ± 1.5	11.5 ± 2.9												315.41	23	10	4	4	77.41	1.66	-3.73	Soluble	High	Yes	0
33	Clc1cc(CNCCCCCCNc2ccccn2)cc(n1)Cl	40.6 ± 4.1	6.2 ± 1.1	68.3 ± 2.9	13.0 ± 0.7												353.29	23	10	3	2	49.84	2.72	-4.60	Moderately soluble	High	Yes	0
